# Supplementary material for: Mechanism of chaperone recruitment and retention on mitochondrial precursors
Source: Mol Biol Cell. Author manuscript; Available in PMC 2025 Apr 2. (PMC7617541; doi:10.1091/mbc.E25-01-0035)
Supplement: Proteins identified in Fig 2 [file EMS204165-supplement-Proteins_identified_in_Fig_2.xlsx]

## Sheet: Proteins identified in Fig. 2
Protein IDs	Majority protein IDs	Protein names	Gene names	id	Fasta headers	ctrl_1	ctrl_2	ctrl_3	val_1	val_2	val_3	val+gel_1	val+gel_2	val+gel_3	Peptides	Razor + unique peptides	Unique peptides	Sequence coverage [%]	Unique + razor sequence coverage [%]	Unique sequence coverage [%]	Mol. weight [kDa]	Q-value	Score	Intensity	MS/MS count
Q6P3W6;Q3BBV0;Q86T75;Q3BBV2;Q8N660;Q9H094;P0DPF3;A0A087WUL8;P0DPF2;Q5TI25;Q5TAG4;B4DH59	Q6P3W6;Q3BBV0;Q86T75;Q3BBV2;Q8N660;Q9H094;P0DPF3;A0A087WUL8;P0DPF2;Q5TI25;Q5TAG4;B4DH59	Neuroblastoma breakpoint family member 10;Neuroblastoma breakpoint family member 1;Neuroblastoma breakpoint family member 11;Putative neuroblastoma breakpoint family member 8;Neuroblastoma breakpoint family member 15;Neuroblastoma breakpoint family member 3;Neuroblastoma breakpoint family member 14;Neuroblastoma breakpoint family member 12;Neuroblastoma breakpoint family member 26	NBPF10;NBPF1;NBPF11;NBPF8;NBPF15;NBPF3;NBPF19;NBPF14;NBPF12;NBPF26	0	sp|Q6P3W6|NBPFA_HUMAN Neuroblastoma breakpoint family member 10 OS=Homo sapiens OX=9606 GN=NBPF10 PE=3 SV=3;sp|Q3BBV0|NBPF1_HUMAN Neuroblastoma breakpoint family member 1 OS=Homo sapiens OX=9606 GN=NBPF1 PE=1 SV=2;sp|Q86T75|NBPFB_HUMAN Neuroblastoma breakp	-3.10532	-3.46466	-3.20697	-2.95717	-3.19665	-3.32985	-3.1452	-3.34908	-3.30623	2	2	2	8.6	8.6	8.6	435.63	0	4.7549	55301000	3
P0DPI2;A0A0B4J2D5	P0DPI2;A0A0B4J2D5			3	sp|P0DPI2|GAL3A_HUMAN Glutamine amidotransferase-like class 1 domain-containing protein 3, mitochondrial OS=Homo sapiens OX=9606 GN=GATD3 PE=1 SV=1;sp|A0A0B4J2D5|GAL3B_HUMAN Putative glutamine amidotransferase-like class 1 domain-containing protein 3B, mit	-5.25931	-5.23978	-5.03458	-3.57981	-3.67071	-3.78012	-3.75498	-4.50961	-3.5582	1	1	1	5.6	5.6	5.6	28.17	0.0070864	1.1748	10009000	1
A0A0U1RRE5	A0A0U1RRE5			4	sp|A0A0U1RRE5|NBDY_HUMAN Negative regulator of P-body association OS=Homo sapiens OX=9606 GN=NBDY PE=1 SV=1	-1.09174	-1.06227	-1.11274	-1.05804	-1.0378	-1.08249	-0.915421	-0.949404	-0.936359	2	2	2	52.9	52.9	52.9	7.0249	0	25.895	673790000	9
A0A2R8Y422	A0A2R8Y422			6	tr|A0A2R8Y422|A0A2R8Y422_HUMAN Ubiquitin-40S ribosomal protein S27a OS=Homo sapiens OX=9606 GN=RPS27AP5 PE=3 SV=1	-7.08916	-6.34431	-6.4165	-6.85382	-6.88748	-6.44963	-6.72379	-6.63931	-7.21598	12	1	1	59.6	10.3	10.3	17.967	0.0035401	1.4648	0	1
A0A2Z4LIS9;P0CG31	A0A2Z4LIS9			7	sp|A0A2Z4LIS9|FXO3B_HUMAN Forkhead box protein O3B OS=Homo sapiens OX=9606 GN=FOXO3B PE=1 SV=1	-4.80192	-5.20377	-4.75652	-5.06893	-4.5056	-5.46284	-5.20586	-4.84264	-4.79129	5	3	2	23.8	13.1	9.3	29.9	0	9.9882	113260000	4
A0A3B3IU46;Q9BTL3	A0A3B3IU46;Q9BTL3	RNMT-activating mini protein	FAM103A1	9	tr|A0A3B3IU46|A0A3B3IU46_HUMAN RNA guanine-7 methyltransferase-activating subunit-like (pseudogene) OS=Homo sapiens OX=9606 GN=RAMACL PE=4 SV=1;sp|Q9BTL3|RAMAC_HUMAN RNA guanine-N7 methyltransferase activating subunit OS=Homo sapiens OX=9606 GN=RAMAC PE=1	-2.26124	-2.23116	-2.55081	-2.09497	-2.28634	-2.42186	-2.01971	-2.03983	-2.28881	3	3	3	38.1	38.1	38.1	14.367	0	16.735	835330000	5
P27144;A0A8I5KW96	P27144;A0A8I5KW96	Adenylate kinase 4, mitochondrial	AK4	12	sp|P27144|KAD4_HUMAN Adenylate kinase 4, mitochondrial OS=Homo sapiens OX=9606 GN=AK4 PE=1 SV=1;tr|A0A8I5KW96|A0A8I5KW96_HUMAN Adenylate kinase 4 pseudogene 3 OS=Homo sapiens OX=9606 GN=AK4P3 PE=4 SV=1	-1.87669	-1.97835	-2.21135	-2.09184	-2.07701	-2.01941	-1.96799	-1.82014	-1.78947	1	1	1	4.5	4.5	4.5	25.268	0.0062789	1.223	0	1
A0AVF1	A0AVF1	Intraflagellar transport protein 56	TTC26	13	sp|A0AVF1|IFT56_HUMAN Intraflagellar transport protein 56 OS=Homo sapiens OX=9606 GN=TTC26 PE=2 SV=1	0.271152	0.342486	0.333023	0.312334	0.2913	0.144934	-0.222361	-0.0884819	-0.0490494	9	9	9	20.8	20.8	20.8	64.177	0	190.96	612750000	13
A0AVT1	A0AVT1	Ubiquitin-like modifier-activating enzyme 6	UBA6	15	sp|A0AVT1|UBA6_HUMAN Ubiquitin-like modifier-activating enzyme 6 OS=Homo sapiens OX=9606 GN=UBA6 PE=1 SV=1	3.98868	3.98704	4.00994	4.15625	4.06396	4.16375	4.20718	4.21316	4.24392	25	25	25	29.5	29.5	29.5	117.97	0	323.31	13313000000	43
A0FGR8	A0FGR8	Extended synaptotagmin-2	ESYT2	16	sp|A0FGR8|ESYT2_HUMAN Extended synaptotagmin-2 OS=Homo sapiens OX=9606 GN=ESYT2 PE=1 SV=1	-1.20034	-1.20441	-1.19788	-1.08142	-1.01705	-1.1434	-0.713543	-1.05663	-0.882664	1	1	1	1.3	1.3	1.3	102.36	0	51.582	71031000	2
A0JNW5	A0JNW5	UHRF1-binding protein 1-like	UHRF1BP1L	17	sp|A0JNW5|UH1BL_HUMAN UHRF1-binding protein 1-like OS=Homo sapiens OX=9606 GN=UHRF1BP1L PE=1 SV=2	1.35155	1.32635	1.49231	1.62179	1.61954	1.75115	1.73041	1.62857	1.6338	15	15	15	15.2	15.2	15.2	164.2	0	323.31	1338800000	26
A0MZ66	A0MZ66	Shootin-1	KIAA1598	18	sp|A0MZ66|SHOT1_HUMAN Shootin-1 OS=Homo sapiens OX=9606 GN=SHTN1 PE=1 SV=4	3.36893	3.37584	3.34364	3.2577	3.22202	3.28053	3.33811	3.36496	3.31894	28	28	28	46.3	46.3	46.3	71.639	0	323.31	12042000000	42
A1A4S6	A1A4S6	Rho GTPase-activating protein 10	ARHGAP10	19	sp|A1A4S6|RHG10_HUMAN Rho GTPase-activating protein 10 OS=Homo sapiens OX=9606 GN=ARHGAP10 PE=1 SV=1	-1.95585	-2.04763	-2.03341	-2.30436	-2.00693	-2.17203	-2.21661	-2.2509	-2.16718	4	4	4	6.5	6.5	6.5	89.374	0	13.237	121520000	4
A1IGU5	A1IGU5	Rho guanine nucleotide exchange factor 37	ARHGEF37	20	sp|A1IGU5|ARH37_HUMAN Rho guanine nucleotide exchange factor 37 OS=Homo sapiens OX=9606 GN=ARHGEF37 PE=2 SV=2	-3.81491	-3.91825	-3.97323	-3.70467	-3.70005	-3.77853	-3.35642	-3.53863	-3.52135	1	1	1	2.4	2.4	2.4	76.277	0.0017082	1.6649	13071000	1
A1L020	A1L020	RNA-binding protein MEX3A	MEX3A	21	sp|A1L020|MEX3A_HUMAN RNA-binding protein MEX3A OS=Homo sapiens OX=9606 GN=MEX3A PE=1 SV=1	-5.98247	-5.78761	-5.4433	-5.71322	-5.79318	-6.20678	-5.97191	-5.49976	-5.94205	1	1	1	4.2	4.2	4.2	54.173	0	6.9885	4902100	1
A1X283	A1X283	SH3 and PX domain-containing protein 2B	SH3PXD2B	22	sp|A1X283|SPD2B_HUMAN SH3 and PX domain-containing protein 2B OS=Homo sapiens OX=9606 GN=SH3PXD2B PE=1 SV=3	0.479771	0.585217	0.482819	0.497183	0.603537	0.617649	0.652128	0.713512	0.740517	11	11	11	16.8	16.8	16.8	101.58	0	79.123	891730000	17
A1Z1Q3	A1Z1Q3	O-acetyl-ADP-ribose deacetylase MACROD2	MACROD2	23	sp|A1Z1Q3|MACD2_HUMAN ADP-ribose glycohydrolase MACROD2 OS=Homo sapiens OX=9606 GN=MACROD2 PE=1 SV=2	-5.41279	-5.30364	-5.40191	-5.03576	-5.27404	-5.37823	-5.02849	-5.45667	-5.16116	1	1	1	3.5	3.5	3.5	47.421	0	2.6045	5128300	2
A2A3N6	A2A3N6	Putative PIP5K1A and PSMD4-like protein	PIPSL	24	sp|A2A3N6|PIPSL_HUMAN Putative PIP5K1A and PSMD4-like protein OS=Homo sapiens OX=9606 GN=PIPSL PE=5 SV=1	-3.20773	-3.2179	-3.26066	-3.22602	-2.65683	-3.09738	-3.08879	-2.6876	-2.92827	6	3	1	9	5.6	2.8	95.047	0	2.3821	238590000	4
A2RTX5	A2RTX5	Probable threonine--tRNA ligase 2, cytoplasmic	TARSL2	25	sp|A2RTX5|SYTC2_HUMAN Threonine--tRNA ligase 2, cytoplasmic OS=Homo sapiens OX=9606 GN=TARS3 PE=1 SV=1	-1.04614	-0.983407	-0.883265	-0.863485	-0.865623	-0.84824	-0.943462	-1.01782	-0.913704	10	9	9	18.2	17.2	17.2	92.644	0	104.56	548080000	14
A2RU49	A2RU49	Hydroxylysine kinase	HYKK	26	sp|A2RU49|HYKK_HUMAN Hydroxylysine kinase OS=Homo sapiens OX=9606 GN=HYKK PE=1 SV=2	-3.36408	-2.89663	-2.83098	-2.80569	-3.09134	-2.30379	-2.69158	-2.78753	-2.67857	1	1	1	4.6	4.6	4.6	41.933	0	3.0236	31460000	1
A3KN83;Q9Y2G9	A3KN83	Protein strawberry notch homolog 1	SBNO1	27	sp|A3KN83|SBNO1_HUMAN Protein strawberry notch homolog 1 OS=Homo sapiens OX=9606 GN=SBNO1 PE=1 SV=1	4.08348	4.05817	4.09447	3.77984	3.92198	3.96306	3.94157	4.02344	4.04373	24	24	24	28.4	28.4	28.4	154.31	0	323.31	6591300000	45
A4D126	A4D126	Isoprenoid synthase domain-containing protein	ISPD	28	sp|A4D126|ISPD_HUMAN D-ribitol-5-phosphate cytidylyltransferase OS=Homo sapiens OX=9606 GN=CRPPA PE=1 SV=2	-5.01607	-4.75545	-5.06394	-4.99889	-4.96954	-5.28269	-5.05704	-4.84059	-4.97264	2	2	2	6.4	6.4	6.4	49.872	0.0025463	1.5719	0	2
A4D161	A4D161	Protein FAM221A	FAM221A	29	sp|A4D161|F221A_HUMAN Protein FAM221A OS=Homo sapiens OX=9606 GN=FAM221A PE=1 SV=1	-1.56935	-1.8879	-1.43758	-1.74133	-1.90739	-1.55366	-1.60973	-1.50939	-1.65712	5	5	5	27.9	27.9	27.9	33.082	0	35.054	259250000	5
A4D1P6	A4D1P6	WD repeat-containing protein 91	WDR91	30	sp|A4D1P6|WDR91_HUMAN WD repeat-containing protein 91 OS=Homo sapiens OX=9606 GN=WDR91 PE=1 SV=2	-0.351282	-0.35699	-0.3167	-0.0243454	-0.106504	-0.1318	-0.255432	-0.326269	-0.208796	8	8	8	15.1	15.1	15.1	83.343	0	150.35	540910000	11
A4D2B0	A4D2B0	Metallo-beta-lactamase domain-containing protein 1	MBLAC1	31	sp|A4D2B0|MBLC1_HUMAN Metallo-beta-lactamase domain-containing protein 1 OS=Homo sapiens OX=9606 GN=MBLAC1 PE=1 SV=1	-1.87118	-1.85461	-2.00162	-1.70835	-1.62044	-1.82045	-1.65956	-1.78578	-1.54654	5	5	5	32.3	32.3	32.3	27.202	0	18.409	318700000	7
A5D8V6	A5D8V6	Vacuolar protein sorting-associated protein 37C	VPS37C	32	sp|A5D8V6|VP37C_HUMAN Vacuolar protein sorting-associated protein 37C OS=Homo sapiens OX=9606 GN=VPS37C PE=1 SV=2	-4.71396	-4.78695	-5.38639	-4.74147	-5.00616	-4.98887	-4.95049	-4.79983	-4.75124	1	1	1	3.1	3.1	3.1	38.658	0	8.4757	101540000	1
A5PL33	A5PL33	Protein KRBA1	KRBA1	33	sp|A5PL33|KRBA1_HUMAN Protein KRBA1 OS=Homo sapiens OX=9606 GN=KRBA1 PE=1 SV=3	-4.82364	-5.18751	-5.5275	-5.69777	-5.4453	-5.36784	-5.04055	-5.3306	-5.11503	2	2	2	3.6	3.6	3.6	107.5	0	81.82	14630000	2
A5PLN9	A5PLN9	Trafficking protein particle complex subunit 13	TRAPPC13	34	sp|A5PLN9|TPC13_HUMAN Trafficking protein particle complex subunit 13 OS=Homo sapiens OX=9606 GN=TRAPPC13 PE=1 SV=2	-1.52099	-1.43566	-1.42222	-1.90772	-1.86351	-1.79245	-1.7046	-1.69043	-1.88193	2	2	2	6	6	6	46.523	0.004503	1.3169	42344000	2
A5YKK6	A5YKK6	CCR4-NOT transcription complex subunit 1	CNOT1	35	sp|A5YKK6|CNOT1_HUMAN CCR4-NOT transcription complex subunit 1 OS=Homo sapiens OX=9606 GN=CNOT1 PE=1 SV=2	3.54976	3.43215	3.46516	3.58137	3.60801	3.5648	3.63008	3.58813	3.5832	26	26	26	13.4	13.4	13.4	266.94	0	294.49	4720600000	40
A6H8Y1	A6H8Y1	Transcription factor TFIIIB component B homolog	BDP1	36	sp|A6H8Y1|BDP1_HUMAN Transcription factor TFIIIB component B homolog OS=Homo sapiens OX=9606 GN=BDP1 PE=1 SV=3	-3.92588	-4.17215	-4.15317	-4.18517	-4.75076	-3.78286	-3.82208	-3.75248	-3.95241	3	3	3	1.9	1.9	1.9	293.88	0	6.1865	16014000	5
Q9GZQ8;A6NCE7	Q9GZQ8;A6NCE7	Microtubule-associated proteins 1A/1B light chain 3B;Microtubule-associated proteins 1A/1B light chain 3 beta 2	MAP1LC3B;MAP1LC3B2	37	sp|Q9GZQ8|MLP3B_HUMAN Microtubule-associated proteins 1A/1B light chain 3B OS=Homo sapiens OX=9606 GN=MAP1LC3B PE=1 SV=3;sp|A6NCE7|MP3B2_HUMAN Microtubule-associated proteins 1A/1B light chain 3 beta 2 OS=Homo sapiens OX=9606 GN=MAP1LC3B2 PE=1 SV=1	-1.16514	-0.591887	-0.225445	0.0349197	-0.378052	0.0517406	0.392908	-0.21814	0.0648899	1	1	1	11.2	11.2	11.2	14.688	0	63.45	211640000	1
A6ND36	A6ND36	Protein FAM83G	FAM83G	38	sp|A6ND36|FA83G_HUMAN Protein FAM83G OS=Homo sapiens OX=9606 GN=FAM83G PE=1 SV=2	-2.37024	-2.7031	-2.36049	-2.07941	-2.23769	-2.38445	-2.53476	-2.70082	-2.40642	4	4	4	6	6	6	90.834	0	65.914	61334000	8
A6NDG6	A6NDG6	Phosphoglycolate phosphatase	PGP	39	sp|A6NDG6|PGP_HUMAN Glycerol-3-phosphate phosphatase OS=Homo sapiens OX=9606 GN=PGP PE=1 SV=1	-0.622499	-0.492034	-0.449762	-0.0477982	-0.290228	-0.351482	-0.463348	-0.469297	-0.424618	3	3	3	10.6	10.6	10.6	34.006	0	15.74	600340000	5
A6NDU8	A6NDU8	UPF0600 protein C5orf51	C5orf51	40	sp|A6NDU8|RIMC1_HUMAN RAB7A-interacting MON1-CCZ1 complex subunit 1 OS=Homo sapiens OX=9606 GN=RIMOC1 PE=1 SV=1	1.25824	1.35526	1.31605	1.40666	1.34347	1.33093	1.42773	1.41215	1.47294	9	9	9	36.7	36.7	36.7	33.62	0	323.31	2946600000	23
A6NED2	A6NED2	RCC1 domain-containing protein 1	RCCD1	41	sp|A6NED2|RCCD1_HUMAN RCC1 domain-containing protein 1 OS=Homo sapiens OX=9606 GN=RCCD1 PE=1 SV=1	-0.102388	-0.0465994	0.0330257	0.0413494	0.0408249	-0.0527496	-0.20443	-0.0698795	-0.290045	8	8	8	36.7	36.7	36.7	40.078	0	66.996	496400000	12
A6NEL3;Q9NVL1;Q8N7N1;Q96G04;P0C5J1	A6NEL3;Q9NVL1;Q8N7N1;Q96G04;P0C5J1	Putative protein FAM86C2P;Protein FAM86C1;Putative protein N-methyltransferase FAM86B1;Protein-lysine N-methyltransferase EEF2KMT;Putative protein N-methyltransferase FAM86B2	FAM86C2P;FAM86C1;FAM86B1;EEF2KMT;FAM86B2	42	sp|A6NEL3|F86C2_HUMAN Putative protein FAM86C2P OS=Homo sapiens OX=9606 GN=FAM86C2P PE=5 SV=1;sp|Q9NVL1|F86C1_HUMAN Putative protein FAM86C1P OS=Homo sapiens OX=9606 GN=FAM86C1P PE=5 SV=3;sp|Q8N7N1|F86B1_HUMAN Putative protein N-methyltransferase FAM86B1 O	-2.76034	-2.7501	-2.70369	-2.73565	-3.41205	-2.9082	-2.83403	-2.64631	-2.92936	2	2	2	17	17	17	18.478	0	7.9767	40680000	2
A6NFI3	A6NFI3	Zinc finger protein 316	ZNF316	43	sp|A6NFI3|ZN316_HUMAN Zinc finger protein 316 OS=Homo sapiens OX=9606 GN=ZNF316 PE=1 SV=1	-0.42078	-0.414226	-0.651447	-0.478176	-0.452686	-0.425568	-0.247332	-0.353849	-0.310169	2	2	2	3.6	3.6	3.6	108.44	0	37.691	222760000	4
A6NGB9	A6NGB9	WAS/WASL-interacting protein family member 3	WIPF3	44	sp|A6NGB9|WIPF3_HUMAN WAS/WASL-interacting protein family member 3 OS=Homo sapiens OX=9606 GN=WIPF3 PE=1 SV=4	-2.78141	-3.055	-2.94628	-2.71729	-2.93932	-2.72779	-2.79551	-2.34932	-2.64219	4	4	4	19	19	19	49.457	0	61.659	102090000	8
A6NHL2	A6NHL2	Tubulin alpha chain-like 3	TUBAL3	45	sp|A6NHL2|TBAL3_HUMAN Tubulin alpha chain-like 3 OS=Homo sapiens OX=9606 GN=TUBAL3 PE=1 SV=2	1.51184	1.53647	1.66092	1.8976	1.77347	1.82241	1.88302	1.65729	1.84123	3	1	1	8.3	3.8	3.8	49.908	0	273.57	10467000000	12
A6NHR9	A6NHR9	Structural maintenance of chromosomes flexible hinge domain-containing protein 1	SMCHD1	46	sp|A6NHR9|SMHD1_HUMAN Structural maintenance of chromosomes flexible hinge domain-containing protein 1 OS=Homo sapiens OX=9606 GN=SMCHD1 PE=1 SV=2	1.51045	1.48377	1.5079	1.94896	2.12815	1.99427	2.04944	2.18834	2.1336	25	25	25	15.2	15.2	15.2	226.37	0	165.51	2153200000	33
A6NHX0	A6NHX0	GATS-like protein 2	GATSL2	47	sp|A6NHX0|CAST2_HUMAN Cytosolic arginine sensor for mTORC1 subunit 2 OS=Homo sapiens OX=9606 GN=CASTOR2 PE=1 SV=3	0.378283	0.238254	0.254114	0.419134	0.380514	0.377287	0.515341	0.306158	0.4527	5	5	5	23.7	23.7	23.7	36.056	0	69.699	321400000	6
A6NIH7	A6NIH7	Protein unc-119 homolog B	UNC119B	48	sp|A6NIH7|U119B_HUMAN Protein unc-119 homolog B OS=Homo sapiens OX=9606 GN=UNC119B PE=1 SV=1	-1.21597	-1.3806	-1.39068	-0.824816	-1.04918	-0.98856	-0.798473	-1.3994	-1.10429	5	4	4	29.5	25.9	25.9	28.136	0	51.453	876930000	8
A6NKD9	A6NKD9	Coiled-coil domain-containing protein 85C	CCDC85C	49	sp|A6NKD9|CC85C_HUMAN Coiled-coil domain-containing protein 85C OS=Homo sapiens OX=9606 GN=CCDC85C PE=1 SV=1	0.0273247	0.0588903	-0.00275993	-0.142305	-0.193329	-0.180094	-0.245569	-0.187227	-0.150932	9	9	9	27.7	27.7	27.7	45.209	0	323.31	779040000	15
A6NKF1	A6NKF1	SAC3 domain-containing protein 1	SAC3D1	50	sp|A6NKF1|SAC31_HUMAN SAC3 domain-containing protein 1 OS=Homo sapiens OX=9606 GN=SAC3D1 PE=1 SV=2	0.0490131	-0.066947	0.117413	0.220476	0.179123	0.200773	0.0621777	0.0720043	0.110559	4	4	4	14.1	14.1	14.1	43.553	0	18.828	487980000	4
A6NKN8	A6NKN8	Purkinje cell protein 4-like protein 1	PCP4L1	51	sp|A6NKN8|PC4L1_HUMAN Purkinje cell protein 4-like protein 1 OS=Homo sapiens OX=9606 GN=PCP4L1 PE=3 SV=3	-4.98421	-5.1292	-4.77893	-5.15556	-5.05354	-5.10663	-4.54466	-4.21871	-5.2543	1	1	1	20.6	20.6	20.6	7.4762	0	2.9603	27779000	1
A6NNF4	A6NNF4	Zinc finger protein 726	ZNF726	53	sp|A6NNF4|ZN726_HUMAN Zinc finger protein 726 OS=Homo sapiens OX=9606 GN=ZNF726 PE=1 SV=5	-4.39821	-4.27589	-4.46763	-4.28733	-4.0958	-4.16441	-3.79873	-4.04003	-3.48805	2	1	1	10.7	2.6	2.6	71.358	0.0096327	1.0757	28516000	1
A6QL63	A6QL63	Ankyrin repeat and BTB/POZ domain-containing protein BTBD11	BTBD11	54	sp|A6QL63|BTBDB_HUMAN Ankyrin repeat and BTB/POZ domain-containing protein BTBD11 OS=Homo sapiens OX=9606 GN=BTBD11 PE=2 SV=3	-0.818995	-0.863727	-0.783001	-0.620815	-0.712284	-0.720549	-0.538994	-0.538574	-0.61574	6	6	6	6.9	6.9	6.9	120.88	0	85.751	124520000	11
A7E2V4	A7E2V4	Zinc finger SWIM domain-containing protein 8	ZSWIM8	55	sp|A7E2V4|ZSWM8_HUMAN Zinc finger SWIM domain-containing protein 8 OS=Homo sapiens OX=9606 GN=ZSWIM8 PE=1 SV=1	-0.0379829	0.0504446	0.10721	-0.202578	-0.156029	0.00732613	-0.0658169	-0.220133	-0.130108	8	8	8	6.5	6.5	6.5	197.3	0	221.68	337120000	12
A7KAX9	A7KAX9	Rho GTPase-activating protein 32	ARHGAP32	56	sp|A7KAX9|RHG32_HUMAN Rho GTPase-activating protein 32 OS=Homo sapiens OX=9606 GN=ARHGAP32 PE=1 SV=1	-1.81576	-1.80333	-1.97699	-1.71519	-1.77502	-1.45034	-1.58406	-1.86307	-1.85909	5	5	5	3.2	3.2	3.2	230.53	0	8.4962	83770000	6
A7MCY6	A7MCY6	TANK-binding kinase 1-binding protein 1	TBKBP1	57	sp|A7MCY6|TBKB1_HUMAN TANK-binding kinase 1-binding protein 1 OS=Homo sapiens OX=9606 GN=TBKBP1 PE=1 SV=1	-2.96077	-2.91593	-3.01011	-3.25909	-3.37334	-3.33496	-3.33292	-3.26783	-3.33472	4	4	4	8.1	8.1	8.1	67.701	0	8.2516	41916000	5
A7XYQ1	A7XYQ1	Sine oculis-binding protein homolog	SOBP	58	sp|A7XYQ1|SOBP_HUMAN Sine oculis-binding protein homolog OS=Homo sapiens OX=9606 GN=SOBP PE=1 SV=2	-5.82479	-5.70713	-5.49846	-5.24479	-5.6861	-5.7054	-5.32758	-5.79552	-4.89972	2	2	2	3.1	3.1	3.1	92.657	0	2.3936	7570100	2
A8CG34;Q96HA1;Q6PJE2;A6NF01	A8CG34;Q96HA1;Q6PJE2;A6NF01	Nuclear envelope pore membrane protein POM 121C;Nuclear envelope pore membrane protein POM 121;POM121 and ZP3 fusion protein;Putative nuclear envelope pore membrane protein POM 121B	POM121C;POM121;POMZP3;POM121B	59	sp|A8CG34|P121C_HUMAN Nuclear envelope pore membrane protein POM 121C OS=Homo sapiens OX=9606 GN=POM121C PE=1 SV=3;sp|Q96HA1|P121A_HUMAN Nuclear envelope pore membrane protein POM 121 OS=Homo sapiens OX=9606 GN=POM121 PE=1 SV=2;sp|Q6PJE2|POZP3_HUMAN POM121	-3.57368	-3.71118	-3.61209	-4.4001	-4.13344	-3.85878	-4.36029	-3.7313	-4.2481	2	2	2	2.6	2.6	2.6	125.09	0	107.37	31460000	4
A8K0Z3;C4AMC7;Q6VEQ5;Q9NQA3;A8MWX3	A8K0Z3;C4AMC7;Q6VEQ5;Q9NQA3;A8MWX3	WAS protein family homolog 1;Putative WAS protein family homolog 3;WAS protein family homolog 2;WAS protein family homolog 6;Putative WAS protein family homolog 4	WASH1;WASH3P;WASH2P;WASH6P;WASH4P	60	sp|A8K0Z3|WASH1_HUMAN WASH complex subunit 1 OS=Homo sapiens OX=9606 GN=WASHC1 PE=1 SV=2;sp|C4AMC7|WASH3_HUMAN Putative WAS protein family homolog 3 OS=Homo sapiens OX=9606 GN=WASH3P PE=1 SV=2;sp|Q6VEQ5|WASH2_HUMAN WAS protein family homolog 2 OS=Homo sapi	-0.807621	-0.781816	-0.696608	-0.9897	-1.19261	-0.966055	-1.2487	-1.00911	-1.28265	2	2	2	6	6	6	50.327	0	5.3448	96708000	2
A8K855	A8K855	EF-hand calcium-binding domain-containing protein 7	EFCAB7	61	sp|A8K855|EFCB7_HUMAN EF-hand calcium-binding domain-containing protein 7 OS=Homo sapiens OX=9606 GN=EFCAB7 PE=1 SV=1	-0.417681	-0.669009	-0.432854	-0.195763	-0.466766	-0.403049	-0.507784	-0.618059	-0.531765	8	8	8	17.3	17.3	17.3	71.981	0	26.956	187000000	9
A8MPP1	A8MPP1	Putative ATP-dependent RNA helicase DDX11-like protein 8	DDX11L8	62	sp|A8MPP1|D11L8_HUMAN Putative ATP-dependent RNA helicase DDX11-like protein 8 OS=Homo sapiens OX=9606 GN=DDX11L8 PE=1 SV=1	-3.87382	-3.67387	-3.85275	-4.18069	-4.74761	-4.34452	-3.97468	-3.57271	-4.6404	12	1	0	17.8	1.2	0	101.81	0.0086871	1.1142	0	2
A8MPS7	A8MPS7	Carbohydrate deacetylase	YDJC	63	sp|A8MPS7|YDJC_HUMAN Carbohydrate deacetylase OS=Homo sapiens OX=9606 GN=YDJC PE=1 SV=1	-3.42582	-3.32969	-3.38303	-3.77159	-3.78877	-3.70893	-4.05735	-3.62823	-3.88237	2	2	2	10.5	10.5	10.5	34.466	0	8.4066	15322000	3
A8MQ14;Q8N9K5;Q8NA42;Q3KNS6	A8MQ14	Zinc finger protein 850	ZNF850	64	sp|A8MQ14|ZN850_HUMAN Zinc finger protein 850 OS=Homo sapiens OX=9606 GN=ZNF850 PE=3 SV=2	-1.70682	-1.65803	-1.51768	-1.82723	-1.84482	-1.68766	-1.60962	-1.707	-1.60718	3	3	2	10.6	10.6	2.6	125.43	0	4.9791	85368000	5
A8MT69	A8MT69	Centromere protein X	STRA13	65	sp|A8MT69|CENPX_HUMAN Centromere protein X OS=Homo sapiens OX=9606 GN=CENPX PE=1 SV=1	-1.55693	-1.52738	-1.47005	-1.66258	-1.59	-1.6722	-1.49809	-1.42563	-1.43946	3	3	3	42	42	42	8.9593	0	8.0861	80805000	6
A8MU93	A8MU93	Uncharacterized protein C17orf100	C17orf100	66	sp|A8MU93|CQ100_HUMAN Uncharacterized protein C17orf100 OS=Homo sapiens OX=9606 GN=C17orf100 PE=4 SV=2	-6.35113	-6.80178	-6.54593	-6.38442	-5.9489	-6.91598	-6.38542	-6.35734	-6.60619	1	1	1	9.3	9.3	9.3	13	0.0045038	1.3171	0	1
A8MXV4	A8MXV4	Nucleoside diphosphate-linked moiety X motif 19, mitochondrial	NUDT19	67	sp|A8MXV4|NUD19_HUMAN Acyl-coenzyme A diphosphatase NUDT19 OS=Homo sapiens OX=9606 GN=NUDT19 PE=1 SV=1	-0.52453	-0.617431	-0.701756	-0.428234	-0.593462	-0.463898	-0.893419	-0.99839	-0.925695	7	7	6	28.3	28.3	25.6	42.233	0	141.47	456450000	8
A9UHW6	A9UHW6	MIF4G domain-containing protein	MIF4GD	68	sp|A9UHW6|MI4GD_HUMAN MIF4G domain-containing protein OS=Homo sapiens OX=9606 GN=MIF4GD PE=1 SV=1	0.275669	0.292333	0.290825	0.305927	0.24559	0.278769	0.491997	0.231607	0.297474	7	7	7	36	36	36	25.423	0	15.522	756510000	8
B2RTY4	B2RTY4	Unconventional myosin-IXa	MYO9A	69	sp|B2RTY4|MYO9A_HUMAN Unconventional myosin-IXa OS=Homo sapiens OX=9606 GN=MYO9A PE=1 SV=2	0.703676	0.569404	0.59129	0.332388	0.378809	0.389481	0.17897	0.193766	0.24054	16	16	16	7.4	7.4	7.4	292.7	0	323.31	486430000	19
B3KNS4	B3KNS4		hCG_2043597	70	tr|B3KNS4|B3KNS4_HUMAN Endogenous retrovirus group K3 member 1 OS=Homo sapiens OX=9606 GN=ERVK3-1 PE=1 SV=1	1.62506	1.9632	1.89254	2.07585	1.7035	1.67434	1.23322	1.61551	1.00818	8	8	7	61.5	61.5	61.5	11.601	0	235.18	5771600000	17
P0DPB3;B3KU38	P0DPB3;B3KU38			71	sp|P0DPB3|SCHI1_HUMAN Schwannomin-interacting protein 1 OS=Homo sapiens OX=9606 GN=SCHIP1 PE=1 SV=1;sp|B3KU38|IQIP1_HUMAN IQCJ-SCHIP1 readthrough transcript protein OS=Homo sapiens OX=9606 GN=IQCJ-SCHIP1 PE=1 SV=2	-2.42097	-2.50806	-2.44069	-2.51472	-3.00968	-2.63957	-2.53871	-2.64661	-2.76768	3	3	3	11.5	11.5	11.5	53.479	0	2.4312	131470000	4
C9J7I0	C9J7I0	UBAP1-MVB12-associated (UMA)-domain containing protein 1	UMAD1	72	sp|C9J7I0|UMAD1_HUMAN UBAP1-MVB12-associated (UMA)-domain containing protein 1 OS=Homo sapiens OX=9606 GN=UMAD1 PE=1 SV=2	-2.50802	-2.4973	-2.55783	-2.76165	-2.81411	-2.81662	-2.67004	-2.65457	-2.75533	1	1	1	16.8	16.8	16.8	15.2	0	16.978	100630000	2
Q8IXS6;C9JA33	Q8IXS6;C9JA33	Paralemmin-2	PALM2	73	sp|Q8IXS6|PALM2_HUMAN Paralemmin-2 OS=Homo sapiens OX=9606 GN=PALM2 PE=1 SV=3;tr|C9JA33|C9JA33_HUMAN PALM2 and AKAP2 fusion OS=Homo sapiens OX=9606 GN=PALM2AKAP2 PE=1 SV=1	-4.969	-4.63821	-4.29462	-4.41952	-4.27371	-4.81337	-4.53243	-3.83027	-4.02663	1	1	1	2.4	2.4	2.4	42.185	0.0038623	1.4093	36266000	1
C9JLW8	C9JLW8	Protein FAM195B	FAM195B	74	sp|C9JLW8|MCRI1_HUMAN Mapk-regulated corepressor-interacting protein 1 OS=Homo sapiens OX=9606 GN=MCRIP1 PE=1 SV=1	-2.23335	-2.22092	-2.24368	-1.81422	-2.05144	-1.85131	-1.90017	-1.92115	-1.90223	2	2	2	27.8	27.8	27.8	10.92	0	3.3169	425440000	5
E9PAV3	E9PAV3	Nascent polypeptide-associated complex subunit alpha, muscle-specific form	NACA	139	sp|E9PAV3|NACAM_HUMAN Nascent polypeptide-associated complex subunit alpha, muscle-specific form OS=Homo sapiens OX=9606 GN=NACA PE=1 SV=1	6.20682	6.2727	6.33036	6.35201	6.19785	6.37207	6.3808	6.31053	6.38024	7	7	5	3.9	3.9	3.2	205.42	0	233.74	63754000000	72
E9PRG8	E9PRG8	Uncharacterized protein C11orf98	C11orf98	140	sp|E9PRG8|CK098_HUMAN Uncharacterized protein C11orf98 OS=Homo sapiens OX=9606 GN=C11orf98 PE=4 SV=2	0.00381279	-0.0483217	-0.149065	0.172287	0.176105	0.185074	0.253103	0.222828	0.319901	3	3	3	27.6	27.6	27.6	14.234	0	4.2049	1213200000	7
Q6P9H4;G9CGD6	Q6P9H4;G9CGD6	Connector enhancer of kinase suppressor of ras 3	CNKSR3	141	sp|Q6P9H4|CNKR3_HUMAN Connector enhancer of kinase suppressor of ras 3 OS=Homo sapiens OX=9606 GN=CNKSR3 PE=1 SV=1;sp|G9CGD6|CNIPF_HUMAN CNK3/IPCEF1 fusion protein OS=Homo sapiens OX=9606 GN=CNK3/IPCEF1 PE=1 SV=1	-5.05426	-5.44087	-5.52008	-6.61664	-5.60071	-5.97968	-5.64695	-5.3815	-5.65493	2	2	2	4.1	4.1	4.1	61.903	0	3.1357	4161700	2
L0R819	L0R819		ASNSD1	142	sp|L0R819|ASURF_HUMAN ASNSD1 upstream open reading frame protein OS=Homo sapiens OX=9606 GN=ASDURF PE=1 SV=1	1.14224	0.972144	1.08227	1.16317	1.05286	1.11659	1.08787	0.967079	1.03699	7	7	7	70.8	70.8	70.8	11.25	0	152.74	2161300000	16
O00116	O00116	Alkyldihydroxyacetonephosphate synthase, peroxisomal	AGPS	143	sp|O00116|ADAS_HUMAN Alkyldihydroxyacetonephosphate synthase, peroxisomal OS=Homo sapiens OX=9606 GN=AGPS PE=1 SV=1	-2.86517	-2.97178	-2.84729	-3.39168	-3.69939	-3.56232	-3.78034	-3.82385	-3.51231	2	2	2	4.1	4.1	4.1	72.911	0	182.31	20441000	3
O00139	O00139	Kinesin-like protein KIF2A	KIF2A	144	sp|O00139|KIF2A_HUMAN Kinesin-like protein KIF2A OS=Homo sapiens OX=9606 GN=KIF2A PE=1 SV=3	1.00381	0.838626	0.766853	0.79204	0.830408	0.765203	0.677996	0.687115	0.687981	11	11	11	21.1	21.1	21.1	79.954	0	161.03	967290000	18
O00148	O00148	ATP-dependent RNA helicase DDX39A	DDX39A	145	sp|O00148|DX39A_HUMAN ATP-dependent RNA helicase DDX39A OS=Homo sapiens OX=9606 GN=DDX39A PE=1 SV=2	1.05307	1.21093	1.16508	1.3924	1.5065	1.4704	1.72769	1.44206	1.46132	13	7	7	36.8	22.7	22.7	49.129	0	131.95	2702900000	21
O00151	O00151	PDZ and LIM domain protein 1	PDLIM1	146	sp|O00151|PDLI1_HUMAN PDZ and LIM domain protein 1 OS=Homo sapiens OX=9606 GN=PDLIM1 PE=1 SV=4	2.50753	2.60564	2.54603	2.75427	2.64681	2.61497	2.9129	2.80175	2.73261	16	16	16	66.6	66.6	66.6	36.071	0	323.31	6439200000	33
O00154	O00154	Cytosolic acyl coenzyme A thioester hydrolase	ACOT7	147	sp|O00154|BACH_HUMAN Cytosolic acyl coenzyme A thioester hydrolase OS=Homo sapiens OX=9606 GN=ACOT7 PE=1 SV=3	4.33146	4.46075	4.39591	4.56661	4.48679	4.53533	4.63136	4.61732	4.63427	16	16	16	45.5	45.5	45.5	41.796	0	286.84	51028000000	70
O00159	O00159	Unconventional myosin-Ic	MYO1C	148	sp|O00159|MYO1C_HUMAN Unconventional myosin-Ic OS=Homo sapiens OX=9606 GN=MYO1C PE=1 SV=4	1.29898	1.42242	1.39143	2.09522	2.09937	2.16135	2.14188	1.85784	1.86215	10	10	10	11.2	11.2	11.2	121.68	0	43.107	1232300000	13
O00161	O00161	Synaptosomal-associated protein 23	SNAP23	149	sp|O00161|SNP23_HUMAN Synaptosomal-associated protein 23 OS=Homo sapiens OX=9606 GN=SNAP23 PE=1 SV=1	1.68678	1.72102	1.74558	1.28815	1.19653	1.15494	1.32458	1.34883	1.24817	11	11	11	69.2	69.2	69.2	23.354	0	135.28	1575700000	17
O00165	O00165	HCLS1-associated protein X-1	HAX1	150	sp|O00165|HAX1_HUMAN HCLS1-associated protein X-1 OS=Homo sapiens OX=9606 GN=HAX1 PE=1 SV=2	-5.6484	-5.57925	-5.79918	-6.58383	-6.46353	-6.23113	-6.88532	-6.49061	-7.17427	1	1	1	9	9	9	31.62	0	31.337	14133000	1
O00170	O00170	AH receptor-interacting protein	AIP	151	sp|O00170|AIP_HUMAN AH receptor-interacting protein OS=Homo sapiens OX=9606 GN=AIP PE=1 SV=3	0.342001	0.288531	0.241693	0.45051	0.4345	0.422321	0.375654	0.2745	0.136288	5	5	5	20.3	20.3	20.3	37.664	0	89.792	6478500000	11
O00178	O00178	GTP-binding protein 1	GTPBP1	152	sp|O00178|GTPB1_HUMAN GTP-binding protein 1 OS=Homo sapiens OX=9606 GN=GTPBP1 PE=1 SV=3	2.60357	2.75702	2.85778	3.03065	3.01547	2.99704	3.21253	3.18665	3.11285	20	20	20	47.5	47.5	47.5	72.453	0	323.31	5209100000	32
O00186	O00186	Syntaxin-binding protein 3	STXBP3	153	sp|O00186|STXB3_HUMAN Syntaxin-binding protein 3 OS=Homo sapiens OX=9606 GN=STXBP3 PE=1 SV=2	1.36135	1.3579	1.34579	1.12111	1.18015	1.20516	0.698307	0.825356	0.784906	7	7	7	13.5	13.5	13.5	67.764	0	27.602	475890000	12
O00189	O00189	AP-4 complex subunit mu-1	AP4M1	154	sp|O00189|AP4M1_HUMAN AP-4 complex subunit mu-1 OS=Homo sapiens OX=9606 GN=AP4M1 PE=1 SV=2	-0.752865	-0.703519	-0.757917	-0.822809	-0.856119	-0.679377	-0.954571	-1.21327	-1.0404	2	2	2	5.7	5.7	5.7	49.976	0	72.546	252910000	3
O00193	O00193	Small acidic protein	SMAP	155	sp|O00193|SMAP_HUMAN Small acidic protein OS=Homo sapiens OX=9606 GN=SMAP PE=1 SV=1	2.66282	2.87836	2.96207	2.88677	3.08549	3.21716	3.32712	3.25003	3.2784	6	6	6	37.2	37.2	37.2	20.332	0	93.577	13478000000	43
O00203	O00203	AP-3 complex subunit beta-1	AP3B1	156	sp|O00203|AP3B1_HUMAN AP-3 complex subunit beta-1 OS=Homo sapiens OX=9606 GN=AP3B1 PE=1 SV=3	3.68557	3.69988	3.72209	3.58798	3.718	3.64886	3.70415	3.7193	3.69073	26	26	22	28.2	28.2	23.4	121.32	0	307.46	11296000000	42
O00213	O00213	Amyloid beta A4 precursor protein-binding family B member 1	APBB1	157	sp|O00213|APBB1_HUMAN Amyloid beta precursor protein binding family B member 1 OS=Homo sapiens OX=9606 GN=APBB1 PE=1 SV=2	0.506847	0.457114	0.444601	0.0418034	0.146297	0.100456	-0.935869	-1.07647	-1.15958	5	5	5	11.5	11.5	11.5	77.243	0	67.265	281900000	6
O00221	O00221	NF-kappa-B inhibitor epsilon	NFKBIE	158	sp|O00221|IKBE_HUMAN NF-kappa-B inhibitor epsilon OS=Homo sapiens OX=9606 GN=NFKBIE PE=1 SV=3	0.539389	0.702329	0.612755	0.535461	0.462551	0.478849	0.440866	0.444759	0.359625	6	6	6	19.6	19.6	19.6	52.863	0	323.31	543430000	14
O00231	O00231	26S proteasome non-ATPase regulatory subunit 11	PSMD11	159	sp|O00231|PSD11_HUMAN 26S proteasome non-ATPase regulatory subunit 11 OS=Homo sapiens OX=9606 GN=PSMD11 PE=1 SV=3	4.9704	5.03267	4.98717	4.96463	4.97112	4.98157	5.06186	5.12315	4.94848	20	20	20	56.9	56.9	56.9	47.463	0	323.31	30819000000	60
O00232	O00232	26S proteasome non-ATPase regulatory subunit 12	PSMD12	160	sp|O00232|PSD12_HUMAN 26S proteasome non-ATPase regulatory subunit 12 OS=Homo sapiens OX=9606 GN=PSMD12 PE=1 SV=3	4.18676	4.2481	4.24724	4.43425	4.38015	4.46271	4.47195	4.39139	4.53187	21	21	21	43.4	43.4	43.4	52.904	0	323.31	19088000000	58
O00233	O00233	26S proteasome non-ATPase regulatory subunit 9	PSMD9	161	sp|O00233|PSMD9_HUMAN 26S proteasome non-ATPase regulatory subunit 9 OS=Homo sapiens OX=9606 GN=PSMD9 PE=1 SV=3	-0.440969	-0.535682	-0.341522	-0.377192	-0.362831	-0.396564	-0.209785	-0.361753	-0.190029	6	6	6	30.5	30.5	30.5	24.682	0	34.045	3048000000	9
O00244	O00244	Copper transport protein ATOX1	ATOX1	162	sp|O00244|ATOX1_HUMAN Copper transport protein ATOX1 OS=Homo sapiens OX=9606 GN=ATOX1 PE=1 SV=1	-0.690569	-0.727647	-0.717537	-0.749445	-0.763409	-0.586731	-0.684719	-0.509506	-0.649168	2	2	2	39.7	39.7	39.7	7.4016	0	9.9763	1422300000	13
O00257	O00257	E3 SUMO-protein ligase CBX4	CBX4	163	sp|O00257|CBX4_HUMAN E3 SUMO-protein ligase CBX4 OS=Homo sapiens OX=9606 GN=CBX4 PE=1 SV=3	-5.17713	-5.56857	-5.30628	-5.04959	-4.9365	-5.36443	-4.54438	-4.83624	-4.89138	1	1	1	2	2	2	61.367	0	18.498	64794000	1
O00267	O00267	Transcription elongation factor SPT5	SUPT5H	164	sp|O00267|SPT5H_HUMAN Transcription elongation factor SPT5 OS=Homo sapiens OX=9606 GN=SUPT5H PE=1 SV=1	3.77932	3.76214	3.73854	3.60337	3.64144	3.6828	3.84788	3.84349	3.89481	26	26	26	32.8	32.8	32.8	121	0	323.31	15402000000	49
O00268	O00268	Transcription initiation factor TFIID subunit 4	TAF4	165	sp|O00268|TAF4_HUMAN Transcription initiation factor TFIID subunit 4 OS=Homo sapiens OX=9606 GN=TAF4 PE=1 SV=2	-2.08971	-2.24482	-2.42496	-2.50799	-2.54257	-2.46744	-2.36472	-2.30358	-2.15634	1	1	1	0.9	0.9	0.9	110.11	0.00086866	1.9387	8814600	2
O00273	O00273	DNA fragmentation factor subunit alpha	DFFA	166	sp|O00273|DFFA_HUMAN DNA fragmentation factor subunit alpha OS=Homo sapiens OX=9606 GN=DFFA PE=1 SV=1	3.73622	3.75952	3.76903	3.94707	3.78683	3.85811	3.99361	4.02719	4.00616	11	11	11	43.5	43.5	43.5	36.521	0	294.42	11428000000	29
O00287	O00287	Regulatory factor X-associated protein	RFXAP	167	sp|O00287|RFXAP_HUMAN Regulatory factor X-associated protein OS=Homo sapiens OX=9606 GN=RFXAP PE=1 SV=1	-2.21079	-2.24116	-2.31074	-2.69484	-2.69441	-2.54243	-2.67031	-2.34229	-2.50252	1	1	1	7.4	7.4	7.4	28.232	0	13.898	83222000	2
O00291	O00291	Huntingtin-interacting protein 1	HIP1	168	sp|O00291|HIP1_HUMAN Huntingtin-interacting protein 1 OS=Homo sapiens OX=9606 GN=HIP1 PE=1 SV=5	-1.91571	-1.82772	-1.92197	-1.23624	-1.25084	-1.30401	-1.39974	-1.34079	-1.46775	6	5	5	7.7	6.8	6.8	116.22	0	4.6085	134660000	6
O00299	O00299	Chloride intracellular channel protein 1	CLIC1	169	sp|O00299|CLIC1_HUMAN Chloride intracellular channel protein 1 OS=Homo sapiens OX=9606 GN=CLIC1 PE=1 SV=4	3.69444	3.7844	3.91444	3.93457	3.89684	3.82182	3.98886	4.03845	3.84616	13	13	13	75.9	75.9	75.9	26.922	0	323.31	34281000000	38
O00303	O00303	Eukaryotic translation initiation factor 3 subunit F	EIF3F	170	sp|O00303|EIF3F_HUMAN Eukaryotic translation initiation factor 3 subunit F OS=Homo sapiens OX=9606 GN=EIF3F PE=1 SV=1	2.74561	2.76698	2.8133	2.84682	2.85587	2.93824	2.8145	2.66042	2.74536	10	10	10	33.9	33.9	33.9	37.563	0	118.22	6220500000	22
O00308	O00308	NEDD4-like E3 ubiquitin-protein ligase WWP2	WWP2	171	sp|O00308|WWP2_HUMAN NEDD4-like E3 ubiquitin-protein ligase WWP2 OS=Homo sapiens OX=9606 GN=WWP2 PE=1 SV=2	-3.18999	-3.29656	-3.25066	-3.20348	-3.10581	-3.08322	-3.08165	-3.15452	-3.29521	3	3	3	3.9	3.9	3.9	98.911	0	23.991	83789000	3
O00311	O00311	Cell division cycle 7-related protein kinase	CDC7	172	sp|O00311|CDC7_HUMAN Cell division cycle 7-related protein kinase OS=Homo sapiens OX=9606 GN=CDC7 PE=1 SV=1	-1.48566	-1.51404	-1.49095	-1.69585	-1.59288	-1.43491	-1.66265	-1.66979	-1.61652	4	4	4	10.5	10.5	10.5	63.887	0	9.6923	281120000	7
O00399	O00399	Dynactin subunit 6	DCTN6	173	sp|O00399|DCTN6_HUMAN Dynactin subunit 6 OS=Homo sapiens OX=9606 GN=DCTN6 PE=1 SV=1	-0.310152	-0.402005	-0.384665	-0.333511	-0.544607	-0.465803	-0.411987	-0.473288	-0.535362	4	4	4	26.3	26.3	26.3	20.747	0	9.5773	1470800000	6
O00401	O00401	Neural Wiskott-Aldrich syndrome protein	WASL	174	sp|O00401|WASL_HUMAN Neural Wiskott-Aldrich syndrome protein OS=Homo sapiens OX=9606 GN=WASL PE=1 SV=2	1.54029	1.54744	1.63804	1.58849	1.5659	1.66542	1.69609	1.6757	1.72018	13	13	13	36.4	36.4	36.4	54.826	0	172.05	2200400000	28
O00410	O00410	Importin-5	IPO5	175	sp|O00410|IPO5_HUMAN Importin-5 OS=Homo sapiens OX=9606 GN=IPO5 PE=1 SV=4	6.10676	6.16423	6.07195	6.33476	6.13441	6.20165	6.35496	6.10737	6.26585	35	35	34	42.8	42.8	41.7	123.63	0	323.31	82334000000	163
O00418	O00418	Eukaryotic elongation factor 2 kinase	EEF2K	176	sp|O00418|EF2K_HUMAN Eukaryotic elongation factor 2 kinase OS=Homo sapiens OX=9606 GN=EEF2K PE=1 SV=2	0.0980415	0.0491323	0.0506573	0.37785	0.291904	0.297941	0.381033	0.169479	0.464231	7	7	7	12.1	12.1	12.1	82.143	0	323.31	974800000	9
O00422	O00422	Histone deacetylase complex subunit SAP18	SAP18	177	sp|O00422|SAP18_HUMAN Histone deacetylase complex subunit SAP18 OS=Homo sapiens OX=9606 GN=SAP18 PE=1 SV=1	-2.12987	-2.24062	-2.09312	-2.0828	-2.20397	-2.17657	-1.9829	-2.1424	-1.98466	3	3	3	17	17	17	17.561	0	6.9988	336720000	4
O00423	O00423	Echinoderm microtubule-associated protein-like 1	EML1	178	sp|O00423|EMAL1_HUMAN Echinoderm microtubule-associated protein-like 1 OS=Homo sapiens OX=9606 GN=EML1 PE=1 SV=3	0.0592499	0.0734701	0.106613	0.405352	0.223253	0.293983	0.0922604	-0.0109711	0.0844212	7	7	7	8.7	8.7	8.7	89.86	0	105.81	525430000	9
O00425	O00425	Insulin-like growth factor 2 mRNA-binding protein 3	IGF2BP3	179	sp|O00425|IF2B3_HUMAN Insulin-like growth factor 2 mRNA-binding protein 3 OS=Homo sapiens OX=9606 GN=IGF2BP3 PE=1 SV=2	2.94735	2.84328	2.90903	3.04745	3.01167	2.87868	3.05538	2.9672	2.9364	17	15	15	33.5	29.5	29.5	63.704	0	264.7	5242300000	21
O00429	O00429	Dynamin-1-like protein	DNM1L	180	sp|O00429|DNM1L_HUMAN Dynamin-1-like protein OS=Homo sapiens OX=9606 GN=DNM1L PE=1 SV=2	4.80071	4.77192	4.75444	4.82227	4.78305	4.81238	4.83111	4.75514	4.79261	34	34	34	63.9	63.9	63.9	81.876	0	323.31	39603000000	75
O00442	O00442	RNA 3-terminal phosphate cyclase	RTCA	181	sp|O00442|RTCA_HUMAN RNA 3-terminal phosphate cyclase OS=Homo sapiens OX=9606 GN=RTCA PE=1 SV=1	1.4995	1.64887	1.72599	2.11803	1.9816	1.93788	1.92904	1.87572	1.98399	7	7	7	26	26	26	39.336	0	323.31	2222300000	11
O00443	O00443	Phosphatidylinositol 4-phosphate 3-kinase C2 domain-containing subunit alpha	PIK3C2A	182	sp|O00443|P3C2A_HUMAN Phosphatidylinositol 4-phosphate 3-kinase C2 domain-containing subunit alpha OS=Homo sapiens OX=9606 GN=PIK3C2A PE=1 SV=2	1.10677	1.02051	1.04961	1.06609	1.00919	1.08476	0.901173	0.959454	0.836838	16	16	16	13	13	13	190.68	0	174.91	482910000	22
O00458	O00458	Interferon-related developmental regulator 1	IFRD1	183	sp|O00458|IFRD1_HUMAN Interferon-related developmental regulator 1 OS=Homo sapiens OX=9606 GN=IFRD1 PE=1 SV=4	-1.79154	-2.05817	-1.8317	-0.398043	-0.444691	-0.361095	-0.520683	-0.816877	-0.617073	4	4	4	16	16	16	50.268	0	77.66	397360000	5
O00459	O00459	Phosphatidylinositol 3-kinase regulatory subunit beta	PIK3R2	184	sp|O00459|P85B_HUMAN Phosphatidylinositol 3-kinase regulatory subunit beta OS=Homo sapiens OX=9606 GN=PIK3R2 PE=1 SV=2	-1.21372	-1.30801	-1.33943	-1.42485	-1.36346	-1.54947	-1.26727	-1.30863	-1.58178	6	6	5	10.3	10.3	8.8	81.544	0	18.435	142580000	7
O00463	O00463	TNF receptor-associated factor 5	TRAF5	186	sp|O00463|TRAF5_HUMAN TNF receptor-associated factor 5 OS=Homo sapiens OX=9606 GN=TRAF5 PE=1 SV=2	-1.30507	-1.18993	-1.06389	-0.937166	-1.14781	-1.05138	-1.41814	-1.59832	-1.58253	2	2	2	5.4	5.4	5.4	64.405	0	67.382	87821000	4
O00469	O00469	Procollagen-lysine,2-oxoglutarate 5-dioxygenase 2	PLOD2	187	sp|O00469|PLOD2_HUMAN Procollagen-lysine,2-oxoglutarate 5-dioxygenase 2 OS=Homo sapiens OX=9606 GN=PLOD2 PE=1 SV=2	-0.511595	-0.447392	-0.64662	-0.92889	-1.0089	-0.986151	-1.11388	-1.20778	-1.23452	4	4	4	7.7	7.7	7.7	84.685	0	90.729	63754000	4
O00470	O00470	Homeobox protein Meis1	MEIS1	188	sp|O00470|MEIS1_HUMAN Homeobox protein Meis1 OS=Homo sapiens OX=9606 GN=MEIS1 PE=1 SV=1	-7.85411	-8.09059	-7.65511	-7.23353	-9.02325	-7.56939	-7.22341	-7.41324	-8.01136	1	1	1	3.1	3.1	3.1	43.016	0	4.6008	0	1
O00471	O00471	Exocyst complex component 5	EXOC5	189	sp|O00471|EXOC5_HUMAN Exocyst complex component 5 OS=Homo sapiens OX=9606 GN=EXOC5 PE=1 SV=1	0.568508	0.571147	0.44676	0.900444	0.947229	0.817997	0.800161	0.737917	0.78021	12	12	12	20.8	20.8	20.8	81.852	0	58.871	1415400000	14
O00487	O00487	26S proteasome non-ATPase regulatory subunit 14	PSMD14	190	sp|O00487|PSDE_HUMAN 26S proteasome non-ATPase regulatory subunit 14 OS=Homo sapiens OX=9606 GN=PSMD14 PE=1 SV=1	1.98999	2.06083	2.01083	2.33844	2.18904	2.17999	2.15153	2.26444	2.22802	10	10	10	48.7	48.7	48.7	34.577	0	184.48	7161500000	27
O00488	O00488	Zinc finger protein 593	ZNF593	191	sp|O00488|ZN593_HUMAN Zinc finger protein 593 OS=Homo sapiens OX=9606 GN=ZNF593 PE=1 SV=2	-2.492	-2.46604	-2.68144	-3.04774	-3.16065	-3.21264	-3.37485	-3.04127	-3.13208	5	5	5	46.3	46.3	46.3	15.199	0	26.489	726060000	7
O00499	O00499	Myc box-dependent-interacting protein 1	BIN1	192	sp|O00499|BIN1_HUMAN Myc box-dependent-interacting protein 1 OS=Homo sapiens OX=9606 GN=BIN1 PE=1 SV=1	-2.8378	-2.91988	-3.08611	-2.82328	-3.29271	-3.14792	-2.99176	-2.81891	-2.81063	3	3	3	7.1	7.1	7.1	64.699	0.0017117	1.6853	20201000	3
O00505	O00505	Importin subunit alpha-4	KPNA3	193	sp|O00505|IMA4_HUMAN Importin subunit alpha-4 OS=Homo sapiens OX=9606 GN=KPNA3 PE=1 SV=2	2.89259	2.85005	2.84358	2.94768	2.96865	2.92936	2.92745	2.93028	3.06872	10	10	6	22.1	22.1	16.3	57.81	0	323.31	7090000000	23
O00512	O00512	B-cell CLL/lymphoma 9 protein	BCL9	194	sp|O00512|BCL9_HUMAN B-cell CLL/lymphoma 9 protein OS=Homo sapiens OX=9606 GN=BCL9 PE=1 SV=4	-0.270687	-0.282548	-0.22217	-0.184958	-0.155396	-0.0938835	-0.0464573	-0.170628	-0.0451965	10	10	10	10.6	10.6	10.6	149.29	0	39.793	395990000	15
O00541	O00541	Pescadillo homolog	PES1	195	sp|O00541|PESC_HUMAN Pescadillo homolog OS=Homo sapiens OX=9606 GN=PES1 PE=1 SV=1	1.52312	1.65543	1.74187	1.92014	1.85959	1.91298	2.0888	2.03378	2.04474	11	11	11	22.8	22.8	22.8	68.002	0	323.31	3287300000	24
O00560	O00560	Syntenin-1	SDCBP	196	sp|O00560|SDCB1_HUMAN Syntenin-1 OS=Homo sapiens OX=9606 GN=SDCBP PE=1 SV=1	1.60225	1.70079	1.7271	1.18161	1.1754	1.38832	1.34188	1.29257	1.40483	7	7	7	40.6	40.6	40.6	32.444	0	89.635	1944800000	9
O00567	O00567	Nucleolar protein 56	NOP56	197	sp|O00567|NOP56_HUMAN Nucleolar protein 56 OS=Homo sapiens OX=9606 GN=NOP56 PE=1 SV=4	-0.10462	-0.195094	-0.179186	-0.387012	-0.432741	-0.380014	-0.969877	-1.16953	-0.946383	5	5	5	14.1	14.1	14.1	66.049	0	19.461	275090000	8
O00571;O15523	O00571;O15523	ATP-dependent RNA helicase DDX3X;ATP-dependent RNA helicase DDX3Y	DDX3X;DDX3Y	198	sp|O00571|DDX3X_HUMAN ATP-dependent RNA helicase DDX3X OS=Homo sapiens OX=9606 GN=DDX3X PE=1 SV=3;sp|O15523|DDX3Y_HUMAN ATP-dependent RNA helicase DDX3Y OS=Homo sapiens OX=9606 GN=DDX3Y PE=1 SV=2	4.66074	4.5373	4.61418	4.56411	4.60051	4.57496	4.55288	4.55199	4.42698	31	31	30	53.6	53.6	52	73.243	0	323.31	31081000000	89
O00592	O00592	Podocalyxin	PODXL	199	sp|O00592|PODXL_HUMAN Podocalyxin OS=Homo sapiens OX=9606 GN=PODXL PE=1 SV=2	-2.12845	-2.32876	-2.15759	-2.24657	-2.13244	-2.12392	-2.54765	-2.81422	-2.67043	2	2	2	4.5	4.5	4.5	58.635	0	2.5674	0	2
O00625	O00625	Pirin	PIR	200	sp|O00625|PIR_HUMAN Pirin OS=Homo sapiens OX=9606 GN=PIR PE=1 SV=1	-3.15604	-3.10197	-2.83167	-2.79945	-3.08418	-3.00697	-2.7719	-2.89286	-2.8185	2	2	2	10	10	10	32.113	0	42.193	69303000	4
O00628	O00628	Peroxisomal targeting signal 2 receptor	PEX7	201	sp|O00628|PEX7_HUMAN Peroxisomal targeting signal 2 receptor OS=Homo sapiens OX=9606 GN=PEX7 PE=1 SV=1	-2.84029	-2.97668	-3.00063	-3.36477	-2.86799	-2.995	-2.99718	-3.05487	-3.0191	1	1	1	4.6	4.6	4.6	35.891	0	10.612	110160000	1
O00629	O00629	Importin subunit alpha-3	KPNA4	202	sp|O00629|IMA3_HUMAN Importin subunit alpha-3 OS=Homo sapiens OX=9606 GN=KPNA4 PE=1 SV=1	1.70233	1.70537	1.70669	1.95182	1.72596	1.70848	1.91582	1.68292	1.7428	8	4	4	20.7	15	15	57.886	0	209.9	5075700000	11
O00635	O00635	E3 ubiquitin-protein ligase TRIM38	TRIM38	203	sp|O00635|TRI38_HUMAN E3 ubiquitin-protein ligase TRIM38 OS=Homo sapiens OX=9606 GN=TRIM38 PE=1 SV=1	-2.10813	-2.48935	-2.35127	-2.33351	-2.25055	-2.16196	-2.29147	-2.16202	-2.41819	3	3	3	6.2	6.2	6.2	53.415	0	90.361	51746000	3
O00716;Q14209	O00716	Transcription factor E2F3	E2F3	204	sp|O00716|E2F3_HUMAN Transcription factor E2F3 OS=Homo sapiens OX=9606 GN=E2F3 PE=1 SV=1	-0.931692	-0.653609	-0.63209	-0.529425	-0.577503	-1.06356	-0.858116	-0.683792	-0.576473	6	6	6	18.1	18.1	18.1	49.161	0	9.1846	275190000	7
O00743	O00743	Serine/threonine-protein phosphatase 6 catalytic subunit;Serine/threonine-protein phosphatase 6 catalytic subunit, N-terminally processed	PPP6C	205	sp|O00743|PPP6_HUMAN Serine/threonine-protein phosphatase 6 catalytic subunit OS=Homo sapiens OX=9606 GN=PPP6C PE=1 SV=1	1.02022	1.18659	1.22654	1.37245	1.276	1.32788	1.4292	1.29868	1.3676	7	7	7	28.5	28.5	28.5	35.144	0	39.639	4215100000	11
O00746	O00746	Nucleoside diphosphate kinase, mitochondrial	NME4	206	sp|O00746|NDKM_HUMAN Nucleoside diphosphate kinase, mitochondrial OS=Homo sapiens OX=9606 GN=NME4 PE=1 SV=1	-3.21162	-3.11191	-3.42822	-3.46387	-3.20276	-3.32718	-3.33373	-3.73732	-3.25502	1	1	1	9.1	9.1	9.1	20.658	0.0027073	1.5303	0	1
O00750	O00750	Phosphatidylinositol 4-phosphate 3-kinase C2 domain-containing subunit beta	PIK3C2B	207	sp|O00750|P3C2B_HUMAN Phosphatidylinositol 4-phosphate 3-kinase C2 domain-containing subunit beta OS=Homo sapiens OX=9606 GN=PIK3C2B PE=1 SV=2	-3.61956	-3.63761	-3.4002	-3.8348	-3.52865	-3.53422	-3.6915	-3.68544	-3.5922	1	1	1	0.6	0.6	0.6	184.77	0.0013765	1.7636	26939000	1
O00762	O00762	Ubiquitin-conjugating enzyme E2 C	UBE2C	208	sp|O00762|UBE2C_HUMAN Ubiquitin-conjugating enzyme E2 C OS=Homo sapiens OX=9606 GN=UBE2C PE=1 SV=1	0.825678	0.800355	0.832087	0.0233517	0.0542545	-0.0278778	0.181538	0.0411701	0.15304	6	6	6	43	43	43	19.652	0	23.531	2792500000	9
O00764	O00764	Pyridoxal kinase	PDXK	209	sp|O00764|PDXK_HUMAN Pyridoxal kinase OS=Homo sapiens OX=9606 GN=PDXK PE=1 SV=1	1.79913	1.74922	1.73871	2.00586	1.7535	1.83219	1.78916	1.67089	1.79047	6	6	6	27.2	27.2	27.2	35.102	0	258.72	2497100000	9
O00767	O00767	Acyl-CoA desaturase	SCD	210	sp|O00767|SCD_HUMAN Stearoyl-CoA desaturase OS=Homo sapiens OX=9606 GN=SCD PE=1 SV=2	-5.56806	-5.06085	-5.47624	-6.4874	-5.84547	-6.41242	-6.60588	-6.33775	-6.37896	1	1	1	3.6	3.6	3.6	41.522	0	31.624	0	1
O14497	O14497	AT-rich interactive domain-containing protein 1A	ARID1A	211	sp|O14497|ARI1A_HUMAN AT-rich interactive domain-containing protein 1A OS=Homo sapiens OX=9606 GN=ARID1A PE=1 SV=3	0.397738	0.343316	0.434435	0.459316	0.610855	0.569939	0.718901	0.611631	0.613007	12	12	11	7.8	7.8	6.7	242.04	0	103.9	437610000	20
O14508	O14508	Suppressor of cytokine signaling 2	SOCS2	212	sp|O14508|SOCS2_HUMAN Suppressor of cytokine signaling 2 OS=Homo sapiens OX=9606 GN=SOCS2 PE=1 SV=1	-3.67963	-3.57611	-3.54164	-3.40935	-3.38298	-3.60207	-3.39788	-3.40757	-3.49098	1	1	1	9.1	9.1	9.1	22.172	0.0010345	1.8069	0	2
O14519	O14519	Cyclin-dependent kinase 2-associated protein 1	CDK2AP1	213	sp|O14519|CDKA1_HUMAN Cyclin-dependent kinase 2-associated protein 1 OS=Homo sapiens OX=9606 GN=CDK2AP1 PE=1 SV=1	-1.9192	-1.90165	-1.84446	-2.35208	-2.31758	-2.20391	-2.18831	-2.26473	-2.25523	1	1	1	22.6	22.6	22.6	12.365	0	32.222	64385000	2
O14530	O14530	Thioredoxin domain-containing protein 9	TXNDC9	214	sp|O14530|TXND9_HUMAN Thioredoxin domain-containing protein 9 OS=Homo sapiens OX=9606 GN=TXNDC9 PE=1 SV=2	0.765484	0.684756	0.629841	0.632133	0.494192	0.591318	0.518887	0.632292	0.577257	6	6	6	33.2	33.2	33.2	26.534	0	37.764	1209600000	10
O14531	O14531	Dihydropyrimidinase-related protein 4	DPYSL4	215	sp|O14531|DPYL4_HUMAN Dihydropyrimidinase-related protein 4 OS=Homo sapiens OX=9606 GN=DPYSL4 PE=1 SV=2	1.67424	1.72328	1.61205	1.69676	1.77223	1.71732	1.83895	1.76921	1.75193	11	11	11	28	28	28	61.877	0	98.959	2755500000	22
O14545	O14545	TRAF-type zinc finger domain-containing protein 1	TRAFD1	216	sp|O14545|TRAD1_HUMAN TRAF-type zinc finger domain-containing protein 1 OS=Homo sapiens OX=9606 GN=TRAFD1 PE=1 SV=1	1.73429	1.98596	2.15203	1.97757	1.90156	1.97038	2.09926	1.97667	1.86495	14	14	14	33	33	33	64.84	0	209.7	3761600000	22
O14562	O14562	Ubiquitin domain-containing protein UBFD1	UBFD1	217	sp|O14562|UBFD1_HUMAN Ubiquitin domain-containing protein UBFD1 OS=Homo sapiens OX=9606 GN=UBFD1 PE=1 SV=2	3.65452	3.77257	3.75228	3.74976	3.90837	3.86514	3.9624	3.78166	3.99681	8	8	8	42.1	42.1	42.1	33.382	0	247.5	19044000000	24
O14576	O14576	Cytoplasmic dynein 1 intermediate chain 1	DYNC1I1	218	sp|O14576|DC1I1_HUMAN Cytoplasmic dynein 1 intermediate chain 1 OS=Homo sapiens OX=9606 GN=DYNC1I1 PE=1 SV=2	-2.27705	-2.63581	-2.48716	-2.00686	-2.22863	-2.22935	-2.10278	-2.05342	-2.29134	4	4	4	6.8	6.8	6.8	72.955	0	106.2	293070000	6
O14578	O14578	Citron Rho-interacting kinase	CIT	219	sp|O14578|CTRO_HUMAN Citron Rho-interacting kinase OS=Homo sapiens OX=9606 GN=CIT PE=1 SV=2	0.528543	0.377751	0.387083	0.726564	0.584621	0.676497	0.773048	0.807888	0.746862	14	14	14	9.4	9.4	9.4	231.43	0	134.35	601170000	20
O14579	O14579	Coatomer subunit epsilon	COPE	220	sp|O14579|COPE_HUMAN Coatomer subunit epsilon OS=Homo sapiens OX=9606 GN=COPE PE=1 SV=3	1.15486	1.20968	1.10084	0.954922	0.660316	0.975636	0.989197	1.08914	1.06373	7	7	7	28.6	28.6	28.6	34.482	0	29.054	1246300000	14
O14593	O14593	DNA-binding protein RFXANK	RFXANK	221	sp|O14593|RFXK_HUMAN DNA-binding protein RFXANK OS=Homo sapiens OX=9606 GN=RFXANK PE=1 SV=2	-2.88823	-2.74898	-3.0229	-2.95764	-3.38851	-3.2646	-3.08228	-3.12075	-3.07389	2	2	2	8.5	8.5	8.5	28.102	0.0041799	1.3537	25611000	2
P47813;O14602	P47813;O14602	Eukaryotic translation initiation factor 1A, X-chromosomal;Eukaryotic translation initiation factor 1A, Y-chromosomal	EIF1AX;EIF1AY	222	sp|P47813|IF1AX_HUMAN Eukaryotic translation initiation factor 1A, X-chromosomal OS=Homo sapiens OX=9606 GN=EIF1AX PE=1 SV=2;sp|O14602|IF1AY_HUMAN Eukaryotic translation initiation factor 1A, Y-chromosomal OS=Homo sapiens OX=9606 GN=EIF1AY PE=1 SV=4	1.39552	1.42562	1.38348	1.60687	1.61255	1.30225	1.57248	1.41985	1.33113	5	5	5	39.6	39.6	39.6	16.46	0	74.935	20780000000	13
O14617	O14617	AP-3 complex subunit delta-1	AP3D1	223	sp|O14617|AP3D1_HUMAN AP-3 complex subunit delta-1 OS=Homo sapiens OX=9606 GN=AP3D1 PE=1 SV=1	4.25428	4.28339	4.33985	4.44031	4.38353	4.39212	4.47139	4.31261	4.40738	29	29	29	36.5	36.5	36.5	130.16	0	214.88	12559000000	46
O14618	O14618	Copper chaperone for superoxide dismutase	CCS	224	sp|O14618|CCS_HUMAN Copper chaperone for superoxide dismutase OS=Homo sapiens OX=9606 GN=CCS PE=1 SV=1	-0.84046	-0.939931	-0.977749	-0.726532	-1.06635	-1.05149	-0.904146	-0.916697	-1.00305	5	5	5	28.5	28.5	28.5	29.04	0	189.02	1440900000	8
O14628	O14628	Zinc finger protein 195	ZNF195	225	sp|O14628|ZN195_HUMAN Zinc finger protein 195 OS=Homo sapiens OX=9606 GN=ZNF195 PE=1 SV=2	-6.76577	-6.83009	-7.3654	-7.12958	-7.00209	-6.94032	-6.53005	-6.71517	-7.04162	1	1	1	1.4	1.4	1.4	72.331	0.0022079	1.5852	9215500	1
O14639	O14639	Actin-binding LIM protein 1	ABLIM1	226	sp|O14639|ABLM1_HUMAN Actin-binding LIM protein 1 OS=Homo sapiens OX=9606 GN=ABLIM1 PE=1 SV=3	-1.27226	-1.45525	-1.44394	-0.975468	-1.11862	-1.10322	-1.69232	-1.43421	-1.63156	6	6	6	10	10	10	87.687	0	117.6	185510000	6
O14640;P54792	O14640;P54792	Segment polarity protein dishevelled homolog DVL-1;Putative segment polarity protein dishevelled homolog DVL1P1	DVL1;DVL1P1	227	sp|O14640|DVL1_HUMAN Segment polarity protein dishevelled homolog DVL-1 OS=Homo sapiens OX=9606 GN=DVL1 PE=1 SV=2;sp|P54792|DVLP1_HUMAN Putative segment polarity protein dishevelled homolog DVL1P1 OS=Homo sapiens OX=9606 GN=DVL1P1 PE=5 SV=1	-1.05364	-0.966767	-0.927765	-0.877016	-1.01372	-0.953169	-1.05524	-1.14216	-1.09723	7	5	5	12.4	9.2	9.2	75.186	0	13.786	241240000	9
O14641	O14641	Segment polarity protein dishevelled homolog DVL-2	DVL2	228	sp|O14641|DVL2_HUMAN Segment polarity protein dishevelled homolog DVL-2 OS=Homo sapiens OX=9606 GN=DVL2 PE=1 SV=1	1.3962	1.37932	1.30542	1.37765	1.24163	1.40472	1.23988	1.31025	1.23331	11	11	7	18.5	18.5	11.8	78.947	0	175.47	1303200000	19
O14646	O14646	Chromodomain-helicase-DNA-binding protein 1	CHD1	229	sp|O14646|CHD1_HUMAN Chromodomain-helicase-DNA-binding protein 1 OS=Homo sapiens OX=9606 GN=CHD1 PE=1 SV=2	-1.59467	-1.64083	-1.6906	-1.85188	-1.80059	-1.90295	-1.84283	-1.76675	-1.88544	5	5	5	4.2	4.2	4.2	196.69	0	33.353	127930000	7
O14654	O14654	Insulin receptor substrate 4	IRS4	230	sp|O14654|IRS4_HUMAN Insulin receptor substrate 4 OS=Homo sapiens OX=9606 GN=IRS4 PE=1 SV=1	3.80944	3.75715	3.73392	3.81907	3.82662	3.87315	3.77306	3.75323	3.73172	35	35	35	37	37	37	133.77	0	323.31	21171000000	78
O14656	O14656	Torsin-1A	TOR1A	231	sp|O14656|TOR1A_HUMAN Torsin-1A OS=Homo sapiens OX=9606 GN=TOR1A PE=1 SV=1	-1.62824	-1.51994	-2.04255	-2.75637	-2.86488	-2.75994	-2.88956	-3.00292	-3.31375	2	2	2	7.2	7.2	7.2	37.808	0	2.7478	96736000	2
O14672	O14672	Disintegrin and metalloproteinase domain-containing protein 10	ADAM10	232	sp|O14672|ADA10_HUMAN Disintegrin and metalloproteinase domain-containing protein 10 OS=Homo sapiens OX=9606 GN=ADAM10 PE=1 SV=1	-7.42591	-7.28804	-6.65137	-7.38748	-7.11961	-8.11291	-6.83855	-6.83499	-7.1758	1	1	1	1.7	1.7	1.7	84.141	0	128.17	17490000	1
O14686	O14686	Histone-lysine N-methyltransferase 2D	KMT2D	233	sp|O14686|KMT2D_HUMAN Histone-lysine N-methyltransferase 2D OS=Homo sapiens OX=9606 GN=KMT2D PE=1 SV=2	1.51311	1.48003	1.49356	1.53714	1.57585	1.52885	1.76793	1.84742	1.90234	30	30	29	8.7	8.7	8.6	593.38	0	323.31	1576900000	46
O14713	O14713	Integrin beta-1-binding protein 1	ITGB1BP1	234	sp|O14713|ITBP1_HUMAN Integrin beta-1-binding protein 1 OS=Homo sapiens OX=9606 GN=ITGB1BP1 PE=1 SV=1	-1.68053	-1.63347	-1.70348	-2.0122	-1.89162	-2.11065	-2.14556	-1.96299	-1.9056	3	3	3	23.5	23.5	23.5	21.782	0	17.957	267770000	6
O14717	O14717	tRNA (cytosine(38)-C(5))-methyltransferase	TRDMT1	235	sp|O14717|TRDMT_HUMAN tRNA (cytosine(38)-C(5))-methyltransferase OS=Homo sapiens OX=9606 GN=TRDMT1 PE=1 SV=1	-0.419037	-0.554755	-0.513208	-0.43228	-0.51936	-0.585403	-0.507959	-0.484844	-0.671165	4	4	4	12.5	12.5	12.5	44.596	0	12.862	275810000	5
O14727	O14727	Apoptotic protease-activating factor 1	APAF1	236	sp|O14727|APAF_HUMAN Apoptotic protease-activating factor 1 OS=Homo sapiens OX=9606 GN=APAF1 PE=1 SV=2	0.704567	0.648841	0.730951	0.829676	0.766878	0.787321	0.551544	0.688135	0.569908	11	11	11	13.5	13.5	13.5	141.84	0	32.707	998230000	14
O14730	O14730	Serine/threonine-protein kinase RIO3	RIOK3	237	sp|O14730|RIOK3_HUMAN Serine/threonine-protein kinase RIO3 OS=Homo sapiens OX=9606 GN=RIOK3 PE=1 SV=2	0.671282	0.591432	0.6833	0.553568	0.533234	0.636988	0.414373	0.214762	0.328934	1	1	1	2.3	2.3	2.3	59.092	0.00086715	1.9075	331880000	2
O14732	O14732	Inositol monophosphatase 2	IMPA2	238	sp|O14732|IMPA2_HUMAN Inositol monophosphatase 2 OS=Homo sapiens OX=9606 GN=IMPA2 PE=1 SV=1	-3.84889	-4.14017	-4.27687	-4.12692	-4.78983	-4.10705	-3.98102	-4.05066	-3.96808	1	1	1	3.5	3.5	3.5	31.321	0	2.6376	30284000	1
O14733	O14733	Dual specificity mitogen-activated protein kinase kinase 7	MAP2K7	239	sp|O14733|MP2K7_HUMAN Dual specificity mitogen-activated protein kinase kinase 7 OS=Homo sapiens OX=9606 GN=MAP2K7 PE=1 SV=2	-0.128132	0.061162	0.0839443	0.067297	0.0987015	0.0483818	0.1835	0.252869	0.0928955	7	7	7	18.9	18.9	18.9	47.484	0	8.0911	746560000	12
O14737	O14737	Programmed cell death protein 5	PDCD5	240	sp|O14737|PDCD5_HUMAN Programmed cell death protein 5 OS=Homo sapiens OX=9606 GN=PDCD5 PE=1 SV=3	4.61761	4.58675	4.67482	4.26995	4.17248	4.6007	4.22323	4.35365	4.48995	7	7	7	56	56	56	14.285	0	286.25	78282000000	37
O14744	O14744	Protein arginine N-methyltransferase 5;Protein arginine N-methyltransferase 5, N-terminally processed	PRMT5	241	sp|O14744|ANM5_HUMAN Protein arginine N-methyltransferase 5 OS=Homo sapiens OX=9606 GN=PRMT5 PE=1 SV=4	3.42348	3.50121	3.50848	3.50759	3.46483	3.39004	3.37418	3.43734	3.3934	19	19	19	35.9	35.9	35.9	72.683	0	264.76	29283000000	46
O14745	O14745	Na(+)/H(+) exchange regulatory cofactor NHE-RF1	SLC9A3R1	242	sp|O14745|NHRF1_HUMAN Na(+)/H(+) exchange regulatory cofactor NHE-RF1 OS=Homo sapiens OX=9606 GN=SLC9A3R1 PE=1 SV=4	3.1207	3.23136	3.36029	3.4903	3.47494	3.52467	3.42759	3.39106	3.59795	14	14	14	51.7	51.7	51.7	38.868	0	254.74	15810000000	28
O14757	O14757	Serine/threonine-protein kinase Chk1	CHEK1	243	sp|O14757|CHK1_HUMAN Serine/threonine-protein kinase Chk1 OS=Homo sapiens OX=9606 GN=CHEK1 PE=1 SV=2	0.249168	0.368234	0.336557	0.152744	0.077404	0.162752	-0.0193691	-0.0178928	-0.046608	7	7	7	16.8	16.8	16.8	54.433	0	303.67	429510000	11
O14763	O14763	Tumor necrosis factor receptor superfamily member 10B	TNFRSF10B	244	sp|O14763|TR10B_HUMAN Tumor necrosis factor receptor superfamily member 10B OS=Homo sapiens OX=9606 GN=TNFRSF10B PE=1 SV=2	-4.07	-3.57011	-3.42966	-2.3969	-2.61383	-2.48498	-2.42414	-2.36873	-2.55123	1	1	1	3.4	3.4	3.4	47.878	0.0008664	1.8976	74019000	1
O14772	O14772	Fucose-1-phosphate guanylyltransferase	FPGT	245	sp|O14772|FPGT_HUMAN Fucose-1-phosphate guanylyltransferase OS=Homo sapiens OX=9606 GN=FPGT PE=1 SV=3	0.625389	0.632215	0.648399	0.698812	0.776009	0.876135	0.740391	0.759693	0.749231	9	9	9	18.6	18.6	18.6	68.009	0	45.105	794050000	13
O14775	O14775	Guanine nucleotide-binding protein subunit beta-5	GNB5	246	sp|O14775|GNB5_HUMAN Guanine nucleotide-binding protein subunit beta-5 OS=Homo sapiens OX=9606 GN=GNB5 PE=1 SV=2	-3.05764	-2.70276	-2.82068	-3.49654	-3.54682	-3.15479	-3.50998	-3.50705	-3.54727	2	2	2	7.6	7.6	7.6	43.566	0	275.7	117960000	3
O14776;Q5VWI1	O14776	Transcription elongation regulator 1	TCERG1	247	sp|O14776|TCRG1_HUMAN Transcription elongation regulator 1 OS=Homo sapiens OX=9606 GN=TCERG1 PE=1 SV=2	1.74336	1.72792	1.7264	1.82906	1.96279	2.0354	2.24754	2.13145	2.203	21	21	21	18.2	18.2	18.2	123.9	0	123.17	6522600000	35
O14777	O14777	Kinetochore protein NDC80 homolog	NDC80	248	sp|O14777|NDC80_HUMAN Kinetochore protein NDC80 homolog OS=Homo sapiens OX=9606 GN=NDC80 PE=1 SV=1	1.56986	1.58566	1.50165	1.56301	1.41631	1.49757	1.40625	1.57464	1.52434	20	20	20	36	36	36	73.912	0	145.4	3199500000	30
O14782	O14782	Kinesin-like protein KIF3C	KIF3C	249	sp|O14782|KIF3C_HUMAN Kinesin-like protein KIF3C OS=Homo sapiens OX=9606 GN=KIF3C PE=1 SV=4	-3.02845	-2.97041	-2.85432	-2.62772	-2.68542	-2.77241	-2.53662	-2.7308	-2.67352	2	1	1	2.5	1.5	1.5	89.453	0.0048309	1.2963	13503000	1
O14787	O14787	Transportin-2	TNPO2	250	sp|O14787|TNPO2_HUMAN Transportin-2 OS=Homo sapiens OX=9606 GN=TNPO2 PE=1 SV=3	1.72641	1.77674	1.70048	1.81525	1.7478	1.87971	1.97635	1.90747	1.77887	13	11	11	19.5	17.3	17.3	101.39	0	312.55	5760000000	28
O14795;Q8NB66;Q9UPW8	O14795	Protein unc-13 homolog B	UNC13B	251	sp|O14795|UN13B_HUMAN Protein unc-13 homolog B OS=Homo sapiens OX=9606 GN=UNC13B PE=1 SV=2	-0.172415	0.0592279	-0.0456562	-0.801962	-0.680576	-0.402685	-0.414871	-0.345554	-0.141853	8	8	8	7.2	7.2	7.2	180.68	0	20.874	400980000	16
O14802	O14802	DNA-directed RNA polymerase III subunit RPC1	POLR3A	252	sp|O14802|RPC1_HUMAN DNA-directed RNA polymerase III subunit RPC1 OS=Homo sapiens OX=9606 GN=POLR3A PE=1 SV=2	3.70888	3.69718	3.66314	3.82312	3.81572	3.83732	3.88004	3.89797	3.84209	34	34	33	29.4	29.4	28.7	155.64	0	298.6	10779000000	59
O14810	O14810	Complexin-1	CPLX1	253	sp|O14810|CPLX1_HUMAN Complexin-1 OS=Homo sapiens OX=9606 GN=CPLX1 PE=1 SV=1	-1.16752	-1.42643	-1.25365	-1.70617	-1.56521	-1.51519	-1.48898	-1.21675	-1.41534	2	2	2	25.4	25.4	25.4	15.03	0	323.31	122490000	6
O14818;Q8TAA3	O14818	Proteasome subunit alpha type-7	PSMA7	254	sp|O14818|PSA7_HUMAN Proteasome subunit alpha type-7 OS=Homo sapiens OX=9606 GN=PSMA7 PE=1 SV=1	2.55071	2.45676	2.54146	2.37013	2.40084	2.23228	2.39043	2.34541	2.44407	7	7	7	31.5	31.5	31.5	27.887	0	167.79	5039800000	12
O14827	O14827	Ras-specific guanine nucleotide-releasing factor 2	RASGRF2	255	sp|O14827|RGRF2_HUMAN Ras-specific guanine nucleotide-releasing factor 2 OS=Homo sapiens OX=9606 GN=RASGRF2 PE=1 SV=2	-6.37663	-6.50404	-6.23297	-5.86548	-6.1334	-6.5449	-6.84786	-6.94205	-6.51733	1	1	1	1.6	1.6	1.6	140.76	0	25.019	4941000	1
O14828	O14828	Secretory carrier-associated membrane protein 3	SCAMP3	256	sp|O14828|SCAM3_HUMAN Secretory carrier-associated membrane protein 3 OS=Homo sapiens OX=9606 GN=SCAMP3 PE=1 SV=3	-0.365589	-0.207549	-0.415834	0.235113	-0.0648575	0.230354	0.113058	-0.206865	-0.136721	6	6	6	25.1	25.1	25.1	38.287	0	86.144	1449000000	10
O14867	O14867	Transcription regulator protein BACH1	BACH1	257	sp|O14867|BACH1_HUMAN Transcription regulator protein BACH1 OS=Homo sapiens OX=9606 GN=BACH1 PE=1 SV=2	1.20861	1.33028	1.2591	0.936119	0.967209	1.08874	1.15239	1.17131	0.962383	13	13	13	25.4	25.4	25.4	81.957	0	304.93	657740000	23
O14879	O14879	Interferon-induced protein with tetratricopeptide repeats 3	IFIT3	258	sp|O14879|IFIT3_HUMAN Interferon-induced protein with tetratricopeptide repeats 3 OS=Homo sapiens OX=9606 GN=IFIT3 PE=1 SV=1	-3.3812	-3.29402	-3.39487	-3.16541	-3.29812	-3.46625	-3.38813	-3.36812	-3.29283	2	2	2	6.3	6.3	6.3	55.984	0	20.485	33163000	3
O14893	O14893	Gem-associated protein 2	GEMIN2	259	sp|O14893|GEMI2_HUMAN Gem-associated protein 2 OS=Homo sapiens OX=9606 GN=GEMIN2 PE=1 SV=1	0.220348	0.00732708	0.0634232	0.870737	1.02506	0.894905	1.04977	1.08879	1.06548	4	4	4	21.1	21.1	21.1	31.585	0	8.3444	1299000000	10
O14907	O14907	Tax1-binding protein 3	TAX1BP3	260	sp|O14907|TX1B3_HUMAN Tax1-binding protein 3 OS=Homo sapiens OX=9606 GN=TAX1BP3 PE=1 SV=2	-2.14303	-2.07674	-1.9773	-2.00589	-2.01197	-1.96554	-1.89899	-1.97108	-1.73705	2	2	2	28.2	28.2	28.2	13.735	0	44.746	210650000	6
O14908;Q8TF64	O14908	PDZ domain-containing protein GIPC1	GIPC1	261	sp|O14908|GIPC1_HUMAN PDZ domain-containing protein GIPC1 OS=Homo sapiens OX=9606 GN=GIPC1 PE=1 SV=2	1.60134	1.71836	1.54944	1.32581	1.321	1.37516	1.4901	1.55058	1.475	8	8	8	32.7	32.7	32.7	36.049	0	232.41	4925600000	18
O14910	O14910	Protein lin-7 homolog A	LIN7A	262	sp|O14910|LIN7A_HUMAN Protein lin-7 homolog A OS=Homo sapiens OX=9606 GN=LIN7A PE=1 SV=2	-2.76562	-3.00587	-2.75717	-2.77889	-2.6464	-2.70543	-2.61234	-3.02969	-2.83123	3	2	2	14.6	10.3	10.3	25.996	0.0038565	1.402	16863000	2
O14920	O14920	Inhibitor of nuclear factor kappa-B kinase subunit beta	IKBKB	263	sp|O14920|IKKB_HUMAN Inhibitor of nuclear factor kappa-B kinase subunit beta OS=Homo sapiens OX=9606 GN=IKBKB PE=1 SV=1	1.25071	1.28864	1.18415	1.29838	1.31156	1.31595	1.15458	1.19427	1.18458	17	17	17	29.2	29.2	29.2	86.563	0	62.672	2129600000	22
O14924	O14924	Regulator of G-protein signaling 12	RGS12	264	sp|O14924|RGS12_HUMAN Regulator of G-protein signaling 12 OS=Homo sapiens OX=9606 GN=RGS12 PE=1 SV=1	-6.08142	-6.01411	-6.07749	-6.50613	-5.89274	-6.04188	-5.91697	-5.76197	-5.98294	1	1	1	1	1	1	156.36	0.0043391	1.3228	0	1
O14929	O14929	Histone acetyltransferase type B catalytic subunit	HAT1	265	sp|O14929|HAT1_HUMAN Histone acetyltransferase type B catalytic subunit OS=Homo sapiens OX=9606 GN=HAT1 PE=1 SV=2	3.12153	3.24627	3.23841	3.22119	3.21983	3.16781	3.20771	3.28581	3.23589	10	10	10	34.4	34.4	34.4	49.54	0	299.89	18464000000	25
O14936	O14936	Peripheral plasma membrane protein CASK	CASK	266	sp|O14936|CSKP_HUMAN Peripheral plasma membrane protein CASK OS=Homo sapiens OX=9606 GN=CASK PE=1 SV=3	2.14308	2.16396	2.10516	2.33183	2.33473	2.47627	2.71644	2.65019	2.70514	13	13	13	19.7	19.7	19.7	105.12	0	101.54	2125100000	22
P19105;O14950;P24844	P19105;O14950;P24844	Myosin regulatory light chain 12A;Myosin regulatory light chain 12B;Myosin regulatory light polypeptide 9	MYL12A;MYL12B;MYL9	267	sp|P19105|ML12A_HUMAN Myosin regulatory light chain 12A OS=Homo sapiens OX=9606 GN=MYL12A PE=1 SV=2;sp|O14950|ML12B_HUMAN Myosin regulatory light chain 12B OS=Homo sapiens OX=9606 GN=MYL12B PE=1 SV=2;sp|P24844|MYL9_HUMAN Myosin regulatory light polypeptide	3.29358	3.14038	3.11564	3.57864	3.44188	3.35171	3.48971	3.37702	3.47642	10	10	10	63.2	63.2	63.2	19.794	0	54.884	18625000000	18
O14964	O14964	Hepatocyte growth factor-regulated tyrosine kinase substrate	HGS	268	sp|O14964|HGS_HUMAN Hepatocyte growth factor-regulated tyrosine kinase substrate OS=Homo sapiens OX=9606 GN=HGS PE=1 SV=1	0.974289	1.0666	1.0511	1.25137	1.10926	1.08075	1.14152	1.33627	1.23875	11	11	11	17.9	17.9	17.9	86.191	0	96.49	3014300000	24
O14965	O14965	Aurora kinase A	AURKA	269	sp|O14965|AURKA_HUMAN Aurora kinase A OS=Homo sapiens OX=9606 GN=AURKA PE=1 SV=3	0.544828	0.564103	0.495064	-0.265797	-0.302031	-0.265001	-0.23818	-0.218616	-0.345106	7	7	7	25.6	25.6	25.6	45.823	0	52.814	1070600000	14
O14972	O14972	Down syndrome critical region protein 3	DSCR3	270	sp|O14972|VP26C_HUMAN Vacuolar protein sorting-associated protein 26C OS=Homo sapiens OX=9606 GN=VPS26C PE=1 SV=1	0.770109	0.852271	0.780506	1.04614	1.19568	1.26789	1.04582	0.751371	1.02449	3	3	3	16.2	16.2	16.2	33.01	0	21.754	691990000	5
O14974	O14974	Protein phosphatase 1 regulatory subunit 12A	PPP1R12A	271	sp|O14974|MYPT1_HUMAN Protein phosphatase 1 regulatory subunit 12A OS=Homo sapiens OX=9606 GN=PPP1R12A PE=1 SV=1	2.23768	2.21662	2.15327	1.99169	1.90369	1.89474	2.14748	2.08287	2.11105	20	20	20	18.8	18.8	18.8	115.28	0	323.31	3932800000	34
O14976	O14976	Cyclin-G-associated kinase	GAK	272	sp|O14976|GAK_HUMAN Cyclin-G-associated kinase OS=Homo sapiens OX=9606 GN=GAK PE=1 SV=2	1.78882	1.68233	1.83562	1.49782	1.6097	1.67196	1.63456	1.67399	1.70923	19	19	19	18.6	18.6	18.6	143.19	0	213.21	1459900000	25
O14979	O14979	Heterogeneous nuclear ribonucleoprotein D-like	HNRNPDL	273	sp|O14979|HNRDL_HUMAN Heterogeneous nuclear ribonucleoprotein D-like OS=Homo sapiens OX=9606 GN=HNRNPDL PE=1 SV=3	0.868088	0.832728	0.875738	0.60652	0.766176	0.725912	0.770586	0.715601	0.824327	6	5	5	15.5	13.6	13.6	46.437	0	82.841	2184100000	10
O14980	O14980	Exportin-1	XPO1	274	sp|O14980|XPO1_HUMAN Exportin-1 OS=Homo sapiens OX=9606 GN=XPO1 PE=1 SV=1	5.42834	5.48207	5.49132	5.50449	5.53484	5.58099	5.6912	5.68383	5.64603	33	33	33	40	40	40	123.38	0	323.31	50618000000	99
O14981	O14981	TATA-binding protein-associated factor 172	BTAF1	275	sp|O14981|BTAF1_HUMAN TATA-binding protein-associated factor 172 OS=Homo sapiens OX=9606 GN=BTAF1 PE=1 SV=2	3.08317	3.19163	3.19777	3.26062	3.25463	3.2044	3.30744	3.41297	3.32807	34	34	34	25.1	25.1	25.1	206.89	0	323.31	5250800000	62
O15013	O15013	Rho guanine nucleotide exchange factor 10	ARHGEF10	276	sp|O15013|ARHGA_HUMAN Rho guanine nucleotide exchange factor 10 OS=Homo sapiens OX=9606 GN=ARHGEF10 PE=1 SV=4	1.19215	1.20968	1.18069	1.3159	1.18248	1.28902	1.19943	1.22001	1.32589	17	17	17	18.2	18.2	18.2	151.61	0	323.31	1753800000	30
O15014	O15014	Zinc finger protein 609	ZNF609	277	sp|O15014|ZN609_HUMAN Zinc finger protein 609 OS=Homo sapiens OX=9606 GN=ZNF609 PE=1 SV=2	0.923159	0.871985	0.86561	1.14797	1.20069	1.32429	1.40765	1.33841	1.41304	10	10	10	11.9	11.9	11.9	151.19	0	218.52	672200000	17
O15020	O15020	Spectrin beta chain, non-erythrocytic 2	SPTBN2	278	sp|O15020|SPTN2_HUMAN Spectrin beta chain, non-erythrocytic 2 OS=Homo sapiens OX=9606 GN=SPTBN2 PE=1 SV=3	0.495003	0.545201	0.516262	0.342312	0.320698	0.379793	0.178205	0.213993	0.19273	15	11	11	8.3	6.2	6.2	271.32	0	323.31	230550000	17
O15021	O15021	Microtubule-associated serine/threonine-protein kinase 4	MAST4	279	sp|O15021|MAST4_HUMAN Microtubule-associated serine/threonine-protein kinase 4 OS=Homo sapiens OX=9606 GN=MAST4 PE=1 SV=4	-0.385393	-0.383636	-0.405998	-0.223761	-0.341053	-0.316746	-1.24804	-1.41327	-1.07219	16	15	13	7.4	7.1	6.1	284.09	0	39.882	582430000	23
O15027	O15027	Protein transport protein Sec16A	SEC16A	280	sp|O15027|SC16A_HUMAN Protein transport protein Sec16A OS=Homo sapiens OX=9606 GN=SEC16A PE=1 SV=4	2.65464	2.72042	2.70013	2.71031	2.64899	2.65619	2.80098	2.73065	2.71123	33	33	33	22.2	22.2	22.2	251.89	0	193.39	7263600000	53
O15031	O15031	Plexin-B2	PLXNB2	281	sp|O15031|PLXB2_HUMAN Plexin-B2 OS=Homo sapiens OX=9606 GN=PLXNB2 PE=1 SV=3	-2.33535	-2.50764	-2.49719	-2.3841	-2.39197	-2.37247	-2.40226	-2.12954	-2.05941	3	3	3	2.7	2.7	2.7	205.12	0	39.104	24623000	4
O15037	O15037	Protein KHNYN	KHNYN	282	sp|O15037|KHNYN_HUMAN Protein KHNYN OS=Homo sapiens OX=9606 GN=KHNYN PE=1 SV=3	-1.00707	-1.10871	-0.94562	-1.02008	-0.93494	-1.07166	-1.1582	-0.806892	-1.23067	5	5	5	9.1	9.1	9.1	74.533	0	16.633	208640000	7
O15040	O15040	Tectonin beta-propeller repeat-containing protein 2	TECPR2	283	sp|O15040|TCPR2_HUMAN Tectonin beta-propeller repeat-containing protein 2 OS=Homo sapiens OX=9606 GN=TECPR2 PE=1 SV=4	-0.813721	-0.891772	-0.879963	-0.958132	-0.822033	-0.911232	-0.903799	-1.21352	-1.08097	5	5	5	3.9	3.9	3.9	153.85	0	61.335	119810000	6
O15042	O15042	U2 snRNP-associated SURP motif-containing protein	U2SURP	284	sp|O15042|SR140_HUMAN U2 snRNP-associated SURP motif-containing protein OS=Homo sapiens OX=9606 GN=U2SURP PE=1 SV=2	-1.18104	-1.25764	-1.39333	-1.64358	-1.32543	-1.28209	-1.13914	-1.07745	-0.929359	2	2	2	3.7	3.7	3.7	118.29	0	10.437	173780000	4
O15047	O15047	Histone-lysine N-methyltransferase SETD1A	SETD1A	285	sp|O15047|SET1A_HUMAN Histone-lysine N-methyltransferase SETD1A OS=Homo sapiens OX=9606 GN=SETD1A PE=1 SV=3	-1.68736	-1.79483	-1.80039	-1.52006	-1.46788	-1.46669	-1.23506	-1.47851	-1.28371	10	10	10	8.7	8.7	8.7	186.03	0	161.8	415790000	18
O15056	O15056	Synaptojanin-2	SYNJ2	286	sp|O15056|SYNJ2_HUMAN Synaptojanin-2 OS=Homo sapiens OX=9606 GN=SYNJ2 PE=1 SV=3	-0.198509	-0.248906	-0.232607	-0.197981	-0.268278	-0.151108	-0.126047	-0.0508728	-0.0782089	8	8	8	6.5	6.5	6.5	165.54	0	11.086	248840000	11
O15063	O15063	Uncharacterized protein KIAA0355	KIAA0355	287	sp|O15063|GRRE1_HUMAN Granule associated Rac and RHOG effector protein 1 OS=Homo sapiens OX=9606 GN=GARRE1 PE=1 SV=2	-0.366772	-0.285752	-0.446566	-0.25581	-0.263081	-0.331123	-0.528961	-0.811815	-0.584093	8	8	8	13.7	13.7	13.7	116.02	0	89.758	598260000	15
O15066	O15066	Kinesin-like protein KIF3B;Kinesin-like protein KIF3B, N-terminally processed	KIF3B	288	sp|O15066|KIF3B_HUMAN Kinesin-like protein KIF3B OS=Homo sapiens OX=9606 GN=KIF3B PE=1 SV=1	1.86507	1.8783	1.76774	1.99035	1.88064	1.8117	1.9521	1.80937	1.89618	12	11	10	22.1	20.3	19.3	85.124	0	323.31	1732700000	19
O15067	O15067	Phosphoribosylformylglycinamidine synthase	PFAS	289	sp|O15067|PUR4_HUMAN Phosphoribosylformylglycinamidine synthase OS=Homo sapiens OX=9606 GN=PFAS PE=1 SV=4	4.3563	4.42486	4.51304	4.53707	4.49347	4.54248	4.52391	4.52968	4.49454	27	27	27	30.3	30.3	30.3	144.73	0	323.31	33317000000	92
O15068	O15068	Guanine nucleotide exchange factor DBS	MCF2L	290	sp|O15068|MCF2L_HUMAN Guanine nucleotide exchange factor DBS OS=Homo sapiens OX=9606 GN=MCF2L PE=1 SV=2	-2.69176	-2.65207	-2.70273	-2.32253	-2.22863	-2.43635	-2.10116	-2.2932	-2.28745	2	2	2	2.6	2.6	2.6	128.11	0	3.8687	8817400	2
O15075	O15075	Serine/threonine-protein kinase DCLK1	DCLK1	291	sp|O15075|DCLK1_HUMAN Serine/threonine-protein kinase DCLK1 OS=Homo sapiens OX=9606 GN=DCLK1 PE=1 SV=2	0.397223	0.346839	0.364382	0.653023	0.610184	0.57291	0.496916	0.443449	0.548355	9	9	9	16.1	16.1	16.1	82.223	0	53.081	958660000	12
O15078	O15078	Centrosomal protein of 290 kDa	CEP290	292	sp|O15078|CE290_HUMAN Centrosomal protein of 290 kDa OS=Homo sapiens OX=9606 GN=CEP290 PE=1 SV=2	-0.0875282	-0.303288	-0.0751724	-0.170925	-0.181217	-0.113104	-0.177662	-0.0751381	0.0261116	10	10	10	4.8	4.8	4.8	290.38	0	59.552	260040000	11
O15084	O15084	Serine/threonine-protein phosphatase 6 regulatory ankyrin repeat subunit A	ANKRD28	293	sp|O15084|ANR28_HUMAN Serine/threonine-protein phosphatase 6 regulatory ankyrin repeat subunit A OS=Homo sapiens OX=9606 GN=ANKRD28 PE=1 SV=5	1.59515	1.60528	1.56921	1.75865	1.68983	1.80342	1.77816	1.79187	1.72391	12	12	11	15.2	15.2	14.3	112.96	0	269.58	1611700000	23
O15085	O15085	Rho guanine nucleotide exchange factor 11	ARHGEF11	294	sp|O15085|ARHGB_HUMAN Rho guanine nucleotide exchange factor 11 OS=Homo sapiens OX=9606 GN=ARHGEF11 PE=1 SV=1	-0.150265	-0.217511	-0.0767212	-0.111574	-0.113503	-0.20961	0.0419483	-0.204258	-0.148933	9	9	9	9.7	9.7	9.7	167.7	0	50.876	291270000	12
O15111	O15111	Inhibitor of nuclear factor kappa-B kinase subunit alpha	CHUK	295	sp|O15111|IKKA_HUMAN Inhibitor of nuclear factor kappa-B kinase subunit alpha OS=Homo sapiens OX=9606 GN=CHUK PE=1 SV=2	2.15722	2.2218	2.14144	2.40152	2.28867	2.16578	1.82216	2.10632	1.82313	17	17	17	25.6	25.6	25.6	84.639	0	188.57	3109100000	27
O15116	O15116	U6 snRNA-associated Sm-like protein LSm1	LSM1	296	sp|O15116|LSM1_HUMAN U6 snRNA-associated Sm-like protein LSm1 OS=Homo sapiens OX=9606 GN=LSM1 PE=1 SV=1	2.39658	2.41896	2.59294	2.48573	2.409	2.49491	2.62773	2.45519	2.36497	5	5	5	54.9	54.9	54.9	15.179	0	307.9	3478300000	8
O15119;Q13207	O15119;Q13207	T-box transcription factor TBX3;T-box transcription factor TBX2	TBX3;TBX2	297	sp|O15119|TBX3_HUMAN T-box transcription factor TBX3 OS=Homo sapiens OX=9606 GN=TBX3 PE=1 SV=4;sp|Q13207|TBX2_HUMAN T-box transcription factor TBX2 OS=Homo sapiens OX=9606 GN=TBX2 PE=1 SV=3	-2.38894	-2.48735	-2.4858	-2.24502	-2.01924	-2.43235	-2.43926	-2.49017	-2.14417	1	1	1	1.1	1.1	1.1	79.388	0.00271	1.5422	41896000	1
O15126	O15126	Secretory carrier-associated membrane protein 1	SCAMP1	298	sp|O15126|SCAM1_HUMAN Secretory carrier-associated membrane protein 1 OS=Homo sapiens OX=9606 GN=SCAMP1 PE=1 SV=2	-0.617895	-0.660941	-0.59483	-1.02021	-0.894939	-0.91852	-1.01342	-0.940828	-1.23996	4	4	4	21	21	21	37.92	0	43.632	560440000	6
O15127	O15127	Secretory carrier-associated membrane protein 2	SCAMP2	299	sp|O15127|SCAM2_HUMAN Secretory carrier-associated membrane protein 2 OS=Homo sapiens OX=9606 GN=SCAMP2 PE=1 SV=2	0.404102	0.471831	0.443892	0.50618	0.411806	0.537624	0.134182	0.0341606	0.0170517	3	3	3	13.7	13.7	13.7	36.648	0	120.98	458770000	5
O15131	O15131	Importin subunit alpha-6	KPNA5	300	sp|O15131|IMA6_HUMAN Importin subunit alpha-6 OS=Homo sapiens OX=9606 GN=KPNA5 PE=1 SV=3	-0.511112	-0.712619	-0.425367	-0.903967	-0.989233	-0.862928	-0.905306	-0.742882	-0.689289	9	2	2	21	5.8	5.8	60.666	0	2.3912	0	2
O15143	O15143	Actin-related protein 2/3 complex subunit 1B	ARPC1B	301	sp|O15143|ARC1B_HUMAN Actin-related protein 2/3 complex subunit 1B OS=Homo sapiens OX=9606 GN=ARPC1B PE=1 SV=3	-1.00348	-1.00763	-1.05565	-0.702457	-0.805338	-0.891327	-0.815683	-0.872244	-0.897058	6	6	6	19.4	19.4	19.4	40.949	0	175.96	3183600000	9
O15144	O15144	Actin-related protein 2/3 complex subunit 2	ARPC2	302	sp|O15144|ARPC2_HUMAN Actin-related protein 2/3 complex subunit 2 OS=Homo sapiens OX=9606 GN=ARPC2 PE=1 SV=1	3.07328	3.11499	3.1082	3.34869	3.21518	3.16258	3.23524	3.26835	3.24418	10	10	10	37.7	37.7	37.7	34.333	0	100.77	11692000000	20
O15145	O15145	Actin-related protein 2/3 complex subunit 3	ARPC3	303	sp|O15145|ARPC3_HUMAN Actin-related protein 2/3 complex subunit 3 OS=Homo sapiens OX=9606 GN=ARPC3 PE=1 SV=3	1.82186	1.87758	1.80399	1.91512	1.7314	1.86617	1.87773	1.89522	1.8901	3	3	3	29.2	29.2	29.2	20.546	0	28.764	3893300000	8
O15160	O15160	DNA-directed RNA polymerases I and III subunit RPAC1	POLR1C	304	sp|O15160|RPAC1_HUMAN DNA-directed RNA polymerases I and III subunit RPAC1 OS=Homo sapiens OX=9606 GN=POLR1C PE=1 SV=1	2.74835	2.81613	2.85207	2.9316	2.93855	2.91192	3.01316	2.92443	2.93867	11	11	11	47.7	47.7	47.7	39.249	0	323.31	5753100000	22
O15164	O15164	Transcription intermediary factor 1-alpha	TRIM24	305	sp|O15164|TIF1A_HUMAN Transcription intermediary factor 1-alpha OS=Homo sapiens OX=9606 GN=TRIM24 PE=1 SV=3	-1.69541	-1.52523	-1.34619	-1.33632	-1.31619	-1.24235	-1.15132	-1.09912	-1.29615	6	6	6	7.3	7.3	7.3	116.83	0	17.507	190820000	7
O15169	O15169	Axin-1	AXIN1	306	sp|O15169|AXIN1_HUMAN Axin-1 OS=Homo sapiens OX=9606 GN=AXIN1 PE=1 SV=2	-2.80192	-2.7861	-2.75407	-3.08235	-3.10404	-3.13152	-3.23124	-3.1226	-3.1104	3	3	3	3.8	3.8	3.8	95.634	0	4.2765	0	3
O15182	O15182	Centrin-3	CETN3	307	sp|O15182|CETN3_HUMAN Centrin-3 OS=Homo sapiens OX=9606 GN=CETN3 PE=1 SV=2	-1.27518	-1.23001	-1.06889	-1.49328	-1.60485	-1.43668	-1.55763	-1.8034	-1.58691	3	3	3	17.4	17.4	17.4	19.55	0	80.534	370030000	6
O15198	O15198	Mothers against decapentaplegic homolog 9	SMAD9	308	sp|O15198|SMAD9_HUMAN Mothers against decapentaplegic homolog 9 OS=Homo sapiens OX=9606 GN=SMAD9 PE=1 SV=1	-3.35506	-3.36369	-3.47069	-3.38609	-3.38548	-3.17221	-3.87021	-3.46082	-3.61007	4	2	2	6.9	5.1	5.1	52.493	0	5.7554	0	2
O15212	O15212	Prefoldin subunit 6	PFDN6	309	sp|O15212|PFD6_HUMAN Prefoldin subunit 6 OS=Homo sapiens OX=9606 GN=PFDN6 PE=1 SV=1	2.27279	2.338	2.29793	2.52357	2.51011	2.53918	2.55654	2.44805	2.56693	10	10	10	51.2	51.2	51.2	14.582	0	75.221	14930000000	22
O15226	O15226	NF-kappa-B-repressing factor	NKRF	310	sp|O15226|NKRF_HUMAN NF-kappa-B-repressing factor OS=Homo sapiens OX=9606 GN=NKRF PE=1 SV=2	-0.903585	-1.09113	-1.05355	-1.03217	-0.958401	-0.931732	-0.957331	-0.833754	-0.745068	5	5	5	9.4	9.4	9.4	77.672	0	17.566	372950000	7
O15231	O15231	Zinc finger protein 185	ZNF185	312	sp|O15231|ZN185_HUMAN Zinc finger protein 185 OS=Homo sapiens OX=9606 GN=ZNF185 PE=1 SV=3	-3.03189	-2.89002	-2.60696	-2.8378	-2.71174	-2.77109	-2.44615	-2.50713	-2.63495	2	2	2	7.3	7.3	7.3	73.525	0	166.19	122140000	3
O15234	O15234	Protein CASC3	CASC3	313	sp|O15234|CASC3_HUMAN Protein CASC3 OS=Homo sapiens OX=9606 GN=CASC3 PE=1 SV=2	0.338108	0.272971	0.371964	-0.0138702	-0.0621834	-0.0948849	-0.00557709	-0.0945415	-0.166054	9	9	9	19.1	19.1	19.1	76.277	0	199.24	1791900000	14
O15258	O15258	Protein RER1	RER1	314	sp|O15258|RER1_HUMAN Protein RER1 OS=Homo sapiens OX=9606 GN=RER1 PE=1 SV=1	-1.27905	-0.998664	-0.637655	-0.844559	-0.687157	-0.462147	-0.366613	-0.780405	-0.55632	2	2	2	13.3	13.3	13.3	22.958	0	3.6151	76965000	3
O15264	O15264	Mitogen-activated protein kinase 13	MAPK13	315	sp|O15264|MK13_HUMAN Mitogen-activated protein kinase 13 OS=Homo sapiens OX=9606 GN=MAPK13 PE=1 SV=1	-2.1683	-2.1974	-2.13681	-2.11797	-2.27787	-2.13732	-2.11699	-2.13968	-2.1147	3	2	2	10.4	6	6	42.089	0	2.8439	108120000	2
O15265	O15265	Ataxin-7	ATXN7	316	sp|O15265|ATX7_HUMAN Ataxin-7 OS=Homo sapiens OX=9606 GN=ATXN7 PE=1 SV=1	-8.28231	-8.43792	-8.63209	-8.05273	-8.35991	-8.65657	-8.85722	-7.77551	-7.61415	1	1	1	2	2	2	95.45	0	36.997	1821800	2
O15294	O15294	UDP-N-acetylglucosamine--peptide N-acetylglucosaminyltransferase 110 kDa subunit	OGT	318	sp|O15294|OGT1_HUMAN UDP-N-acetylglucosamine--peptide N-acetylglucosaminyltransferase 110 kDa subunit OS=Homo sapiens OX=9606 GN=OGT PE=1 SV=3	3.69414	3.71037	3.71683	3.6624	3.6479	3.70955	3.67034	3.65428	3.60349	28	28	28	32.7	32.7	32.7	116.92	0	323.31	9874400000	43
O15304	O15304	Apoptosis regulatory protein Siva	SIVA1	319	sp|O15304|SIVA_HUMAN Apoptosis regulatory protein Siva OS=Homo sapiens OX=9606 GN=SIVA1 PE=1 SV=2	-3.52917	-3.80388	-3.84389	-5.24798	-4.57481	-4.51093	-5.09779	-5.67822	-5.08258	1	1	1	13.1	13.1	13.1	18.695	0	7.6505	215380000	1
O15305	O15305	Phosphomannomutase 2	PMM2	320	sp|O15305|PMM2_HUMAN Phosphomannomutase 2 OS=Homo sapiens OX=9606 GN=PMM2 PE=1 SV=1	2.3627	2.49453	2.31252	2.65251	2.58274	2.63119	2.79769	2.70103	2.63544	11	11	11	41.5	41.5	41.5	28.082	0	66.235	7887500000	23
O15315	O15315	DNA repair protein RAD51 homolog 2	RAD51B	321	sp|O15315|RA51B_HUMAN DNA repair protein RAD51 homolog 2 OS=Homo sapiens OX=9606 GN=RAD51B PE=1 SV=2	-4.0364	-4.08189	-3.99241	-4.22714	-4.02095	-4.27467	-3.56603	-3.509	-3.61152	1	1	1	2.9	2.9	2.9	42.195	0	7.9499	0	1
O15318	O15318	DNA-directed RNA polymerase III subunit RPC7	POLR3G	322	sp|O15318|RPC7_HUMAN DNA-directed RNA polymerase III subunit RPC7 OS=Homo sapiens OX=9606 GN=POLR3G PE=1 SV=2	-1.10602	-1.32691	-1.46497	-1.53152	-1.69198	-1.42689	-1.4587	-1.07887	-1.7541	4	4	4	16.1	16.1	16.1	25.914	0	213.14	844880000	6
O15327	O15327	Type II inositol 3,4-bisphosphate 4-phosphatase	INPP4B	323	sp|O15327|INP4B_HUMAN Inositol polyphosphate 4-phosphatase type II OS=Homo sapiens OX=9606 GN=INPP4B PE=1 SV=4	-2.49092	-2.53786	-2.54471	-2.58348	-2.49886	-2.6482	-2.46885	-2.73458	-2.544	1	1	1	1.7	1.7	1.7	104.74	0	2.5649	22374000	2
O15344	O15344	E3 ubiquitin-protein ligase Midline-1	MID1	324	sp|O15344|TRI18_HUMAN E3 ubiquitin-protein ligase Midline-1 OS=Homo sapiens OX=9606 GN=MID1 PE=1 SV=1	1.37545	1.48032	1.52966	1.69861	1.68941	1.72098	1.80686	1.83961	1.74857	12	12	12	23.7	23.7	23.7	75.25	0	107.27	2237500000	21
O15347	O15347	High mobility group protein B3	HMGB3	325	sp|O15347|HMGB3_HUMAN High mobility group protein B3 OS=Homo sapiens OX=9606 GN=HMGB3 PE=1 SV=4	2.49755	2.56656	2.46412	2.63061	2.54796	2.59828	2.68648	2.76825	2.80988	7	7	7	31.5	31.5	31.5	22.98	0	76.686	26210000000	33
O15350	O15350	Tumor protein p73	TP73	326	sp|O15350|P73_HUMAN Tumor protein p73 OS=Homo sapiens OX=9606 GN=TP73 PE=1 SV=1	-2.01269	-1.79888	-1.7782	-2.32303	-2.14095	-2.14433	-2.1245	-2.2364	-2.02592	2	2	2	4.4	4.4	4.4	69.623	0	30.115	58653000	3
O15355	O15355	Protein phosphatase 1G	PPM1G	327	sp|O15355|PPM1G_HUMAN Protein phosphatase 1G OS=Homo sapiens OX=9606 GN=PPM1G PE=1 SV=1	3.78094	3.79275	3.71147	3.83504	3.89955	3.85456	3.98699	4.0084	4.02335	18	18	18	40.7	40.7	40.7	59.271	0	323.31	40819000000	47
O15357;Q92835;Q7Z7G1	O15357	Phosphatidylinositol 3,4,5-trisphosphate 5-phosphatase 2	INPPL1	328	sp|O15357|SHIP2_HUMAN Phosphatidylinositol 3,4,5-trisphosphate 5-phosphatase 2 OS=Homo sapiens OX=9606 GN=INPPL1 PE=1 SV=2	2.06453	2.1035	2.07287	2.18588	2.12593	2.14583	2.19189	2.10529	2.20623	18	18	18	19.2	19.2	19.2	138.6	0	117.59	1874000000	32
O15371	O15371	Eukaryotic translation initiation factor 3 subunit D	EIF3D	330	sp|O15371|EIF3D_HUMAN Eukaryotic translation initiation factor 3 subunit D OS=Homo sapiens OX=9606 GN=EIF3D PE=1 SV=1	2.16522	2.1774	2.22854	2.08074	2.07149	1.95451	1.95848	1.78409	1.95476	12	12	12	28.3	28.3	28.3	63.972	0	264.45	5510600000	27
O15372	O15372	Eukaryotic translation initiation factor 3 subunit H	EIF3H	331	sp|O15372|EIF3H_HUMAN Eukaryotic translation initiation factor 3 subunit H OS=Homo sapiens OX=9606 GN=EIF3H PE=1 SV=1	1.68509	1.57121	1.68313	1.62698	1.51695	1.45223	1.60849	1.36041	1.40558	9	9	9	32.1	32.1	32.1	39.93	0	217.55	11242000000	22
O15379	O15379	Histone deacetylase 3	HDAC3	332	sp|O15379|HDAC3_HUMAN Histone deacetylase 3 OS=Homo sapiens OX=9606 GN=HDAC3 PE=1 SV=2	-1.04754	-1.1366	-1.16474	-1.0561	-1.27969	-1.0966	-0.968788	-0.794718	-0.941839	4	4	4	12.1	12.1	12.1	48.847	0	30.142	299970000	5
O15381	O15381	Nuclear valosin-containing protein-like	NVL	333	sp|O15381|NVL_HUMAN Nuclear valosin-containing protein-like OS=Homo sapiens OX=9606 GN=NVL PE=1 SV=1	0.158024	-0.216033	-0.143929	0.209213	0.192722	0.0803318	0.449545	0.58753	0.447559	6	6	6	8.9	8.9	8.9	95.05	0	244.2	348310000	11
O15391	O15391	Transcription factor YY2	YY2	334	sp|O15391|TYY2_HUMAN Transcription factor YY2 OS=Homo sapiens OX=9606 GN=YY2 PE=2 SV=1	-2.33077	-2.2863	-2.4074	-2.61918	-2.39164	-2.24735	-2.27578	-2.23391	-2.40355	2	1	1	6.5	4	4	41.347	0.0035377	1.4605	45456000	2
O15392	O15392	Baculoviral IAP repeat-containing protein 5	BIRC5	335	sp|O15392|BIRC5_HUMAN Baculoviral IAP repeat-containing protein 5 OS=Homo sapiens OX=9606 GN=BIRC5 PE=1 SV=3	0.386177	0.464921	0.393219	-1.23221	-1.02977	-0.927734	-1.5866	-1.04514	-1.28686	2	2	2	21.8	21.8	21.8	16.389	0	4.4972	204740000	5
O15397	O15397	Importin-8	IPO8	336	sp|O15397|IPO8_HUMAN Importin-8 OS=Homo sapiens OX=9606 GN=IPO8 PE=1 SV=2	2.36598	2.38443	2.38011	2.46099	2.39231	2.38407	2.48153	2.4628	2.42811	15	14	14	21.1	20.2	20.2	119.94	0	323.31	4545400000	27
O15400	O15400	Syntaxin-7	STX7	337	sp|O15400|STX7_HUMAN Syntaxin-7 OS=Homo sapiens OX=9606 GN=STX7 PE=1 SV=4	-0.0329323	-0.0496836	-0.0777397	0.26683	0.108019	0.275169	0.130684	0.296314	0.295095	6	6	6	29.5	29.5	29.5	29.815	0	323.31	563280000	7
O15405;O94900	O15405	TOX high mobility group box family member 3	TOX3	338	sp|O15405|TOX3_HUMAN TOX high mobility group box family member 3 OS=Homo sapiens OX=9606 GN=TOX3 PE=1 SV=2	-4.9826	-5.05899	-4.68267	-5.00822	-5.16904	-4.8319	-5.02399	-4.97434	-4.94826	3	1	1	8.2	3.5	3.5	63.341	0.00069626	1.9611	0	1
O15409	O15409	Forkhead box protein P2	FOXP2	339	sp|O15409|FOXP2_HUMAN Forkhead box protein P2 OS=Homo sapiens OX=9606 GN=FOXP2 PE=1 SV=2	-3.98508	-4.12639	-3.89944	-3.78605	-3.74739	-3.56906	-3.43983	-3.65975	-3.44282	2	2	2	5.7	5.7	5.7	79.918	0	179.23	9081500	3
O15417	O15417	Trinucleotide repeat-containing gene 18 protein	TNRC18	340	sp|O15417|TNC18_HUMAN Trinucleotide repeat-containing gene 18 protein OS=Homo sapiens OX=9606 GN=TNRC18 PE=1 SV=3	-5.43581	-5.47679	-6.76267	-6.07631	-5.84822	-5.8456	-5.66514	-6.07806	-5.75817	1	1	1	0.4	0.4	0.4	314.52	0.0089987	1.0979	0	1
O15446	O15446	DNA-directed RNA polymerase I subunit RPA34	CD3EAP	341	sp|O15446|RPA34_HUMAN DNA-directed RNA polymerase I subunit RPA34 OS=Homo sapiens OX=9606 GN=POLR1G PE=1 SV=1	-0.29413	-0.392646	-0.448885	-0.165903	-0.179283	-0.0721817	0.126892	0.161291	0.171036	9	9	9	41	41	41	54.985	0	171.3	715320000	15
O15457	O15457	MutS protein homolog 4	MSH4	342	sp|O15457|MSH4_HUMAN MutS protein homolog 4 OS=Homo sapiens OX=9606 GN=MSH4 PE=1 SV=2	-0.927	-0.817389	-0.841578	-1.15584	-0.696619	-1.07259	-0.759409	-0.81748	-0.553673	1	1	1	1.1	1.1	1.1	104.75	0	3.6334	334930000	1
O15460	O15460	Prolyl 4-hydroxylase subunit alpha-2	P4HA2	343	sp|O15460|P4HA2_HUMAN Prolyl 4-hydroxylase subunit alpha-2 OS=Homo sapiens OX=9606 GN=P4HA2 PE=1 SV=1	-4.0607	-4.07168	-4.60313	-4.46364	-4.71626	-5.19905	-4.71777	-4.50863	-4.82164	2	2	2	4.3	4.3	4.3	60.901	0	34.024	37689000	2
O15498	O15498	Synaptobrevin homolog YKT6	YKT6	344	sp|O15498|YKT6_HUMAN Synaptobrevin homolog YKT6 OS=Homo sapiens OX=9606 GN=YKT6 PE=1 SV=1	2.72106	2.75273	2.65174	2.80353	2.72434	2.74652	2.74615	2.70124	2.84456	7	7	7	42.4	42.4	42.4	22.417	0	146.1	5487300000	14
O15504	O15504	Nucleoporin-like protein 2	NUPL2	345	sp|O15504|NUP42_HUMAN Nucleoporin NUP42 OS=Homo sapiens OX=9606 GN=NUP42 PE=1 SV=1	-2.11526	-1.92144	-2.02827	-2.25171	-2.30059	-2.35856	-2.38493	-2.71537	-2.57618	3	3	3	10.4	10.4	10.4	44.871	0	7.2102	125550000	5
O15511	O15511	Actin-related protein 2/3 complex subunit 5	ARPC5	346	sp|O15511|ARPC5_HUMAN Actin-related protein 2/3 complex subunit 5 OS=Homo sapiens OX=9606 GN=ARPC5 PE=1 SV=3	1.60808	1.58267	1.54816	1.58367	1.5145	1.47329	1.53687	1.64378	1.44071	7	7	7	62.3	62.3	62.3	16.32	0	158.84	4131600000	17
O15514	O15514	DNA-directed RNA polymerase II subunit RPB4	POLR2D	347	sp|O15514|RPB4_HUMAN DNA-directed RNA polymerase II subunit RPB4 OS=Homo sapiens OX=9606 GN=POLR2D PE=1 SV=1	-1.53646	-1.36211	-1.43223	-1.35901	-1.47775	-1.56298	-1.48729	-1.59691	-1.56005	4	4	4	30.3	30.3	30.3	16.311	0	18.184	575380000	7
O15530;Q6A1A2	O15530;Q6A1A2	3-phosphoinositide-dependent protein kinase 1;Putative 3-phosphoinositide-dependent protein kinase 2	PDPK1;PDPK2P	348	sp|O15530|PDPK1_HUMAN 3-phosphoinositide-dependent protein kinase 1 OS=Homo sapiens OX=9606 GN=PDPK1 PE=1 SV=1;sp|Q6A1A2|PDPK2_HUMAN Putative 3-phosphoinositide-dependent protein kinase 2 OS=Homo sapiens OX=9606 GN=PDPK2P PE=5 SV=1	1.66204	1.71088	1.75282	2.02555	1.89028	2.10213	1.87668	1.98602	1.91059	13	13	13	36.2	36.2	36.2	63.151	0	135.14	2492200000	25
O15534	O15534	Period circadian protein homolog 1	PER1	349	sp|O15534|PER1_HUMAN Period circadian protein homolog 1 OS=Homo sapiens OX=9606 GN=PER1 PE=1 SV=2	-6.35358	-5.71912	-5.96199	-5.89843	-5.48202	-6.3519	-6.7007	-5.9943	-6.13287	1	1	1	0.9	0.9	0.9	136.21	0.0090002	1.0983	0	1
O15541	O15541	RING finger protein 113A	RNF113A	350	sp|O15541|R113A_HUMAN E3 ubiquitin-protein ligase RNF113A OS=Homo sapiens OX=9606 GN=RNF113A PE=1 SV=1	0.321735	0.223641	0.323103	0.452169	0.3894	0.474602	0.522078	0.541758	0.544439	11	11	11	41.4	41.4	41.4	38.787	0	138.88	1017500000	20
O15550;O14607	O15550	Lysine-specific demethylase 6A	KDM6A	351	sp|O15550|KDM6A_HUMAN Lysine-specific demethylase 6A OS=Homo sapiens OX=9606 GN=KDM6A PE=1 SV=2	-0.570135	-0.455009	-0.326693	-0.360741	-0.157995	-0.104233	-0.0012989	-0.0851345	0.089571	7	7	7	6.9	6.9	6.9	154.17	0	25.046	207240000	9
O43143	O43143	Pre-mRNA-splicing factor ATP-dependent RNA helicase DHX15	DHX15	352	sp|O43143|DHX15_HUMAN ATP-dependent RNA helicase DHX15 OS=Homo sapiens OX=9606 GN=DHX15 PE=1 SV=2	4.87973	4.90148	4.89958	4.97385	4.91036	4.94489	4.88708	4.97046	4.9413	27	27	26	37.4	37.4	36.2	90.932	0	323.31	24808000000	75
O43148	O43148	mRNA cap guanine-N7 methyltransferase	RNMT	353	sp|O43148|MCES_HUMAN mRNA cap guanine-N7 methyltransferase OS=Homo sapiens OX=9606 GN=RNMT PE=1 SV=1	1.00502	0.917533	0.877565	1.09053	0.865767	1.00733	1.19062	1.08317	1.19545	6	6	6	14.7	14.7	14.7	54.843	0	60.912	1016000000	9
O43149	O43149	Zinc finger ZZ-type and EF-hand domain-containing protein 1	ZZEF1	354	sp|O43149|ZZEF1_HUMAN Zinc finger ZZ-type and EF-hand domain-containing protein 1 OS=Homo sapiens OX=9606 GN=ZZEF1 PE=1 SV=6	2.23829	2.29611	2.24268	2.35248	2.30038	2.3315	2.43995	2.3477	2.31289	36	36	36	15.5	15.5	15.5	331.07	0	323.31	3602600000	53
O43150	O43150	Arf-GAP with SH3 domain, ANK repeat and PH domain-containing protein 2	ASAP2	355	sp|O43150|ASAP2_HUMAN Arf-GAP with SH3 domain, ANK repeat and PH domain-containing protein 2 OS=Homo sapiens OX=9606 GN=ASAP2 PE=1 SV=3	-0.61834	-0.657203	-0.70183	-0.778894	-0.963606	-0.834782	-0.984859	-0.625757	-0.934694	3	3	3	4.1	4.1	4.1	111.65	0	18.861	172250000	5
O43156	O43156	TELO2-interacting protein 1 homolog	TTI1	356	sp|O43156|TTI1_HUMAN TELO2-interacting protein 1 homolog OS=Homo sapiens OX=9606 GN=TTI1 PE=1 SV=3	0.519506	0.563212	0.426218	0.597027	0.546106	0.586765	0.547359	0.567371	0.363832	9	9	9	11.5	11.5	11.5	122.07	0	125.47	1436900000	12
O43164	O43164	E3 ubiquitin-protein ligase Praja-2	PJA2	357	sp|O43164|PJA2_HUMAN E3 ubiquitin-protein ligase Praja-2 OS=Homo sapiens OX=9606 GN=PJA2 PE=1 SV=4	1.66855	1.64045	1.74366	0.905863	0.920162	0.688951	0.414698	0.355352	0.555265	11	11	10	25.8	25.8	21.9	78.213	0	197.65	1426900000	21
O43167	O43167	Zinc finger and BTB domain-containing protein 24	ZBTB24	358	sp|O43167|ZBT24_HUMAN Zinc finger and BTB domain-containing protein 24 OS=Homo sapiens OX=9606 GN=ZBTB24 PE=1 SV=2	-4.39607	-4.03591	-3.88872	-4.15968	-4.03254	-3.94078	-3.94018	-3.73604	-3.81934	5	5	5	9	9	9	78.281	0	81.87	166240000	10
O43172	O43172	U4/U6 small nuclear ribonucleoprotein Prp4	PRPF4	360	sp|O43172|PRP4_HUMAN U4/U6 small nuclear ribonucleoprotein Prp4 OS=Homo sapiens OX=9606 GN=PRPF4 PE=1 SV=2	1.04974	0.954284	1.0776	1.06258	1.25715	1.173	1.32438	1.41511	1.45279	8	8	8	22.6	22.6	22.6	58.449	0	281.18	1093900000	16
O43175	O43175	D-3-phosphoglycerate dehydrogenase	PHGDH	361	sp|O43175|SERA_HUMAN D-3-phosphoglycerate dehydrogenase OS=Homo sapiens OX=9606 GN=PHGDH PE=1 SV=4	6.57535	6.60187	6.67688	6.88338	6.83504	6.89654	6.94861	6.9012	6.94799	22	22	22	51	51	51	56.65	0	323.31	126020000000	127
O43187	O43187	Interleukin-1 receptor-associated kinase-like 2	IRAK2	362	sp|O43187|IRAK2_HUMAN Interleukin-1 receptor-associated kinase-like 2 OS=Homo sapiens OX=9606 GN=IRAK2 PE=1 SV=2	-6.54176	-6.69295	-6.48075	-6.78513	-6.79293	-7.1401	-8.12646	-7.22834	-7.32147	1	1	1	1.9	1.9	1.9	69.432	0	16.929	10681000	1
O43196	O43196	MutS protein homolog 5	MSH5	363	sp|O43196|MSH5_HUMAN MutS protein homolog 5 OS=Homo sapiens OX=9606 GN=MSH5 PE=1 SV=1	-2.14118	-2.20893	-1.99415	-1.78794	-1.8042	-1.94114	-2.0416	-2.12915	-2.18884	2	2	2	2.8	2.8	2.8	92.874	0	2.7241	144850000	3
O43237	O43237	Cytoplasmic dynein 1 light intermediate chain 2	DYNC1LI2	364	sp|O43237|DC1L2_HUMAN Cytoplasmic dynein 1 light intermediate chain 2 OS=Homo sapiens OX=9606 GN=DYNC1LI2 PE=1 SV=1	2.92341	2.83997	2.94361	3.05901	2.95807	2.98579	3.05225	3.04705	3.0716	16	15	15	46.3	43.7	43.7	54.099	0	180.14	7222000000	38
O43242	O43242	26S proteasome non-ATPase regulatory subunit 3	PSMD3	365	sp|O43242|PSMD3_HUMAN 26S proteasome non-ATPase regulatory subunit 3 OS=Homo sapiens OX=9606 GN=PSMD3 PE=1 SV=2	4.64272	4.70027	4.65667	4.69294	4.73048	4.695	4.78912	4.77632	4.76234	23	23	23	47.6	47.6	47.6	60.977	0	310.71	55112000000	57
O43251;Q9NWB1;A6NFN3	O43251;Q9NWB1;A6NFN3	RNA binding protein fox-1 homolog 2;RNA binding protein fox-1 homolog 1;RNA binding protein fox-1 homolog 3	RBFOX2;RBFOX1;RBFOX3	366	sp|O43251|RFOX2_HUMAN RNA binding protein fox-1 homolog 2 OS=Homo sapiens OX=9606 GN=RBFOX2 PE=1 SV=3;sp|Q9NWB1|RFOX1_HUMAN RNA binding protein fox-1 homolog 1 OS=Homo sapiens OX=9606 GN=RBFOX1 PE=1 SV=2;sp|A6NFN3|RFOX3_HUMAN RNA binding protein fox-1 homo	-3.31096	-3.51331	-3.52832	-3.40186	-3.62445	-3.46429	-3.45861	-3.38778	-3.27798	2	2	2	6.2	6.2	6.2	41.373	0	49.68	170020000	2
O43252	O43252	Bifunctional 3-phosphoadenosine 5-phosphosulfate synthase 1;Sulfate adenylyltransferase;Adenylyl-sulfate kinase	PAPSS1	367	sp|O43252|PAPS1_HUMAN Bifunctional 3-phosphoadenosine 5-phosphosulfate synthase 1 OS=Homo sapiens OX=9606 GN=PAPSS1 PE=1 SV=2	2.49858	2.42584	2.38856	2.45869	2.38329	2.3206	2.46392	2.49293	2.5097	15	15	14	33.7	33.7	31.4	70.832	0	72.345	11955000000	36
O43264	O43264	Centromere/kinetochore protein zw10 homolog	ZW10	368	sp|O43264|ZW10_HUMAN Centromere/kinetochore protein zw10 homolog OS=Homo sapiens OX=9606 GN=ZW10 PE=1 SV=3	3.12923	3.20544	3.22367	3.27654	3.24152	3.12901	3.24343	3.33567	3.29236	18	18	18	28.8	28.8	28.8	88.828	0	323.31	5487000000	33
O43290	O43290	U4/U6.U5 tri-snRNP-associated protein 1	SART1	369	sp|O43290|SNUT1_HUMAN U4/U6.U5 tri-snRNP-associated protein 1 OS=Homo sapiens OX=9606 GN=SART1 PE=1 SV=1	-0.836315	-0.985404	-0.92724	-0.567659	-0.514151	-0.442879	-0.299444	-0.369787	-0.334019	7	7	7	14	14	14	90.254	0	143.75	239540000	11
O43293	O43293	Death-associated protein kinase 3	DAPK3	370	sp|O43293|DAPK3_HUMAN Death-associated protein kinase 3 OS=Homo sapiens OX=9606 GN=DAPK3 PE=1 SV=1	-2.43447	-2.50572	-2.74569	-2.83437	-2.57487	-2.76128	-2.47834	-2.571	-2.63963	1	1	1	2.9	2.9	2.9	52.535	0.0033784	1.4894	50769000	1
O43295	O43295	SLIT-ROBO Rho GTPase-activating protein 3	SRGAP3	371	sp|O43295|SRGP3_HUMAN SLIT-ROBO Rho GTPase-activating protein 3 OS=Homo sapiens OX=9606 GN=SRGAP3 PE=1 SV=3	-4.18567	-4.6516	-4.47477	-3.9126	-4.02104	-4.18496	-4.2735	-4.08455	-4.23903	1	1	1	0.8	0.8	0.8	124.5	0	3.07	0	2
O43296	O43296	Zinc finger protein 264	ZNF264	372	sp|O43296|ZN264_HUMAN Zinc finger protein 264 OS=Homo sapiens OX=9606 GN=ZNF264 PE=1 SV=1	-6.79557	-6.50687	-6.14313	-6.67548	-6.58364	-6.77094	-6.09168	-6.23004	-6.392	2	2	2	2.1	2.1	2.1	70.586	0	12.773	12478000	2
O43301	O43301	Heat shock 70 kDa protein 12A	HSPA12A	373	sp|O43301|HS12A_HUMAN Heat shock 70 kDa protein 12A OS=Homo sapiens OX=9606 GN=HSPA12A PE=1 SV=2	2.23993	2.20116	2.22313	2.34068	2.18729	2.19369	2.47264	2.2889	2.15566	12	12	11	24	24	22.2	74.977	0	278.14	2379900000	22
O43303	O43303	Centriolar coiled-coil protein of 110 kDa	CCP110	374	sp|O43303|CP110_HUMAN Centriolar coiled-coil protein of 110 kDa OS=Homo sapiens OX=9606 GN=CCP110 PE=1 SV=3	1.37374	1.31726	1.43712	1.41013	1.28162	1.44728	1.40777	1.34633	1.40177	14	14	14	19.9	19.9	19.9	113.42	0	139.42	673800000	17
O43310	O43310	CBP80/20-dependent translation initiation factor	CTIF	375	sp|O43310|CTIF_HUMAN CBP80/20-dependent translation initiation factor OS=Homo sapiens OX=9606 GN=CTIF PE=1 SV=1	-1.01613	-1.03613	-1.07372	-1.00354	-1.02525	-1.02889	-0.93185	-0.841959	-0.899143	6	6	6	13	13	13	67.586	0	294.74	362430000	8
O43314	O43314	Inositol hexakisphosphate and diphosphoinositol-pentakisphosphate kinase 2	PPIP5K2	376	sp|O43314|VIP2_HUMAN Inositol hexakisphosphate and diphosphoinositol-pentakisphosphate kinase 2 OS=Homo sapiens OX=9606 GN=PPIP5K2 PE=1 SV=3	2.50268	2.60521	2.6135	2.69041	2.68136	2.73528	2.63582	2.61013	2.70495	19	19	16	18.3	18.3	15.1	140.41	0	98.88	2355000000	28
O43318	O43318	Mitogen-activated protein kinase kinase kinase 7	MAP3K7	377	sp|O43318|M3K7_HUMAN Mitogen-activated protein kinase kinase kinase 7 OS=Homo sapiens OX=9606 GN=MAP3K7 PE=1 SV=1	2.74302	2.73868	2.62286	2.73897	2.70371	2.64547	2.64376	2.56672	2.59497	10	10	10	22.8	22.8	22.8	67.195	0	42.609	2744100000	16
O43324	O43324	Eukaryotic translation elongation factor 1 epsilon-1	EEF1E1	378	sp|O43324|MCA3_HUMAN Eukaryotic translation elongation factor 1 epsilon-1 OS=Homo sapiens OX=9606 GN=EEF1E1 PE=1 SV=1	2.90095	2.82421	2.84409	3.04994	2.93542	3.11723	3.30118	3.22453	3.11328	8	8	8	48.9	48.9	48.9	19.81	0	137.45	19051000000	16
O43325	O43325	LYR motif-containing protein 1	LYRM1	379	sp|O43325|LYRM1_HUMAN LYR motif-containing protein 1 OS=Homo sapiens OX=9606 GN=LYRM1 PE=2 SV=1	-2.90539	-2.99635	-2.87645	-1.83007	-1.8856	-1.82403	-1.53757	-2.88161	-1.93412	1	1	1	7.4	7.4	7.4	14.281	0.0062851	1.2326	178570000	1
O43347	O43347	RNA-binding protein Musashi homolog 1	MSI1	380	sp|O43347|MSI1H_HUMAN RNA-binding protein Musashi homolog 1 OS=Homo sapiens OX=9606 GN=MSI1 PE=1 SV=1	-0.167904	-0.223081	-0.176535	-0.262835	-0.401676	-0.295107	-0.129629	-0.342772	-0.256697	7	5	5	31.2	25.7	25.7	39.124	0	30.413	512130000	10
O43353	O43353	Receptor-interacting serine/threonine-protein kinase 2	RIPK2	381	sp|O43353|RIPK2_HUMAN Receptor-interacting serine/threonine-protein kinase 2 OS=Homo sapiens OX=9606 GN=RIPK2 PE=1 SV=2	-0.0748539	0.0917768	-0.0820141	-0.352629	-0.0863762	-0.0429306	-0.117298	-0.0192108	-0.0153694	8	8	8	18.7	18.7	18.7	61.194	0	323.31	582960000	12
O43379	O43379	WD repeat-containing protein 62	WDR62	383	sp|O43379|WDR62_HUMAN WD repeat-containing protein 62 OS=Homo sapiens OX=9606 GN=WDR62 PE=1 SV=4	1.87827	1.89903	1.91818	2.01987	1.90419	1.93449	1.71975	1.7212	1.64634	18	18	18	18.8	18.8	18.8	165.95	0	323.31	2307100000	40
O43390	O43390	Heterogeneous nuclear ribonucleoprotein R	HNRNPR	384	sp|O43390|HNRPR_HUMAN Heterogeneous nuclear ribonucleoprotein R OS=Homo sapiens OX=9606 GN=HNRNPR PE=1 SV=1	3.24203	3.26474	3.29081	3.14348	3.27228	3.20661	3.47971	3.57209	3.53458	18	13	13	31	24.3	24.3	70.942	0	75.486	5888900000	23
O43395	O43395	U4/U6 small nuclear ribonucleoprotein Prp3	PRPF3	385	sp|O43395|PRPF3_HUMAN U4/U6 small nuclear ribonucleoprotein Prp3 OS=Homo sapiens OX=9606 GN=PRPF3 PE=1 SV=2	1.88848	1.77943	1.82191	1.84834	1.85982	1.85151	1.99769	2.06778	2.0354	8	8	8	16.5	16.5	16.5	77.528	0	148.9	1323700000	14
O43396	O43396	Thioredoxin-like protein 1	TXNL1	386	sp|O43396|TXNL1_HUMAN Thioredoxin-like protein 1 OS=Homo sapiens OX=9606 GN=TXNL1 PE=1 SV=3	1.58395	1.67575	1.65419	1.85495	1.52934	1.62569	1.64084	1.68398	1.60003	14	14	14	65.1	65.1	65.1	32.251	0	323.31	11841000000	32
O43399	O43399	Tumor protein D54	TPD52L2	387	sp|O43399|TPD54_HUMAN Tumor protein D54 OS=Homo sapiens OX=9606 GN=TPD52L2 PE=1 SV=2	1.56001	1.74713	1.75704	1.88696	1.63369	1.8627	1.90177	1.78196	1.67165	11	11	11	64.1	64.1	64.1	22.237	0	323.31	12856000000	33
O43402	O43402	ER membrane protein complex subunit 8	EMC8	388	sp|O43402|EMC8_HUMAN ER membrane protein complex subunit 8 OS=Homo sapiens OX=9606 GN=EMC8 PE=1 SV=1	-0.257807	-0.221187	-0.229748	-0.340504	-0.387619	-0.247196	-0.302799	-0.101877	-0.325584	5	5	5	27.1	27.1	27.1	23.773	0	29.149	429020000	7
O43422	O43422	52 kDa repressor of the inhibitor of the protein kinase	PRKRIR	390	sp|O43422|P52K_HUMAN 52 kDa repressor of the inhibitor of the protein kinase OS=Homo sapiens OX=9606 GN=THAP12 PE=1 SV=2	0.0301189	-0.0441561	0.00596046	-0.0226517	-0.1441	0.0712681	0.0956211	0.140556	0.168938	8	8	8	15.5	15.5	15.5	87.703	0	106.47	469730000	11
O43426	O43426	Synaptojanin-1	SYNJ1	391	sp|O43426|SYNJ1_HUMAN Synaptojanin-1 OS=Homo sapiens OX=9606 GN=SYNJ1 PE=1 SV=2	0.664713	0.680411	0.750313	1.0039	0.874634	0.881479	0.812931	0.814058	0.82025	14	14	14	12.6	12.6	12.6	173.1	0	77.111	650760000	20
O43427	O43427	Acidic fibroblast growth factor intracellular-binding protein	FIBP	392	sp|O43427|FIBP_HUMAN Acidic fibroblast growth factor intracellular-binding protein OS=Homo sapiens OX=9606 GN=FIBP PE=1 SV=3	-1.25498	-1.34385	-1.34829	-1.31925	-1.3104	-1.27766	-1.30101	-1.35432	-1.28715	2	2	2	6.6	6.6	6.6	41.878	0	3.8238	47104000	2
O43432	O43432	Eukaryotic translation initiation factor 4 gamma 3	EIF4G3	393	sp|O43432|IF4G3_HUMAN Eukaryotic translation initiation factor 4 gamma 3 OS=Homo sapiens OX=9606 GN=EIF4G3 PE=1 SV=2	3.77322	3.62546	3.59833	3.74828	3.88288	3.87834	3.78379	3.68753	3.73662	39	36	36	31.3	29.1	29.1	176.65	0	323.31	8083200000	64
O43439	O43439	Protein CBFA2T2	CBFA2T2	394	sp|O43439|MTG8R_HUMAN Protein CBFA2T2 OS=Homo sapiens OX=9606 GN=CBFA2T2 PE=1 SV=1	-4.36548	-4.66078	-4.40166	-4.74356	-4.84807	-4.89094	-4.71803	-4.55942	-4.65435	1	1	1	2	2	2	67.132	0	11.053	28295000	2
O43447	O43447	Peptidyl-prolyl cis-trans isomerase H	PPIH	395	sp|O43447|PPIH_HUMAN Peptidyl-prolyl cis-trans isomerase H OS=Homo sapiens OX=9606 GN=PPIH PE=1 SV=1	1.88063	2.05429	2.22038	1.95858	1.89457	1.79606	2.02174	1.91406	1.81429	4	4	4	32.8	32.8	32.8	19.208	0	27.867	1265700000	5
O43482	O43482	Protein Mis18-beta	OIP5	396	sp|O43482|MS18B_HUMAN Protein Mis18-beta OS=Homo sapiens OX=9606 GN=OIP5 PE=1 SV=2	0.27491	0.183846	0.202856	0.1413	0.0917263	0.0613518	0.15589	-0.0857162	0.0815468	6	6	6	43.2	43.2	43.2	24.691	0	70.305	1049900000	12
O43488;Q8NHP1	O43488	Aflatoxin B1 aldehyde reductase member 2	AKR7A2	397	sp|O43488|ARK72_HUMAN Aflatoxin B1 aldehyde reductase member 2 OS=Homo sapiens OX=9606 GN=AKR7A2 PE=1 SV=3	2.89356	3.13779	3.18054	3.48501	3.39442	3.50092	3.61325	3.57013	3.59662	8	8	8	32	32	32	39.589	0	20.418	3114600000	44
O43491	O43491	Band 4.1-like protein 2	EPB41L2	398	sp|O43491|E41L2_HUMAN Band 4.1-like protein 2 OS=Homo sapiens OX=9606 GN=EPB41L2 PE=1 SV=1	3.07752	3.11787	2.99783	3.66208	3.60647	3.54766	3.50194	3.43208	3.38313	29	29	29	36	36	36	112.59	0	323.31	14344000000	68
O43493	O43493	Trans-Golgi network integral membrane protein 2	TGOLN2	399	sp|O43493|TGON2_HUMAN Trans-Golgi network integral membrane protein 2 OS=Homo sapiens OX=9606 GN=TGOLN2 PE=1 SV=4	-2.11432	-2.26943	-1.93983	-3.10816	-2.3082	-2.655	-2.74727	-2.99301	-2.5654	4	4	4	12.1	12.1	12.1	45.879	0	126.37	76756000	4
O43502	O43502	DNA repair protein RAD51 homolog 3	RAD51C	400	sp|O43502|RA51C_HUMAN DNA repair protein RAD51 homolog 3 OS=Homo sapiens OX=9606 GN=RAD51C PE=1 SV=1	0.225811	0.193698	0.14888	-0.0540848	0.0616302	0.154491	-0.080658	0.000240326	0.0320797	7	7	7	23.1	23.1	23.1	42.189	0	25.2	767880000	11
O43504	O43504	Ragulator complex protein LAMTOR5	LAMTOR5	401	sp|O43504|LTOR5_HUMAN Ragulator complex protein LAMTOR5 OS=Homo sapiens OX=9606 GN=LAMTOR5 PE=1 SV=1	-0.497612	-0.35654	-0.202368	-1.40419	-1.34858	-0.769222	-1.24305	-1.49159	-1.54342	4	4	4	85.7	85.7	85.7	9.6138	0	313.7	846170000	8
O43513	O43513	Mediator of RNA polymerase II transcription subunit 7	MED7	402	sp|O43513|MED7_HUMAN Mediator of RNA polymerase II transcription subunit 7 OS=Homo sapiens OX=9606 GN=MED7 PE=1 SV=1	-6.50611	-6.24556	-5.85777	-6.62688	-6.87054	-6.3285	-6.16308	-6.30716	-6.00133	1	1	1	8.6	8.6	8.6	27.245	0	8.8281	11490000	1
O43516	O43516	WAS/WASL-interacting protein family member 1	WIPF1	403	sp|O43516|WIPF1_HUMAN WAS/WASL-interacting protein family member 1 OS=Homo sapiens OX=9606 GN=WIPF1 PE=1 SV=3	-2.54065	-2.78405	-2.52872	-2.12508	-2.47621	-2.1272	-2.60754	-2.67893	-2.26398	3	3	3	12.1	12.1	12.1	51.258	0	107.93	180110000	4
O43524;P98177;A8MYZ6	O43524	Forkhead box protein O3	FOXO3	404	sp|O43524|FOXO3_HUMAN Forkhead box protein O3 OS=Homo sapiens OX=9606 GN=FOXO3 PE=1 SV=1	0.404322	0.133637	0.296112	0.175303	0.0574265	0.17816	0.29863	0.229155	0.237961	9	9	5	20.2	20.2	13.8	71.276	0	323.31	1430700000	16
O43542	O43542	DNA repair protein XRCC3	XRCC3	405	sp|O43542|XRCC3_HUMAN DNA repair protein XRCC3 OS=Homo sapiens OX=9606 GN=XRCC3 PE=1 SV=1	-1.01145	-1.24854	-1.13497	-0.960596	-1.05496	-1.18863	-1.32544	-1.83632	-1.37608	4	4	4	14.2	14.2	14.2	37.849	0	77.433	255050000	5
O43572	O43572	A-kinase anchor protein 10, mitochondrial	AKAP10	406	sp|O43572|AKA10_HUMAN A-kinase anchor protein 10, mitochondrial OS=Homo sapiens OX=9606 GN=AKAP10 PE=1 SV=2	0.500305	0.474517	0.530554	0.460869	0.454645	0.364735	0.534132	0.534822	0.410681	9	9	9	17.1	17.1	17.1	73.817	0	139.32	544780000	14
O43583	O43583	Density-regulated protein	DENR	407	sp|O43583|DENR_HUMAN Density-regulated protein OS=Homo sapiens OX=9606 GN=DENR PE=1 SV=2	2.55368	2.59414	2.62644	2.81125	2.71406	2.67966	2.87975	2.75795	2.78683	10	10	10	43.4	43.4	43.4	22.092	0	323.31	18955000000	36
O43592	O43592	Exportin-T	XPOT	408	sp|O43592|XPOT_HUMAN Exportin-T OS=Homo sapiens OX=9606 GN=XPOT PE=1 SV=2	4.24348	4.33468	4.33328	4.45589	4.37949	4.47796	4.44135	4.51264	4.54753	19	19	19	27.8	27.8	27.8	109.96	0	323.31	18977000000	35
O43598	O43598	2-deoxynucleoside 5-phosphate N-hydrolase 1	DNPH1	409	sp|O43598|DNPH1_HUMAN 2-deoxynucleoside 5-phosphate N-hydrolase 1 OS=Homo sapiens OX=9606 GN=DNPH1 PE=1 SV=1	1.53643	1.5013	1.65212	1.69445	1.70219	1.69068	1.69539	1.70964	1.69602	5	5	5	32.8	32.8	32.8	19.108	0	77.899	8405900000	9
O43615	O43615	Mitochondrial import inner membrane translocase subunit TIM44	TIMM44	410	sp|O43615|TIM44_HUMAN Mitochondrial import inner membrane translocase subunit TIM44 OS=Homo sapiens OX=9606 GN=TIMM44 PE=1 SV=2	-5.92689	-6.45085	-6.10171	-4.46852	-4.59062	-4.79375	-4.42142	-6.06007	-4.51238	1	1	1	2.2	2.2	2.2	51.355	0.0028731	1.5017	0	1
O43617	O43617	Trafficking protein particle complex subunit 3	TRAPPC3	411	sp|O43617|TPPC3_HUMAN Trafficking protein particle complex subunit 3 OS=Homo sapiens OX=9606 GN=TRAPPC3 PE=1 SV=1	1.64943	1.87304	1.83536	1.91213	1.88158	1.98272	2.11314	1.97165	1.96026	8	8	8	42.8	42.8	42.8	20.274	0	88.735	5981700000	19
O43633	O43633	Charged multivesicular body protein 2a	CHMP2A	412	sp|O43633|CHM2A_HUMAN Charged multivesicular body protein 2a OS=Homo sapiens OX=9606 GN=CHMP2A PE=1 SV=1	0.661144	0.588256	0.62204	0.451925	0.471931	0.623789	0.565825	0.714014	0.634022	6	6	6	24.8	24.8	24.8	25.104	0	49.183	2955300000	10
O43639	O43639	Cytoplasmic protein NCK2	NCK2	413	sp|O43639|NCK2_HUMAN Cytoplasmic protein NCK2 OS=Homo sapiens OX=9606 GN=NCK2 PE=1 SV=2	-0.987303	-1.11164	-1.27696	-0.72863	-1.08589	-0.875233	-0.89032	-0.843187	-0.901812	9	9	8	28.7	28.7	26.3	42.915	0	323.31	315230000	9
O43660	O43660	Pleiotropic regulator 1	PLRG1	414	sp|O43660|PLRG1_HUMAN Pleiotropic regulator 1 OS=Homo sapiens OX=9606 GN=PLRG1 PE=1 SV=1	-3.12609	-2.98426	-2.62745	-2.88668	-2.82624	-2.91385	-2.66234	-2.7907	-2.94492	2	2	2	8.8	8.8	8.8	57.193	0	2.3161	62686000	3
O43663	O43663	Protein regulator of cytokinesis 1	PRC1	415	sp|O43663|PRC1_HUMAN Protein regulator of cytokinesis 1 OS=Homo sapiens OX=9606 GN=PRC1 PE=1 SV=2	0.518665	0.310872	0.332806	-0.0114479	0.001194	0.00319862	0.163311	0.117876	0.145981	8	8	8	15.6	15.6	15.6	71.606	0	42.759	477460000	11
O43665	O43665	Regulator of G-protein signaling 10	RGS10	416	sp|O43665|RGS10_HUMAN Regulator of G-protein signaling 10 OS=Homo sapiens OX=9606 GN=RGS10 PE=1 SV=3	1.83492	1.9485	1.89576	1.71794	1.70266	1.78452	1.87275	2.07098	1.93701	7	7	7	32.6	32.6	32.6	21.21	0	164.52	3484800000	18
O43670	O43670	BUB3-interacting and GLEBS motif-containing protein ZNF207	ZNF207	417	sp|O43670|ZN207_HUMAN BUB3-interacting and GLEBS motif-containing protein ZNF207 OS=Homo sapiens OX=9606 GN=ZNF207 PE=1 SV=1	0.464657	0.419209	0.327578	0.584141	0.690023	0.645874	0.912851	0.903627	0.882385	6	6	6	15.5	15.5	15.5	50.75	0	73.437	7420400000	17
O43678	O43678	NADH dehydrogenase [ubiquinone] 1 alpha subcomplex subunit 2	NDUFA2	418	sp|O43678|NDUA2_HUMAN NADH dehydrogenase [ubiquinone] 1 alpha subcomplex subunit 2 OS=Homo sapiens OX=9606 GN=NDUFA2 PE=1 SV=3	-2.84729	-2.82318	-2.45993	-1.20822	-1.06837	-1.0624	-1.93336	-2.24631	-1.89982	2	2	2	31.3	31.3	31.3	10.921	0	6.0016	308620000	3
O43681	O43681	ATPase ASNA1	ASNA1	419	sp|O43681|GET3_HUMAN ATPase GET3 OS=Homo sapiens OX=9606 GN=GET3 PE=1 SV=2	1.97237	1.90067	1.90511	1.85476	2.08897	1.98063	2.14524	2.0953	2.27769	8	8	8	33.6	33.6	33.6	38.792	0	129.02	6853200000	16
O43683	O43683	Mitotic checkpoint serine/threonine-protein kinase BUB1	BUB1	420	sp|O43683|BUB1_HUMAN Mitotic checkpoint serine/threonine-protein kinase BUB1 OS=Homo sapiens OX=9606 GN=BUB1 PE=1 SV=1	1.24294	1.19663	1.19282	0.361956	0.386444	0.530073	0.430346	0.454142	0.431244	15	15	15	19.9	19.9	19.9	122.37	0	155.26	1009600000	19
O43684	O43684	Mitotic checkpoint protein BUB3	BUB3	421	sp|O43684|BUB3_HUMAN Mitotic checkpoint protein BUB3 OS=Homo sapiens OX=9606 GN=BUB3 PE=1 SV=1	2.27389	2.36677	2.29587	2.40278	2.39501	2.48221	2.50712	2.46416	2.56157	11	11	11	43.9	43.9	43.9	37.154	0	239.04	14405000000	29
O43707;Q9H254	O43707	Alpha-actinin-4	ACTN4	422	sp|O43707|ACTN4_HUMAN Alpha-actinin-4 OS=Homo sapiens OX=9606 GN=ACTN4 PE=1 SV=2	4.02732	4.14246	4.21452	4.42155	4.35354	4.3206	4.36868	4.15995	4.34394	39	39	32	47.1	47.1	38.3	104.85	0	323.31	13715000000	74
O43708	O43708	Maleylacetoacetate isomerase	GSTZ1	423	sp|O43708|MAAI_HUMAN Maleylacetoacetate isomerase OS=Homo sapiens OX=9606 GN=GSTZ1 PE=1 SV=3	-0.911377	-0.819245	-0.770718	-0.567265	-0.698189	-0.557343	-0.453913	-0.594795	-0.499954	3	3	3	22.2	22.2	22.2	24.212	0	6.3207	310510000	4
O43709	O43709	Probable 18S rRNA (guanine-N(7))-methyltransferase	WBSCR22	424	sp|O43709|BUD23_HUMAN Probable 18S rRNA (guanine-N(7))-methyltransferase OS=Homo sapiens OX=9606 GN=BUD23 PE=1 SV=2	-0.0361481	0.0635996	0.0836411	-0.317467	-0.192873	-0.0854797	-0.143368	-0.0508728	-0.198133	3	3	3	19.9	19.9	19.9	31.88	0	6.1173	611680000	5
O43715	O43715	TP53-regulated inhibitor of apoptosis 1	TRIAP1	425	sp|O43715|TRIA1_HUMAN TP53-regulated inhibitor of apoptosis 1 OS=Homo sapiens OX=9606 GN=TRIAP1 PE=1 SV=1	-1.28257	-1.04488	-1.4029	-2.33096	-2.16506	-2.24149	-2.48892	-2.77256	-3.00267	3	3	3	51.3	51.3	51.3	8.7858	0	62.375	332170000	4
O43716	O43716	Glutamyl-tRNA(Gln) amidotransferase subunit C, mitochondrial	GATC	426	sp|O43716|GATC_HUMAN Glutamyl-tRNA(Gln) amidotransferase subunit C, mitochondrial OS=Homo sapiens OX=9606 GN=GATC PE=1 SV=1	-4.99238	-4.96235	-4.98453	-4.69528	-4.99685	-4.55582	-4.2759	-4.57348	-4.55828	1	1	1	14	14	14	15.086	0	2.5021	0	1
O43719	O43719	HIV Tat-specific factor 1	HTATSF1	427	sp|O43719|HTSF1_HUMAN HIV Tat-specific factor 1 OS=Homo sapiens OX=9606 GN=HTATSF1 PE=1 SV=1	1.0618	1.20226	1.2008	1.1239	1.06813	1.19077	1.30182	1.50111	1.38771	23	23	23	37.2	37.2	37.2	85.852	0	323.31	6377000000	46
O43741	O43741	5-AMP-activated protein kinase subunit beta-2	PRKAB2	428	sp|O43741|AAKB2_HUMAN 5-AMP-activated protein kinase subunit beta-2 OS=Homo sapiens OX=9606 GN=PRKAB2 PE=1 SV=1	-0.770227	-0.504985	-0.713839	-0.700722	-0.582008	-0.668627	-0.58252	-0.367311	-0.290274	5	5	5	26.1	26.1	26.1	30.302	0	150.71	525150000	10
O43747	O43747	AP-1 complex subunit gamma-1	AP1G1	429	sp|O43747|AP1G1_HUMAN AP-1 complex subunit gamma-1 OS=Homo sapiens OX=9606 GN=AP1G1 PE=1 SV=5	2.50302	2.57645	2.6639	2.83583	2.9216	2.92587	2.91487	2.88332	3.00867	15	15	15	27.4	27.4	27.4	91.35	0	323.31	4535300000	25
O43752	O43752	Syntaxin-6	STX6	430	sp|O43752|STX6_HUMAN Syntaxin-6 OS=Homo sapiens OX=9606 GN=STX6 PE=1 SV=1	-3.69513	-3.93526	-3.80779	-4.1077	-3.99287	-3.6937	-4.087	-4.18405	-4.46262	1	1	1	5.1	5.1	5.1	29.176	0	15.509	15035000	2
O43759	O43759	Synaptogyrin-1	SYNGR1	431	sp|O43759|SNG1_HUMAN Synaptogyrin-1 OS=Homo sapiens OX=9606 GN=SYNGR1 PE=1 SV=2	-2.87346	-2.92253	-2.7595	-2.76274	-2.98268	-2.76954	-2.70988	-2.62438	-2.90994	2	2	2	10.3	10.3	10.3	25.455	0	35.986	179430000	2
O43760	O43760	Synaptogyrin-2	SYNGR2	432	sp|O43760|SNG2_HUMAN Synaptogyrin-2 OS=Homo sapiens OX=9606 GN=SYNGR2 PE=1 SV=1	-3.20421	-3.19454	-2.92466	-2.61329	-3.11775	-2.77252	-3.13462	-2.18592	-3.17763	2	2	2	8.9	8.9	8.9	24.81	0.00086445	1.8535	395450000	2
O43761	O43761	Synaptogyrin-3	SYNGR3	433	sp|O43761|SNG3_HUMAN Synaptogyrin-3 OS=Homo sapiens OX=9606 GN=SYNGR3 PE=1 SV=2	-6.73993	-6.82094	-7.39441	-7.15235	-7.51675	-6.845	-6.83452	-6.88473	-6.89086	1	1	1	6.6	6.6	6.6	24.555	0.0075733	1.1632	5396100	1
O43765	O43765	Small glutamine-rich tetratricopeptide repeat-containing protein alpha	SGTA	434	sp|O43765|SGTA_HUMAN Small glutamine-rich tetratricopeptide repeat-containing protein alpha OS=Homo sapiens OX=9606 GN=SGTA PE=1 SV=1	2.98987	2.95451	2.91739	2.79664	2.78105	2.71263	3.04949	2.72786	2.87427	11	11	11	34.2	34.2	34.2	34.063	0	265.31	22562000000	28
O43768	O43768	Alpha-endosulfine	ENSA	435	sp|O43768|ENSA_HUMAN Alpha-endosulfine OS=Homo sapiens OX=9606 GN=ENSA PE=1 SV=1	-0.720745	-0.740853	-0.946417	-0.738167	-0.679575	-0.947514	-0.572273	-0.472717	-1.02792	4	3	3	47.1	38	38	13.389	0	39.105	2348600000	4
O43776;REV__H7BZ55	O43776	Asparagine--tRNA ligase, cytoplasmic	NARS	436	sp|O43776|SYNC_HUMAN Asparagine--tRNA ligase, cytoplasmic OS=Homo sapiens OX=9606 GN=NARS1 PE=1 SV=1	2.58219	2.61919	2.54925	2.54681	2.5145	2.59326	2.48828	2.4149	2.51199	15	15	15	29.9	29.9	29.9	62.942	0	318.61	36921000000	40
O43795;Q9UBC5	O43795	Unconventional myosin-Ib	MYO1B	437	sp|O43795|MYO1B_HUMAN Unconventional myosin-Ib OS=Homo sapiens OX=9606 GN=MYO1B PE=1 SV=3	1.81309	1.82891	1.83369	2.97448	2.98899	2.92892	2.5743	2.3753	2.32112	16	16	16	16.7	16.7	16.7	131.98	0	173.84	2852200000	21
O43805	O43805	Sjoegren syndrome nuclear autoantigen 1	SSNA1	438	sp|O43805|SSNA1_HUMAN Sjoegren syndrome nuclear autoantigen 1 OS=Homo sapiens OX=9606 GN=SSNA1 PE=1 SV=2	1.33027	1.40896	1.36834	0.915266	0.925112	1.02045	1.06605	1.2512	1.11493	5	5	5	38.7	38.7	38.7	13.596	0	126.98	2575900000	18
O43809	O43809	Cleavage and polyadenylation specificity factor subunit 5	NUDT21	439	sp|O43809|CPSF5_HUMAN Cleavage and polyadenylation specificity factor subunit 5 OS=Homo sapiens OX=9606 GN=NUDT21 PE=1 SV=1	1.64236	1.72328	1.70062	1.47122	1.53931	1.68936	1.66096	1.87107	1.83072	6	6	6	28.2	28.2	28.2	26.227	0	41.54	1976200000	12
O43813	O43813	LanC-like protein 1	LANCL1	440	sp|O43813|LANC1_HUMAN Glutathione S-transferase LANCL1 OS=Homo sapiens OX=9606 GN=LANCL1 PE=1 SV=1	0.295446	0.482419	0.439392	0.833273	0.749052	0.756535	0.906397	0.893667	0.77528	4	4	4	14.5	14.5	14.5	45.283	0	33.046	3939700000	11
O43815	O43815	Striatin	STRN	441	sp|O43815|STRN_HUMAN Striatin OS=Homo sapiens OX=9606 GN=STRN PE=1 SV=4	2.13386	2.25158	2.23089	2.23642	2.05201	2.23838	2.2268	2.2491	2.27538	21	21	21	34.2	34.2	34.2	86.131	0	323.31	3355200000	43
O43822	O43822	Protein C21orf2	C21orf2	442	sp|O43822|CF410_HUMAN Cilia- and flagella-associated protein 410 OS=Homo sapiens OX=9606 GN=CFAP410 PE=1 SV=1	-2.33337	-2.30107	-2.5922	-2.29782	-2.27231	-2.15197	-2.20114	-2.33104	-2.49557	4	4	4	30.1	30.1	30.1	28.34	0	323.31	136020000	5
O43823	O43823	A-kinase anchor protein 8	AKAP8	443	sp|O43823|AKAP8_HUMAN A-kinase anchor protein 8 OS=Homo sapiens OX=9606 GN=AKAP8 PE=1 SV=1	0.920355	0.751798	0.799904	0.404848	0.399914	0.431196	0.424366	0.517694	0.406889	12	12	12	27.3	27.3	27.3	76.107	0	323.31	1232800000	18
O43824	O43824	Putative GTP-binding protein 6	GTPBP6	444	sp|O43824|GTPB6_HUMAN Putative GTP-binding protein 6 OS=Homo sapiens OX=9606 GN=GTPBP6 PE=1 SV=4	-8.03146	-7.70832	-7.89685	-5.40521	-5.48235	-5.54047	-6.24029	-6.86815	-6.5551	1	1	1	1.7	1.7	1.7	56.897	0	3.1011	15124000	2
O43829	O43829	Zinc finger and BTB domain-containing protein 14	ZBTB14	445	sp|O43829|ZBT14_HUMAN Zinc finger and BTB domain-containing protein 14 OS=Homo sapiens OX=9606 GN=ZBTB14 PE=1 SV=2	-3.56034	-3.30161	-3.0275	-3.17387	-3.31286	-3.23545	-3.03522	-3.25384	-2.61616	2	2	2	7.6	7.6	7.6	50.956	0	9.5343	27912000	3
O43847	O43847	Nardilysin	NRD1	446	sp|O43847|NRDC_HUMAN Nardilysin OS=Homo sapiens OX=9606 GN=NRDC PE=1 SV=3	3.6523	3.76514	3.75653	3.67962	3.53937	3.57456	3.6062	3.58311	3.59075	32	32	32	28.1	28.1	28.1	131.7	0	323.31	9126500000	73
O43852	O43852	Calumenin	CALU	447	sp|O43852|CALU_HUMAN Calumenin OS=Homo sapiens OX=9606 GN=CALU PE=1 SV=2	3.5978	3.68301	3.46083	3.31075	3.27774	3.31157	3.56037	3.10761	3.19732	11	11	11	46.7	46.7	46.7	37.106	0	323.31	8326400000	24
O43865	O43865	Putative adenosylhomocysteinase 2	AHCYL1	448	sp|O43865|SAHH2_HUMAN S-adenosylhomocysteine hydrolase-like protein 1 OS=Homo sapiens OX=9606 GN=AHCYL1 PE=1 SV=2	1.67016	1.7483	1.68299	1.88053	1.8326	1.92788	1.94467	1.87765	1.93589	10	10	6	27	27	17.5	58.951	0	323.31	2816000000	16
O43896	O43896	Kinesin-like protein KIF1C	KIF1C	449	sp|O43896|KIF1C_HUMAN Kinesin-like protein KIF1C OS=Homo sapiens OX=9606 GN=KIF1C PE=1 SV=3	0.68574	0.670304	0.669384	0.987644	0.670179	0.747288	0.845728	0.875444	0.956566	13	9	9	16.3	12.5	12.5	122.95	0	269.24	742340000	13
O43913	O43913	Origin recognition complex subunit 5	ORC5	450	sp|O43913|ORC5_HUMAN Origin recognition complex subunit 5 OS=Homo sapiens OX=9606 GN=ORC5 PE=1 SV=1	0.361534	0.344216	0.226732	0.289162	0.271551	0.374393	0.271465	0.188124	0.235481	6	6	6	13.8	13.8	13.8	50.282	0	27.256	892990000	10
O43924	O43924	Retinal rod rhodopsin-sensitive cGMP 3,5-cyclic phosphodiesterase subunit delta	PDE6D	451	sp|O43924|PDE6D_HUMAN Retinal rod rhodopsin-sensitive cGMP 3,5-cyclic phosphodiesterase subunit delta OS=Homo sapiens OX=9606 GN=PDE6D PE=1 SV=1	-4.81002	-4.14753	-4.89363	-3.95769	-4.07735	-4.19312	-4.40494	-4.03216	-5.0328	2	2	2	20.7	20.7	20.7	17.42	0	6.0927	80493000	2
O43933	O43933	Peroxisome biogenesis factor 1	PEX1	453	sp|O43933|PEX1_HUMAN Peroxisome biogenesis factor 1 OS=Homo sapiens OX=9606 GN=PEX1 PE=1 SV=1	-0.73065	-0.851409	-1.02531	-0.985996	-1.12779	-1.05149	-1.57891	-1.53529	-1.68921	4	4	4	3.4	3.4	3.4	142.87	0	12.205	182840000	7
O60216	O60216	Double-strand-break repair protein rad21 homolog	RAD21	454	sp|O60216|RAD21_HUMAN Double-strand-break repair protein rad21 homolog OS=Homo sapiens OX=9606 GN=RAD21 PE=1 SV=2	-1.41362	-1.22939	-1.26863	-1.43718	-1.12642	-0.968214	-0.921267	-1.0188	-1.09537	5	5	5	11.1	11.1	11.1	71.689	0	13.941	360210000	7
O60231	O60231	Putative pre-mRNA-splicing factor ATP-dependent RNA helicase DHX16	DHX16	455	sp|O60231|DHX16_HUMAN Pre-mRNA-splicing factor ATP-dependent RNA helicase DHX16 OS=Homo sapiens OX=9606 GN=DHX16 PE=1 SV=2	1.35002	1.2683	1.28316	1.50449	1.51149	1.5468	1.6235	1.65575	1.74895	9	8	8	13.9	13.1	13.1	119.26	0	323.31	1271500000	13
O60232	O60232	Sjoegren syndrome/scleroderma autoantigen 1	SSSCA1	456	sp|O60232|ZNRD2_HUMAN Protein ZNRD2 OS=Homo sapiens OX=9606 GN=ZNRD2 PE=1 SV=1	1.25925	1.23158	1.11497	1.34376	1.16202	1.20624	1.12786	1.30263	1.3205	9	9	9	65.8	65.8	65.8	21.474	0	132.68	5524000000	26
O60237	O60237	Protein phosphatase 1 regulatory subunit 12B	PPP1R12B	457	sp|O60237|MYPT2_HUMAN Protein phosphatase 1 regulatory subunit 12B OS=Homo sapiens OX=9606 GN=PPP1R12B PE=1 SV=2	-5.77334	-5.74742	-5.90787	-5.88005	-5.75211	-6.29851	-6.1497	-5.74217	-6.18807	2	2	2	3.8	3.8	3.8	110.4	0	2.5436	0	2
O60239	O60239	SH3 domain-binding protein 5	SH3BP5	458	sp|O60239|3BP5_HUMAN SH3 domain-binding protein 5 OS=Homo sapiens OX=9606 GN=SH3BP5 PE=1 SV=2	-2.0321	-2.16887	-1.95462	-2.29085	-2.32651	-2.25703	-2.25204	-2.06258	-2.49834	3	3	3	7.3	7.3	7.3	50.424	0	323.31	227380000	4
O60244	O60244	Mediator of RNA polymerase II transcription subunit 14	MED14	459	sp|O60244|MED14_HUMAN Mediator of RNA polymerase II transcription subunit 14 OS=Homo sapiens OX=9606 GN=MED14 PE=1 SV=2	-4.43734	-4.50816	-4.62212	-4.49705	-4.57359	-4.39917	-4.50408	-4.36128	-4.53223	1	1	1	0.8	0.8	0.8	160.6	0.0038636	1.4126	48874000	1
O60245	O60245	Protocadherin-7	PCDH7	460	sp|O60245|PCDH7_HUMAN Protocadherin-7 OS=Homo sapiens OX=9606 GN=PCDH7 PE=1 SV=2	-1.53171	-1.54621	-1.58957	-1.24282	-1.21436	-1.02507	-0.856098	-0.882187	-1.21491	4	4	4	6	6	6	116.07	0	110.35	90143000	6
O60256	O60256	Phosphoribosyl pyrophosphate synthase-associated protein 2	PRPSAP2	461	sp|O60256|KPRB_HUMAN Phosphoribosyl pyrophosphate synthase-associated protein 2 OS=Homo sapiens OX=9606 GN=PRPSAP2 PE=1 SV=1	2.59967	2.68574	2.68991	2.77945	2.62881	2.72646	2.78374	2.79396	2.73895	13	13	12	46.1	46.1	42.3	40.925	0	236.6	15198000000	45
O60264	O60264	SWI/SNF-related matrix-associated actin-dependent regulator of chromatin subfamily A member 5	SMARCA5	462	sp|O60264|SMCA5_HUMAN SWI/SNF-related matrix-associated actin-dependent regulator of chromatin subfamily A member 5 OS=Homo sapiens OX=9606 GN=SMARCA5 PE=1 SV=1	2.53196	2.07692	2.09045	1.93943	1.89684	1.92719	1.88998	1.78495	1.92837	11	11	10	13.6	13.6	12.9	121.9	0	323.31	2051900000	13
O60271	O60271	C-Jun-amino-terminal kinase-interacting protein 4	SPAG9	463	sp|O60271|JIP4_HUMAN C-Jun-amino-terminal kinase-interacting protein 4 OS=Homo sapiens OX=9606 GN=SPAG9 PE=1 SV=4	4.43018	4.39864	4.35525	4.5968	4.49226	4.54103	4.5558	4.48221	4.50459	40	40	38	39.1	39.1	37.9	146.2	0	323.31	28338000000	80
O60279	O60279	Sushi domain-containing protein 5	SUSD5	464	sp|O60279|SUSD5_HUMAN Sushi domain-containing protein 5 OS=Homo sapiens OX=9606 GN=SUSD5 PE=1 SV=3	-4.02196	-4.00516	-3.81689	-3.44675	-3.21856	-3.24254	-3.08459	-3.14388	-3.36469	2	2	2	3.3	3.3	3.3	68.02	0.0013734	1.7382	74084000	2
O60282	O60282	Kinesin heavy chain isoform 5C	KIF5C	465	sp|O60282|KIF5C_HUMAN Kinesin heavy chain isoform 5C OS=Homo sapiens OX=9606 GN=KIF5C PE=1 SV=1	2.66625	2.69883	2.67156	2.60814	2.55145	2.62314	2.76712	2.83449	2.6039	23	16	14	31.2	22	20.2	109.49	0	323.31	2577600000	29
O60292	O60292	Signal-induced proliferation-associated 1-like protein 3	SIPA1L3	466	sp|O60292|SI1L3_HUMAN Signal-induced proliferation-associated 1-like protein 3 OS=Homo sapiens OX=9606 GN=SIPA1L3 PE=1 SV=3	-6.18186	-6.55373	-6.26124	-5.70405	-5.50681	-5.65611	-5.67342	-5.87746	-5.64342	1	1	1	0.8	0.8	0.8	194.61	0	10.034	4438300	1
O60293	O60293	Zinc finger C3H1 domain-containing protein	ZFC3H1	467	sp|O60293|ZC3H1_HUMAN Zinc finger C3H1 domain-containing protein OS=Homo sapiens OX=9606 GN=ZFC3H1 PE=1 SV=3	-1.71192	-1.78794	-1.68389	-1.9364	-1.52708	-1.57784	-1.49233	-2.08348	-1.41322	4	4	4	2.5	2.5	2.5	226.35	0	3.2205	292870000	4
O60294	O60294	tRNA wybutosine-synthesizing protein 4	LCMT2	468	sp|O60294|TYW4_HUMAN tRNA wybutosine-synthesizing protein 4 OS=Homo sapiens OX=9606 GN=LCMT2 PE=1 SV=3	0.691345	0.849645	0.927778	1.01701	0.945871	0.9769	0.827959	0.696701	0.914457	9	9	9	21	21	21	75.601	0	126.49	1694900000	18
O60303	O60303	Uncharacterized protein KIAA0556	KIAA0556	469	sp|O60303|KATIP_HUMAN Katanin-interacting protein OS=Homo sapiens OX=9606 GN=KATNIP PE=1 SV=4	-2.68967	-2.89555	-2.69277	-3.16427	-2.43177	-2.5685	-2.70866	-2.89811	-2.97144	2	2	2	1.5	1.5	1.5	180.92	0	15.614	5579700	2
O60306	O60306	Intron-binding protein aquarius	AQR	470	sp|O60306|AQR_HUMAN RNA helicase aquarius OS=Homo sapiens OX=9606 GN=AQR PE=1 SV=4	0.150124	-0.0479593	-0.0868855	0.524609	0.507856	0.434305	0.598511	0.697758	0.657576	9	9	9	8.8	8.8	8.8	171.29	0	41.275	475420000	12
O60318	O60318	Germinal-center associated nuclear protein	MCM3AP	472	sp|O60318|GANP_HUMAN Germinal-center associated nuclear protein OS=Homo sapiens OX=9606 GN=MCM3AP PE=1 SV=2	-2.23042	-2.18767	-2.40105	-3.16811	-3.15051	-3.1912	-3.61499	-4.12834	-3.43661	2	2	2	1.9	1.9	1.9	218.4	0	61.875	37873000	3
O60331	O60331	Phosphatidylinositol 4-phosphate 5-kinase type-1 gamma	PIP5K1C	473	sp|O60331|PI51C_HUMAN Phosphatidylinositol 4-phosphate 5-kinase type-1 gamma OS=Homo sapiens OX=9606 GN=PIP5K1C PE=1 SV=2	-3.53722	-3.73283	-3.48302	-3.67583	-3.648	-3.12688	-3.32391	-3.49665	-3.38558	3	3	3	6.9	6.9	6.9	73.259	0	111.49	51360000	4
O60333	O60333	Kinesin-like protein KIF1B	KIF1B	474	sp|O60333|KIF1B_HUMAN Kinesin-like protein KIF1B OS=Homo sapiens OX=9606 GN=KIF1B PE=1 SV=5	1.60305	1.56887	1.67437	1.17474	1.12843	1.19345	1.13085	1.0153	1.04572	21	13	13	15.3	10.5	10.5	204.47	0	289.55	625040000	24
O60341	O60341	Lysine-specific histone demethylase 1A	KDM1A	475	sp|O60341|KDM1A_HUMAN Lysine-specific histone demethylase 1A OS=Homo sapiens OX=9606 GN=KDM1A PE=1 SV=2	2.74907	2.67801	2.75303	2.62791	2.60937	2.64679	2.88871	2.78544	2.86756	17	17	17	29.1	29.1	29.1	92.902	0	308.3	3039000000	35
O60343	O60343	TBC1 domain family member 4	TBC1D4	476	sp|O60343|TBCD4_HUMAN TBC1 domain family member 4 OS=Homo sapiens OX=9606 GN=TBC1D4 PE=1 SV=2	3.09289	3.19839	3.15512	3.17881	3.12645	3.21282	3.18843	3.22519	3.17726	29	29	29	28.4	28.4	28.4	146.56	0	323.31	5261200000	50
O60346	O60346	PH domain leucine-rich repeat-containing protein phosphatase 1	PHLPP1	477	sp|O60346|PHLP1_HUMAN PH domain leucine-rich repeat-containing protein phosphatase 1 OS=Homo sapiens OX=9606 GN=PHLPP1 PE=1 SV=3	1.03192	1.07776	1.10197	0.751261	0.732613	0.724174	0.399347	0.368204	0.38369	19	19	19	15.6	15.6	15.6	184.67	0	234.77	717700000	26
O60443	O60443	Non-syndromic hearing impairment protein 5	DFNA5	478	sp|O60443|GSDME_HUMAN Gasdermin-E OS=Homo sapiens OX=9606 GN=GSDME PE=1 SV=2	-0.114679	0.0622969	0.138021	0.154902	0.205654	0.206001	0.342665	0.278517	0.272429	6	6	6	17.5	17.5	17.5	54.554	0	93.929	227140000	12
O60447	O60447	Ecotropic viral integration site 5 protein homolog	EVI5	479	sp|O60447|EVI5_HUMAN Ecotropic viral integration site 5 protein homolog OS=Homo sapiens OX=9606 GN=EVI5 PE=1 SV=3	1.19485	1.2612	1.20152	1.16823	1.21783	1.22129	1.32842	1.34598	1.29575	14	14	14	17.2	17.2	17.2	92.948	0	149.66	801840000	22
O60488	O60488	Long-chain-fatty-acid--CoA ligase 4	ACSL4	480	sp|O60488|ACSL4_HUMAN Long-chain-fatty-acid--CoA ligase 4 OS=Homo sapiens OX=9606 GN=ACSL4 PE=1 SV=2	1.87379	1.90008	1.88099	2.25819	2.27628	2.26091	2.24009	2.22567	2.18028	12	12	11	23.5	23.5	21.9	79.187	0	323.31	2004500000	21
O60493	O60493	Sorting nexin-3	SNX3	481	sp|O60493|SNX3_HUMAN Sorting nexin-3 OS=Homo sapiens OX=9606 GN=SNX3 PE=1 SV=3	0.556635	0.532159	0.401348	0.696798	0.68515	0.570906	0.795464	0.796808	0.515345	7	7	6	40.7	40.7	40.7	18.762	0	54.891	4841800000	11
O60499	O60499	Syntaxin-10	STX10	482	sp|O60499|STX10_HUMAN Syntaxin-10 OS=Homo sapiens OX=9606 GN=STX10 PE=1 SV=1	-2.06579	-2.09842	-1.92717	-2.0572	-2.02122	-2.07967	-2.18614	-2.23468	-2.35223	2	2	2	10.8	10.8	10.8	28.114	0	3.6745	82321000	3
O60502	O60502	Protein O-GlcNAcase	MGEA5	483	sp|O60502|OGA_HUMAN Protein O-GlcNAcase OS=Homo sapiens OX=9606 GN=OGA PE=1 SV=2	2.58959	2.69383	2.60884	2.38948	2.42339	2.35014	2.28344	2.64801	2.32497	13	13	13	22.2	22.2	22.2	102.91	0	323.31	6482400000	25
O60503	O60503	Adenylate cyclase type 9	ADCY9	484	sp|O60503|ADCY9_HUMAN Adenylate cyclase type 9 OS=Homo sapiens OX=9606 GN=ADCY9 PE=1 SV=4	-7.1119	-7.36933	-7.58621	-6.65269	-6.80242	-6.6989	-6.69345	-6.83616	-7.01453	1	1	1	1.4	1.4	1.4	150.7	0	6.1464	2194100	1
O60504	O60504	Vinexin	SORBS3	485	sp|O60504|VINEX_HUMAN Vinexin OS=Homo sapiens OX=9606 GN=SORBS3 PE=1 SV=2	2.00559	1.98862	2.05008	2.10905	2.04127	2.04707	2.06444	1.92239	1.98513	7	7	7	12.7	12.7	12.7	75.34	0	166.55	1112500000	14
O60506	O60506	Heterogeneous nuclear ribonucleoprotein Q	SYNCRIP	486	sp|O60506|HNRPQ_HUMAN Heterogeneous nuclear ribonucleoprotein Q OS=Homo sapiens OX=9606 GN=SYNCRIP PE=1 SV=2	4.9166	4.8534	4.90278	5.07959	5.05204	5.00307	5.14062	5.06065	5.0847	22	22	17	41.3	41.3	34.7	69.602	0	323.31	38376000000	67
O60508	O60508	Pre-mRNA-processing factor 17	CDC40	487	sp|O60508|PRP17_HUMAN Pre-mRNA-processing factor 17 OS=Homo sapiens OX=9606 GN=CDC40 PE=1 SV=1	-0.85734	-0.726268	-0.915579	-0.98917	-0.917646	-0.834488	-0.781466	-0.674028	-0.691496	5	5	5	13.8	13.8	13.8	65.521	0	16.1	225500000	5
O60518	O60518	Ran-binding protein 6	RANBP6	488	sp|O60518|RNBP6_HUMAN Ran-binding protein 6 OS=Homo sapiens OX=9606 GN=RANBP6 PE=1 SV=2	-0.196404	-0.365722	-0.190992	-0.0305309	-0.0183754	0.0439949	0.124056	0.214762	0.119453	8	7	7	12	11	11	124.71	0	204.29	339400000	9
O60524	O60524	Nuclear export mediator factor NEMF	NEMF	489	sp|O60524|NEMF_HUMAN Ribosome quality control complex subunit NEMF OS=Homo sapiens OX=9606 GN=NEMF PE=1 SV=4	0.641985	0.698901	0.699408	0.846462	0.841974	0.739635	0.898188	0.763573	0.848583	10	10	10	12.6	12.6	12.6	122.95	0	323.31	1100100000	15
O60547	O60547	GDP-mannose 4,6 dehydratase	GMDS	490	sp|O60547|GMDS_HUMAN GDP-mannose 4,6 dehydratase OS=Homo sapiens OX=9606 GN=GMDS PE=1 SV=1	2.13	2.18359	2.12257	2.40719	2.36783	2.3726	2.49487	2.43873	2.41535	9	9	9	35.8	35.8	35.8	41.949	0	117.81	4450300000	18
O60548	O60548	Forkhead box protein D2	FOXD2	491	sp|O60548|FOXD2_HUMAN Forkhead box protein D2 OS=Homo sapiens OX=9606 GN=FOXD2 PE=1 SV=2	-5.77497	-5.78959	-5.86303	-6.14526	-5.96922	-6.04541	-5.87182	-6.68229	-6.03512	3	2	2	9.1	6.9	6.9	48.747	0	27.142	24541000	2
O60551	O60551	Glycylpeptide N-tetradecanoyltransferase 2	NMT2	492	sp|O60551|NMT2_HUMAN Glycylpeptide N-tetradecanoyltransferase 2 OS=Homo sapiens OX=9606 GN=NMT2 PE=1 SV=1	0.501398	0.436423	0.407978	0.736767	0.62254	0.610252	0.779047	0.832455	0.731636	9	5	5	23.3	13.1	13.1	56.98	0	19.599	1259700000	7
O60563	O60563	Cyclin-T1	CCNT1	493	sp|O60563|CCNT1_HUMAN Cyclin-T1 OS=Homo sapiens OX=9606 GN=CCNT1 PE=1 SV=1	0.324823	0.419438	0.417368	0.484703	0.568794	0.543888	0.657394	0.686646	0.615644	8	8	7	16.5	16.5	14.7	80.684	0	48.508	2336200000	13
O60566	O60566	Mitotic checkpoint serine/threonine-protein kinase BUB1 beta	BUB1B	494	sp|O60566|BUB1B_HUMAN Mitotic checkpoint serine/threonine-protein kinase BUB1 beta OS=Homo sapiens OX=9606 GN=BUB1B PE=1 SV=3	2.28315	2.28003	2.26015	2.14464	1.94567	2.04333	2.06321	2.14617	2.06395	28	28	28	34	34	34	119.54	0	323.31	5773400000	47
O60568	O60568	Procollagen-lysine,2-oxoglutarate 5-dioxygenase 3	PLOD3	495	sp|O60568|PLOD3_HUMAN Multifunctional procollagen lysine hydroxylase and glycosyltransferase LH3 OS=Homo sapiens OX=9606 GN=PLOD3 PE=1 SV=1	-3.49669	-3.63657	-4.16821	-3.4748	-3.40867	-4.18215	-4.17378	-4.29185	-4.33184	2	2	2	3.3	3.3	3.3	84.784	0	4.1887	18412000	2
O60573	O60573	Eukaryotic translation initiation factor 4E type 2	EIF4E2	496	sp|O60573|IF4E2_HUMAN Eukaryotic translation initiation factor 4E type 2 OS=Homo sapiens OX=9606 GN=EIF4E2 PE=1 SV=1	-1.11342	-1.20836	-0.958958	-0.361256	-0.460022	-0.393297	-0.390015	-0.599667	-0.491543	6	6	6	30.6	30.6	30.6	28.362	0	37.699	404900000	11
O60583	O60583	Cyclin-T2	CCNT2	497	sp|O60583|CCNT2_HUMAN Cyclin-T2 OS=Homo sapiens OX=9606 GN=CCNT2 PE=1 SV=2	-6.71171	-7.21872	-6.7303	-6.15691	-6.0094	-6.24547	-5.99911	-6.59803	-6.63475	2	1	1	3	1.2	1.2	81.028	0	4.968	0	1
O60610	O60610	Protein diaphanous homolog 1	DIAPH1	498	sp|O60610|DIAP1_HUMAN Protein diaphanous homolog 1 OS=Homo sapiens OX=9606 GN=DIAPH1 PE=1 SV=2	4.13196	4.19089	4.02983	4.18256	4.10638	4.20544	4.25063	4.2224	4.22007	35	35	34	31.1	31.1	30.4	141.35	0	323.31	22449000000	76
O60645	O60645	Exocyst complex component 3	EXOC3	499	sp|O60645|EXOC3_HUMAN Exocyst complex component 3 OS=Homo sapiens OX=9606 GN=EXOC3 PE=1 SV=3	1.44931	1.44212	1.49578	1.86575	1.88353	1.88036	1.85581	1.88284	1.77999	14	14	14	24.8	24.8	24.8	85.566	0	93.809	1385400000	22
O60662	O60662	Kelch-like protein 41	KLHL41	500	sp|O60662|KLH41_HUMAN Kelch-like protein 41 OS=Homo sapiens OX=9606 GN=KLHL41 PE=1 SV=2	-1.80114	-1.75289	-1.79171	-1.72479	-1.58535	-1.88452	-1.59718	-1.78095	-1.55045	3	3	3	5.4	5.4	5.4	68.036	0	94.29	61035000	7
O60664	O60664	Perilipin-3	PLIN3	501	sp|O60664|PLIN3_HUMAN Perilipin-3 OS=Homo sapiens OX=9606 GN=PLIN3 PE=1 SV=3	3.37136	3.34626	3.32234	3.37	3.33422	3.4305	3.50853	3.5371	3.51232	13	13	12	43.1	43.1	36.9	47.074	0	296.21	8268500000	27
O60671	O60671	Cell cycle checkpoint protein RAD1	RAD1	502	sp|O60671|RAD1_HUMAN Cell cycle checkpoint protein RAD1 OS=Homo sapiens OX=9606 GN=RAD1 PE=1 SV=1	-1.84438	-2.20883	-2.21342	-2.25996	-2.13484	-2.15669	-2.18052	-2.39913	-2.45013	2	2	2	11	11	11	31.827	0	44.861	290570000	2
O60678	O60678	Protein arginine N-methyltransferase 3	PRMT3	504	sp|O60678|ANM3_HUMAN Protein arginine N-methyltransferase 3 OS=Homo sapiens OX=9606 GN=PRMT3 PE=1 SV=4	3.03459	3.03136	3.05291	3.07382	2.99314	3.11104	3.05396	3.16412	3.06716	13	13	13	25.6	25.6	25.6	59.902	0	112.07	5820900000	20
O60684	O60684	Importin subunit alpha-7	KPNA6	505	sp|O60684|IMA7_HUMAN Importin subunit alpha-7 OS=Homo sapiens OX=9606 GN=KPNA6 PE=1 SV=1	2.69459	2.76814	2.7915	2.81656	2.84831	2.8716	2.94	2.84282	2.86748	13	13	5	29.7	29.7	11.8	60.029	0	323.31	10602000000	24
O60701	O60701	UDP-glucose 6-dehydrogenase	UGDH	506	sp|O60701|UGDH_HUMAN UDP-glucose 6-dehydrogenase OS=Homo sapiens OX=9606 GN=UGDH PE=1 SV=1	1.58311	1.74268	1.664	1.85141	1.89177	1.69955	1.83008	1.94893	1.84819	12	12	12	35	35	35	55.023	0	265.56	4940000000	16
O60716	O60716	Catenin delta-1	CTNND1	507	sp|O60716|CTND1_HUMAN Catenin delta-1 OS=Homo sapiens OX=9606 GN=CTNND1 PE=1 SV=1	-0.00537109	-0.173465	0.155661	0.218586	-0.0327339	0.136469	0.270697	-0.0253353	0.344091	9	9	9	12.3	12.3	12.3	108.17	0	214.67	988840000	12
O60749	O60749	Sorting nexin-2	SNX2	508	sp|O60749|SNX2_HUMAN Sorting nexin-2 OS=Homo sapiens OX=9606 GN=SNX2 PE=1 SV=2	2.4721	2.38955	2.44602	2.49226	2.53663	2.50875	2.56074	2.43633	2.6561	16	16	14	38.3	38.3	34.3	58.47	0	221.35	9046200000	38
O60763	O60763	General vesicular transport factor p115	USO1	509	sp|O60763|USO1_HUMAN General vesicular transport factor p115 OS=Homo sapiens OX=9606 GN=USO1 PE=1 SV=2	3.84319	3.83902	3.83027	3.98938	4.02368	4.10026	4.1701	4.14205	4.08609	27	27	26	37.5	37.5	36.8	107.89	0	323.31	14805000000	51
O60765	O60765	Zinc finger protein 354A	ZNF354A	510	sp|O60765|Z354A_HUMAN Zinc finger protein 354A OS=Homo sapiens OX=9606 GN=ZNF354A PE=1 SV=2	-4.24379	-3.55869	-3.64787	-6.02852	-3.56939	-4.1467	-3.84554	-4.01267	-4.38007	2	2	2	4.3	4.3	4.3	69.236	0	3.2554	26475000	2
O60784	O60784	Target of Myb protein 1	TOM1	511	sp|O60784|TOM1_HUMAN Target of Myb protein 1 OS=Homo sapiens OX=9606 GN=TOM1 PE=1 SV=2	0.157635	0.141213	0.132038	0.162012	0.146658	0.141283	0.152889	0.262268	0.385118	12	12	12	31.7	31.7	31.7	53.818	0	254.43	1614700000	21
Q99880;Q93079;Q99877;P62807;P58876;O60814;Q5QNW6;Q99879;P57053;Q96A08;A0A2R8Y619	Q99880;Q93079;Q99877;P62807;P58876;O60814;Q5QNW6;Q99879;P57053;Q96A08	Histone H2B type 1-L;Histone H2B type 1-H;Histone H2B type 1-N;Histone H2B type 1-C/E/F/G/I;Histone H2B type 1-D;Histone H2B type 1-K;Histone H2B type 2-F;Histone H2B type 1-M;Histone H2B type F-S;Histone H2B type 1-A	HIST1H2BL;HIST1H2BH;HIST1H2BN;HIST1H2BC;HIST1H2BD;HIST1H2BK;HIST2H2BF;HIST1H2BM;H2BFS;HIST1H2BA	512	sp|Q99880|H2B1L_HUMAN Histone H2B type 1-L OS=Homo sapiens OX=9606 GN=H2BC13 PE=1 SV=3;sp|Q93079|H2B1H_HUMAN Histone H2B type 1-H OS=Homo sapiens OX=9606 GN=H2BC9 PE=1 SV=3;sp|Q99877|H2B1N_HUMAN Histone H2B type 1-N OS=Homo sapiens OX=9606 GN=H2BC15 PE=1 S	0.72908	0.670911	0.626362	0.419333	0.406666	0.467392	0.437992	0.12995	0.440844	6	2	2	42.1	7.9	7.9	13.952	0	2.2664	870980000	6
O60825	O60825	6-phosphofructo-2-kinase/fructose-2,6-bisphosphatase 2;6-phosphofructo-2-kinase;Fructose-2,6-bisphosphatase	PFKFB2	513	sp|O60825|F262_HUMAN 6-phosphofructo-2-kinase/fructose-2,6-bisphosphatase 2 OS=Homo sapiens OX=9606 GN=PFKFB2 PE=1 SV=2	0.412331	0.438205	0.425158	0.386957	0.344278	0.372347	0.391823	0.519033	0.38545	9	9	9	21.8	21.8	21.8	58.476	0	174.79	662620000	15
O60826	O60826	Coiled-coil domain-containing protein 22	CCDC22	514	sp|O60826|CCD22_HUMAN Coiled-coil domain-containing protein 22 OS=Homo sapiens OX=9606 GN=CCDC22 PE=1 SV=1	2.60659	2.57748	2.56983	2.65728	2.69064	2.70172	2.75204	2.59286	2.62682	14	14	14	30.3	30.3	30.3	70.755	0	97.187	1847300000	21
O60828	O60828	Polyglutamine-binding protein 1	PQBP1	515	sp|O60828|PQBP1_HUMAN Polyglutamine-binding protein 1 OS=Homo sapiens OX=9606 GN=PQBP1 PE=1 SV=1	-0.0953522	-0.16833	-0.0664845	-0.464399	-0.32308	-0.299585	-0.371407	-0.267269	-0.20306	5	5	5	29.1	29.1	29.1	30.472	0	323.31	1979100000	14
O60832	O60832	H/ACA ribonucleoprotein complex subunit 4	DKC1	516	sp|O60832|DKC1_HUMAN H/ACA ribonucleoprotein complex subunit DKC1 OS=Homo sapiens OX=9606 GN=DKC1 PE=1 SV=3	1.22909	1.24241	1.34877	1.06146	0.919922	1.11208	0.87294	1.20929	1.01444	14	14	14	31.9	31.9	31.9	57.673	0	323.31	1302900000	23
O60841	O60841	Eukaryotic translation initiation factor 5B	EIF5B	517	sp|O60841|IF2P_HUMAN Eukaryotic translation initiation factor 5B OS=Homo sapiens OX=9606 GN=EIF5B PE=1 SV=4	3.7672	3.79117	3.80796	4.00542	3.89057	3.94224	4.10119	4.05425	4.03397	39	39	39	32.8	32.8	32.8	138.83	0	323.31	19233000000	73
O60869	O60869	Endothelial differentiation-related factor 1	EDF1	518	sp|O60869|EDF1_HUMAN Endothelial differentiation-related factor 1 OS=Homo sapiens OX=9606 GN=EDF1 PE=1 SV=1	1.60072	1.58973	1.60859	2.24474	1.9992	2.18121	2.22773	2.19033	2.2007	4	4	4	31.1	31.1	31.1	16.368	0	7.3204	7952300000	8
O60870	O60870	DNA/RNA-binding protein KIN17	KIN	519	sp|O60870|KIN17_HUMAN DNA/RNA-binding protein KIN17 OS=Homo sapiens OX=9606 GN=KIN PE=1 SV=2	0.269991	0.0668688	0.114614	-0.0880623	0.0236378	-0.155899	-0.0845222	-0.0430164	-0.24391	6	6	6	15	15	15	45.373	0	134.74	458640000	8
O60879	O60879	Protein diaphanous homolog 2	DIAPH2	520	sp|O60879|DIAP2_HUMAN Protein diaphanous homolog 2 OS=Homo sapiens OX=9606 GN=DIAPH2 PE=1 SV=1	3.01489	2.72554	2.60922	2.8042	2.66531	2.62485	2.64623	2.59513	2.63384	14	14	14	17.7	17.7	17.7	125.57	0	323.31	2332200000	22
O60884	O60884	DnaJ homolog subfamily A member 2	DNAJA2	521	sp|O60884|DNJA2_HUMAN DnaJ homolog subfamily A member 2 OS=Homo sapiens OX=9606 GN=DNAJA2 PE=1 SV=1	4.30675	4.27047	4.24542	4.30087	4.29729	4.37885	4.32409	4.17793	4.3572	11	11	11	39.1	39.1	39.1	45.745	0	323.31	11307000000	31
O60885	O60885	Bromodomain-containing protein 4	BRD4	522	sp|O60885|BRD4_HUMAN Bromodomain-containing protein 4 OS=Homo sapiens OX=9606 GN=BRD4 PE=1 SV=2	-1.76675	-1.87404	-1.57937	-1.69163	-1.57735	-1.48101	-0.962988	-1.10597	-1.16794	2	2	2	1.8	1.8	1.8	152.22	0	12.004	171560000	3
O60888	O60888	Protein CutA	CUTA	523	sp|O60888|CUTA_HUMAN Protein CutA OS=Homo sapiens OX=9606 GN=CUTA PE=1 SV=2	1.41031	1.67149	1.70782	1.57698	1.47437	1.43504	1.63305	1.3631	1.60449	5	5	5	33.5	33.5	33.5	19.116	0	239.37	2750200000	7
O60890	O60890	Oligophrenin-1	OPHN1	524	sp|O60890|OPHN1_HUMAN Oligophrenin-1 OS=Homo sapiens OX=9606 GN=OPHN1 PE=1 SV=1	-4.70688	-4.48225	-4.2783	-3.89712	-4.23357	-3.99645	-3.84804	-3.72721	-4.22119	2	2	2	5.6	5.6	5.6	91.64	0	3.6797	65553000	4
O60907;Q9BQ87	O60907;Q9BQ87	F-box-like/WD repeat-containing protein TBL1X;F-box-like/WD repeat-containing protein TBL1Y	TBL1X;TBL1Y	525	sp|O60907|TBL1X_HUMAN F-box-like/WD repeat-containing protein TBL1X OS=Homo sapiens OX=9606 GN=TBL1X PE=1 SV=3;sp|Q9BQ87|TBL1Y_HUMAN F-box-like/WD repeat-containing protein TBL1Y OS=Homo sapiens OX=9606 GN=TBL1Y PE=1 SV=1	-1.37966	-1.30085	-1.18863	-1.2641	-0.979668	-1.30306	-1.09949	-0.927996	-1.03453	8	5	5	24.3	16.5	16.5	62.495	0	62.315	362120000	6
O60921	O60921	Checkpoint protein HUS1	HUS1	526	sp|O60921|HUS1_HUMAN Checkpoint protein HUS1 OS=Homo sapiens OX=9606 GN=HUS1 PE=1 SV=1	0.506474	0.586884	0.733082	0.690531	0.613014	0.583969	0.700403	0.621687	0.807878	3	3	3	16.8	16.8	16.8	31.691	0	11.276	500630000	3
O60925	O60925	Prefoldin subunit 1	PFDN1	527	sp|O60925|PFD1_HUMAN Prefoldin subunit 1 OS=Homo sapiens OX=9606 GN=PFDN1 PE=1 SV=2	1.41615	1.55707	1.38036	1.68376	1.4164	1.41379	1.53637	1.7947	1.64481	5	5	5	36.9	36.9	36.9	14.21	0	14.6	10319000000	12
O60927	O60927	Protein phosphatase 1 regulatory subunit 11	PPP1R11	528	sp|O60927|PP1RB_HUMAN E3 ubiquitin-protein ligase PPP1R11 OS=Homo sapiens OX=9606 GN=PPP1R11 PE=1 SV=1	-1.7607	-1.85623	-1.97808	-2.11849	-2.26866	-2.07866	-2.02945	-1.75006	-2.05848	6	6	6	80.2	80.2	80.2	13.952	0	26.877	374870000	9
O60934	O60934	Nibrin	NBN	529	sp|O60934|NBN_HUMAN Nibrin OS=Homo sapiens OX=9606 GN=NBN PE=1 SV=1	-5.23835	-4.75486	-5.1144	-5.081	-4.83228	-4.5098	-4.79914	-5.25997	-4.65715	1	1	1	1.5	1.5	1.5	84.958	0	2.3889	18096000	1
O60936	O60936	Nucleolar protein 3	NOL3	530	sp|O60936|NOL3_HUMAN Nucleolar protein 3 OS=Homo sapiens OX=9606 GN=NOL3 PE=1 SV=2	-2.98325	-2.72707	-2.95694	-2.5366	-2.39744	-2.84653	-2.75381	-2.86469	-2.77681	1	1	1	9.1	9.1	9.1	22.629	0	9.6094	0	1
O60942	O60942	mRNA-capping enzyme;Polynucleotide 5-triphosphatase;mRNA guanylyltransferase	RNGTT	531	sp|O60942|MCE1_HUMAN mRNA-capping enzyme OS=Homo sapiens OX=9606 GN=RNGTT PE=1 SV=1	0.747383	0.697227	0.790186	0.847094	0.890369	1.07111	0.79817	0.940441	0.941242	9	9	9	16.9	16.9	16.9	68.556	0	321.63	1234500000	17
O75027	O75027	ATP-binding cassette sub-family B member 7, mitochondrial	ABCB7	532	sp|O75027|ABCB7_HUMAN Iron-sulfur clusters transporter ABCB7, mitochondrial OS=Homo sapiens OX=9606 GN=ABCB7 PE=1 SV=2	-4.4678	-4.51056	-4.35898	-4.47209	-4.68371	-4.93398	-4.95086	-4.19355	-4.23458	1	1	1	2	2	2	82.64	0.0027137	1.5655	48730000	1
O75044;P0DMP2	O75044	SLIT-ROBO Rho GTPase-activating protein 2	SRGAP2	534	sp|O75044|SRGP2_HUMAN SLIT-ROBO Rho GTPase-activating protein 2 OS=Homo sapiens OX=9606 GN=SRGAP2 PE=1 SV=3	1.90444	1.81052	1.83613	2.43311	2.4999	2.44396	2.32292	2.20873	2.13685	14	14	9	18.8	18.8	12.3	120.87	0	323.31	1649300000	25
O75051	O75051	Plexin-A2	PLXNA2	535	sp|O75051|PLXA2_HUMAN Plexin-A2 OS=Homo sapiens OX=9606 GN=PLXNA2 PE=1 SV=4	-6.9836	-5.3963	-5.79974	-5.08444	-5.46255	-5.71378	-4.95527	-5.29484	-5.71719	2	2	2	1.8	1.8	1.8	211.1	0	2.3346	9852200	2
O75052	O75052	Carboxyl-terminal PDZ ligand of neuronal nitric oxide synthase protein	NOS1AP	536	sp|O75052|CAPON_HUMAN Carboxyl-terminal PDZ ligand of neuronal nitric oxide synthase protein OS=Homo sapiens OX=9606 GN=NOS1AP PE=1 SV=3	-3.5469	-3.60811	-3.51407	-3.81336	-3.19576	-3.49809	-3.47482	-3.38435	-2.81295	2	2	2	4	4	4	56.149	0.000867	1.9063	28202000	2
O75061	O75061	Putative tyrosine-protein phosphatase auxilin	DNAJC6	537	sp|O75061|AUXI_HUMAN Putative tyrosine-protein phosphatase auxilin OS=Homo sapiens OX=9606 GN=DNAJC6 PE=1 SV=3	0.930758	0.738111	0.844755	0.774487	0.704685	0.755587	0.750059	0.815268	0.787502	8	8	7	10.7	10.7	10	99.995	0	15.461	774360000	9
O75064	O75064	DENN domain-containing protein 4B	DENND4B	538	sp|O75064|DEN4B_HUMAN DENN domain-containing protein 4B OS=Homo sapiens OX=9606 GN=DENND4B PE=1 SV=4	-7.07405	-7.008	-7.09393	-7.3221	-7.36062	-6.45152	-7.27394	-6.4225	-6.37937	1	1	1	1.5	1.5	1.5	163.84	0.0027146	1.5663	0	1
O75083	O75083	WD repeat-containing protein 1	WDR1	540	sp|O75083|WDR1_HUMAN WD repeat-containing protein 1 OS=Homo sapiens OX=9606 GN=WDR1 PE=1 SV=4	1.34564	1.61791	1.66314	1.88272	1.84494	1.89055	1.85023	1.79961	1.87269	14	14	14	33.2	33.2	33.2	66.193	0	106.25	3888600000	21
O75113	O75113	NEDD4-binding protein 1	N4BP1	541	sp|O75113|N4BP1_HUMAN NEDD4-binding protein 1 OS=Homo sapiens OX=9606 GN=N4BP1 PE=1 SV=4	1.09809	1.03909	0.983246	1.08003	1.1932	1.12	1.15456	0.985226	1.19482	14	14	14	25.3	25.3	25.3	100.38	0	241.45	1038800000	19
O75116	O75116	Rho-associated protein kinase 2	ROCK2	542	sp|O75116|ROCK2_HUMAN Rho-associated protein kinase 2 OS=Homo sapiens OX=9606 GN=ROCK2 PE=1 SV=4	2.40043	2.34717	2.36538	2.49924	2.41307	2.41319	2.41384	2.38307	2.3605	32	30	30	25.6	23.7	23.7	160.9	0	323.31	6714400000	41
O75122	O75122	CLIP-associating protein 2	CLASP2	543	sp|O75122|CLAP2_HUMAN CLIP-associating protein 2 OS=Homo sapiens OX=9606 GN=CLASP2 PE=1 SV=3	2.38562	2.46997	2.49412	2.52612	2.49001	2.48577	2.52829	2.49815	2.57175	24	23	23	24.5	23	23	141.06	0	323.31	4960900000	40
O75128	O75128	Protein cordon-bleu	COBL	544	sp|O75128|COBL_HUMAN Protein cordon-bleu OS=Homo sapiens OX=9606 GN=COBL PE=1 SV=2	-5.51496	-5.6369	-5.66478	-5.29498	-5.50446	-5.2723	-5.38733	-5.57547	-5.16448	2	2	2	2.5	2.5	2.5	135.62	0	3.378	34757000	2
O75131	O75131	Copine-3	CPNE3	545	sp|O75131|CPNE3_HUMAN Copine-3 OS=Homo sapiens OX=9606 GN=CPNE3 PE=1 SV=1	2.67013	2.85412	2.90842	2.51227	2.04871	2.72796	2.24232	2.82592	2.91596	17	17	17	38.9	38.9	38.9	60.13	0	196.16	7529900000	33
O75140	O75140	DEP domain-containing protein 5	DEPDC5	546	sp|O75140|DEPD5_HUMAN GATOR complex protein DEPDC5 OS=Homo sapiens OX=9606 GN=DEPDC5 PE=1 SV=2	-1.77634	-1.65195	-1.59803	-1.60876	-1.53977	-1.6612	-1.53069	-1.56082	-1.47808	1	1	1	0.8	0.8	0.8	181.26	0.0038526	1.3881	41348000	1
O75143	O75143	Autophagy-related protein 13	ATG13	547	sp|O75143|ATG13_HUMAN Autophagy-related protein 13 OS=Homo sapiens OX=9606 GN=ATG13 PE=1 SV=1	0.0784092	-0.0270281	-0.150034	0.0245323	-0.027216	-0.0843678	-0.0746517	-0.0171986	-0.289286	6	6	6	14.9	14.9	14.9	56.571	0	323.31	674010000	8
O75145	O75145	Liprin-alpha-3	PPFIA3	548	sp|O75145|LIPA3_HUMAN Liprin-alpha-3 OS=Homo sapiens OX=9606 GN=PPFIA3 PE=1 SV=3	-0.637375	-0.538165	-0.598583	-0.563416	-0.566257	-0.421347	-0.475683	-0.441767	-0.309475	12	10	10	14.5	13	13	133.49	0	71.901	332230000	10
O75146	O75146	Huntingtin-interacting protein 1-related protein	HIP1R	549	sp|O75146|HIP1R_HUMAN Huntingtin-interacting protein 1-related protein OS=Homo sapiens OX=9606 GN=HIP1R PE=1 SV=2	1.05244	1.04523	1.11851	1.37877	1.35859	1.40774	1.48131	1.52961	1.41937	20	20	19	21.2	21.2	20.2	119.39	0	275.14	1074500000	24
O75147	O75147	Obscurin-like protein 1	OBSL1	550	sp|O75147|OBSL1_HUMAN Obscurin-like protein 1 OS=Homo sapiens OX=9606 GN=OBSL1 PE=1 SV=4	1.55112	1.65403	1.69524	1.31362	1.19633	1.24198	1.23647	1.35814	1.24823	16	16	16	11	11	11	206.94	0	180.34	1233100000	21
O75150	O75150	E3 ubiquitin-protein ligase BRE1B	RNF40	551	sp|O75150|BRE1B_HUMAN E3 ubiquitin-protein ligase BRE1B OS=Homo sapiens OX=9606 GN=RNF40 PE=1 SV=5	3.21528	3.02366	3.0967	3.00712	3.03052	3.17309	3.15979	3.21216	3.19304	29	29	28	34	34	32.6	113.68	0	323.31	5651500000	48
O75152;A0A1B0GTU1	O75152;A0A1B0GTU1	Zinc finger CCCH domain-containing protein 11A	ZC3H11A	552	sp|O75152|ZC11A_HUMAN Zinc finger CCCH domain-containing protein 11A OS=Homo sapiens OX=9606 GN=ZC3H11A PE=1 SV=3;sp|A0A1B0GTU1|ZC11B_HUMAN Zinc finger CCCH domain-containing protein 11B OS=Homo sapiens OX=9606 GN=ZC3H11B PE=4 SV=1	0.315926	0.223153	0.283936	0.343994	0.546614	0.555206	0.661467	0.596621	0.7805	10	10	10	17.2	17.2	17.2	89.13	0	246.13	593730000	17
O75153	O75153	Clustered mitochondria protein homolog	CLUH	553	sp|O75153|CLU_HUMAN Clustered mitochondria protein homolog OS=Homo sapiens OX=9606 GN=CLUH PE=1 SV=2	3.40787	3.439	3.49738	3.64837	3.56632	3.57141	3.55285	4.27736	3.74837	34	34	34	36.6	36.6	36.6	146.67	0	323.31	20669000000	76
O75155	O75155	Cullin-associated NEDD8-dissociated protein 2	CAND2	554	sp|O75155|CAND2_HUMAN Cullin-associated NEDD8-dissociated protein 2 OS=Homo sapiens OX=9606 GN=CAND2 PE=1 SV=3	1.1441	1.08387	1.15941	1.3853	1.21495	1.28427	1.37296	1.37416	1.29444	15	12	12	16.1	14.2	14.2	135.25	0	295.07	900220000	13
O75157	O75157	TSC22 domain family protein 2	TSC22D2	555	sp|O75157|T22D2_HUMAN TSC22 domain family protein 2 OS=Homo sapiens OX=9606 GN=TSC22D2 PE=1 SV=3	-1.70828	-1.79375	-1.48245	-1.35888	-1.66294	-1.61592	-1.7065	-1.67047	-1.30744	5	3	3	6.4	4.4	4.4	79.227	0	147.59	850180000	5
O75164	O75164	Lysine-specific demethylase 4A	KDM4A	556	sp|O75164|KDM4A_HUMAN Lysine-specific demethylase 4A OS=Homo sapiens OX=9606 GN=KDM4A PE=1 SV=2	-0.129559	-0.223182	-0.209948	-0.541313	-0.403179	-0.341372	-0.577435	-0.436193	-0.453007	12	12	12	14.5	14.5	14.5	120.66	0	39.884	408700000	13
O75165	O75165	DnaJ homolog subfamily C member 13	DNAJC13	557	sp|O75165|DJC13_HUMAN DnaJ homolog subfamily C member 13 OS=Homo sapiens OX=9606 GN=DNAJC13 PE=1 SV=5	-3.14391	-2.99723	-2.82159	-2.63566	-2.84975	-2.8515	-2.867	-2.75373	-2.68891	4	4	4	3	3	3	254.41	0	115.8	39303000	5
O75167	O75167	Phosphatase and actin regulator 2	PHACTR2	558	sp|O75167|PHAR2_HUMAN Phosphatase and actin regulator 2 OS=Homo sapiens OX=9606 GN=PHACTR2 PE=1 SV=2	-0.806606	-0.848483	-1.09437	-0.878733	-0.9615	-0.773935	-0.670961	-0.749664	-0.846792	5	5	5	10.9	10.9	10.9	69.699	0	10.551	525540000	8
O75170	O75170	Serine/threonine-protein phosphatase 6 regulatory subunit 2	PPP6R2	559	sp|O75170|PP6R2_HUMAN Serine/threonine-protein phosphatase 6 regulatory subunit 2 OS=Homo sapiens OX=9606 GN=PPP6R2 PE=1 SV=2	1.29568	1.42037	1.39484	1.66104	1.47966	1.51452	1.68594	1.60797	1.70293	14	14	14	22	22	22	104.94	0	111.26	1092200000	22
O75175	O75175	CCR4-NOT transcription complex subunit 3	CNOT3	560	sp|O75175|CNOT3_HUMAN CCR4-NOT transcription complex subunit 3 OS=Homo sapiens OX=9606 GN=CNOT3 PE=1 SV=1	0.0264702	0.0507002	0.178537	0.596323	0.462469	0.573023	0.662327	0.218063	0.715302	5	5	5	7.2	7.2	7.2	81.871	0	194.37	877630000	7
O75179	O75179	Ankyrin repeat domain-containing protein 17	ANKRD17	562	sp|O75179|ANR17_HUMAN Ankyrin repeat domain-containing protein 17 OS=Homo sapiens OX=9606 GN=ANKRD17 PE=1 SV=3	3.51494	3.51001	3.49925	3.53575	3.47918	3.53842	3.58702	3.58391	3.64407	36	36	24	16.9	16.9	11.4	274.25	0	323.31	8260600000	60
O75182	O75182	Paired amphipathic helix protein Sin3b	SIN3B	563	sp|O75182|SIN3B_HUMAN Paired amphipathic helix protein Sin3b OS=Homo sapiens OX=9606 GN=SIN3B PE=1 SV=2	-2.34464	-2.40048	-2.41297	-2.74716	-2.92806	-2.78792	-2.7068	-2.59374	-2.4689	5	5	5	7.1	7.1	7.1	133.06	0	323.31	38352000	6
O75190;Q8WWF6;Q7Z6W7;Q8NHS0	O75190	DnaJ homolog subfamily B member 6	DNAJB6	564	sp|O75190|DNJB6_HUMAN DnaJ homolog subfamily B member 6 OS=Homo sapiens OX=9606 GN=DNAJB6 PE=1 SV=2	2.00668	1.98019	1.97106	1.55282	1.45386	1.60154	1.32504	1.50479	1.42813	8	8	7	32.8	32.8	29.8	36.087	0	323.31	1939700000	16
O75191	O75191	Xylulose kinase	XYLB	565	sp|O75191|XYLB_HUMAN Xylulose kinase OS=Homo sapiens OX=9606 GN=XYLB PE=1 SV=3	0.947863	0.85642	0.824141	0.910589	0.910723	0.958319	1.00389	1.18095	1.05786	10	10	10	29.3	29.3	29.3	58.382	0	323.31	1079500000	15
O75223	O75223	Gamma-glutamylcyclotransferase	GGCT	566	sp|O75223|GGCT_HUMAN Gamma-glutamylcyclotransferase OS=Homo sapiens OX=9606 GN=GGCT PE=1 SV=1	2.59088	2.65403	2.58736	2.87481	2.53986	2.5895	2.65971	2.70471	2.56431	13	13	13	60.1	60.1	60.1	21.007	0	143.54	7748800000	23
O75312	O75312	Zinc finger protein ZPR1	ZPR1	567	sp|O75312|ZPR1_HUMAN Zinc finger protein ZPR1 OS=Homo sapiens OX=9606 GN=ZPR1 PE=1 SV=1	1.48116	1.62972	1.60684	1.62914	1.57035	1.52008	1.63045	1.66635	1.59137	12	12	12	39.2	39.2	39.2	50.925	0	323.31	5731300000	26
O75330	O75330	Hyaluronan mediated motility receptor	HMMR	568	sp|O75330|HMMR_HUMAN Hyaluronan mediated motility receptor OS=Homo sapiens OX=9606 GN=HMMR PE=1 SV=2	2.13946	2.11448	2.1251	2.01133	1.90451	1.94851	2.14748	2.0789	2.06582	19	19	19	31.4	31.4	31.4	84.099	0	227.07	2707000000	30
O75340	O75340	Programmed cell death protein 6	PDCD6	569	sp|O75340|PDCD6_HUMAN Programmed cell death protein 6 OS=Homo sapiens OX=9606 GN=PDCD6 PE=1 SV=1	1.51151	1.50945	1.71091	0.0120869	0.0969467	0.236975	0.488739	0.520134	0.604897	3	3	3	27.2	27.2	27.2	21.868	0	49.583	1921300000	5
O75347	O75347	Tubulin-specific chaperone A	TBCA	570	sp|O75347|TBCA_HUMAN Tubulin-specific chaperone A OS=Homo sapiens OX=9606 GN=TBCA PE=1 SV=3	2.49233	2.538	2.42675	2.47976	2.4391	2.40758	2.47854	2.45394	2.41418	11	11	11	52.8	52.8	52.8	12.855	0	44.557	51095000000	32
O75348;O95670	O75348	V-type proton ATPase subunit G 1	ATP6V1G1	571	sp|O75348|VATG1_HUMAN V-type proton ATPase subunit G 1 OS=Homo sapiens OX=9606 GN=ATP6V1G1 PE=1 SV=3	-1.55536	-1.68429	-1.69071	-1.8197	-1.73203	-1.86905	-1.64463	-1.71	-1.96344	3	3	3	33.9	33.9	33.9	13.757	0	79.407	3018200000	8
O75351	O75351	Vacuolar protein sorting-associated protein 4B	VPS4B	572	sp|O75351|VPS4B_HUMAN Vacuolar protein sorting-associated protein 4B OS=Homo sapiens OX=9606 GN=VPS4B PE=1 SV=2	2.50447	2.51225	2.40062	2.44258	2.28622	2.45215	2.40791	2.64801	2.50763	15	14	10	40.8	38.1	33.6	49.301	0	141.55	10484000000	22
O75362	O75362	Zinc finger protein 217	ZNF217	573	sp|O75362|ZN217_HUMAN Zinc finger protein 217 OS=Homo sapiens OX=9606 GN=ZNF217 PE=1 SV=1	-0.571356	-0.516671	-0.528372	-0.702892	-0.655542	-0.410442	-0.471476	-0.330399	-0.232693	6	6	6	9.4	9.4	9.4	115.27	0	15.861	502020000	10
O75367	O75367	Core histone macro-H2A.1	H2AFY	574	sp|O75367|H2AY_HUMAN Core histone macro-H2A.1 OS=Homo sapiens OX=9606 GN=MACROH2A1 PE=1 SV=4	-2.0615	-2.02003	-2.04011	-3.36402	-2.75713	-3.23888	-2.83077	-2.95521	-3.10146	1	1	1	5.9	5.9	5.9	39.617	0	17.425	53154000	2
O75368	O75368	SH3 domain-binding glutamic acid-rich-like protein	SH3BGRL	575	sp|O75368|SH3L1_HUMAN SH3 domain-binding glutamic acid-rich-like protein OS=Homo sapiens OX=9606 GN=SH3BGRL PE=1 SV=1	2.38553	2.48014	2.57878	2.88089	2.60703	2.66502	2.63233	2.499	2.68731	9	9	9	78.9	78.9	78.9	12.774	0	45.172	2667300000	18
O75369;Q14315	O75369	Filamin-B	FLNB	576	sp|O75369|FLNB_HUMAN Filamin-B OS=Homo sapiens OX=9606 GN=FLNB PE=1 SV=2	4.57499	4.79974	4.80257	4.7035	4.64023	4.62184	4.60338	4.65382	4.61786	77	70	70	36.4	34.1	34.1	278.16	0	323.31	20662000000	116
O75376	O75376	Nuclear receptor corepressor 1	NCOR1	577	sp|O75376|NCOR1_HUMAN Nuclear receptor corepressor 1 OS=Homo sapiens OX=9606 GN=NCOR1 PE=1 SV=2	-1.41684	-1.22037	-1.24753	-1.41475	-1.19587	-1.1751	-1.16429	-1.03499	-1.23255	13	12	12	7.4	7.1	7.1	270.21	0	62.053	349460000	14
O75381	O75381	Peroxisomal membrane protein PEX14	PEX14	578	sp|O75381|PEX14_HUMAN Peroxisomal membrane protein PEX14 OS=Homo sapiens OX=9606 GN=PEX14 PE=1 SV=1	-3.45075	-3.1697	-3.32087	-4.2057	-4.10517	-4.21736	-4.05241	-4.13459	-4.12134	2	2	2	6.4	6.4	6.4	41.236	0	2.6005	5832100	3
O75382	O75382	Tripartite motif-containing protein 3	TRIM3	579	sp|O75382|TRIM3_HUMAN Tripartite motif-containing protein 3 OS=Homo sapiens OX=9606 GN=TRIM3 PE=1 SV=2	-0.686911	-0.7496	-0.814333	-0.529907	-0.665613	-0.54932	-0.632475	-0.60737	-0.598417	4	4	4	6.9	6.9	6.9	80.829	0	24.257	141540000	7
O75385	O75385	Serine/threonine-protein kinase ULK1	ULK1	580	sp|O75385|ULK1_HUMAN Serine/threonine-protein kinase ULK1 OS=Homo sapiens OX=9606 GN=ULK1 PE=1 SV=2	-2.19518	-2.43334	-2.359	-2.21091	-2.58402	-2.61612	-2.73519	-2.82788	-2.92652	3	3	3	5.3	5.3	5.3	112.63	0	13.518	21022000	4
O75386	O75386	Tubby-related protein 3	TULP3	581	sp|O75386|TULP3_HUMAN Tubby-related protein 3 OS=Homo sapiens OX=9606 GN=TULP3 PE=1 SV=2	-4.33835	-4.51366	-4.39207	-4.1189	-4.12886	-4.54778	-4.2134	-4.68234	-4.66306	1	1	1	3.6	3.6	3.6	49.642	0	2.7398	10691000	1
O75390	O75390	Citrate synthase, mitochondrial	CS	582	sp|O75390|CISY_HUMAN Citrate synthase, mitochondrial OS=Homo sapiens OX=9606 GN=CS PE=1 SV=2	-2.46673	-2.54421	-2.77606	-1.38226	-1.24059	-1.19354	-1.03862	-1.5612	-1.54668	3	3	3	8.2	8.2	8.2	51.712	0	17.261	188720000	4
O75391	O75391	Sperm-associated antigen 7	SPAG7	583	sp|O75391|SPAG7_HUMAN Sperm-associated antigen 7 OS=Homo sapiens OX=9606 GN=SPAG7 PE=1 SV=2	0.66581	0.660932	0.549326	0.370338	0.423941	0.478809	0.548965	0.765871	0.477369	8	8	8	39.2	39.2	39.2	26.034	0	241.57	2338900000	18
O75396	O75396	Vesicle-trafficking protein SEC22b	SEC22B	584	sp|O75396|SC22B_HUMAN Vesicle-trafficking protein SEC22b OS=Homo sapiens OX=9606 GN=SEC22B PE=1 SV=5	-0.784054	-1.04696	-1.10007	-1.23786	-1.15882	-1.25311	-1.14173	-1.27879	-1.24987	2	2	2	9.3	9.3	9.3	24.74	0	71.27	251920000	3
O75400	O75400	Pre-mRNA-processing factor 40 homolog A	PRPF40A	585	sp|O75400|PR40A_HUMAN Pre-mRNA-processing factor 40 homolog A OS=Homo sapiens OX=9606 GN=PRPF40A PE=1 SV=2	-1.3871	-1.57912	-1.65434	-1.30743	-1.23778	-1.33154	-1.21365	-1.29414	-1.30597	5	5	5	6	6	6	108.8	0	33.131	396760000	8
O75410	O75410	Transforming acidic coiled-coil-containing protein 1	TACC1	586	sp|O75410|TACC1_HUMAN Transforming acidic coiled-coil-containing protein 1 OS=Homo sapiens OX=9606 GN=TACC1 PE=1 SV=2	-1.35067	-1.68415	-1.40582	-1.18193	-1.28094	-1.02687	-0.996168	-1.24747	-1.24858	6	6	6	12.9	12.9	12.9	87.793	0	18.119	86882000	8
O75419	O75419	Cell division control protein 45 homolog	CDC45	587	sp|O75419|CDC45_HUMAN Cell division control protein 45 homolog OS=Homo sapiens OX=9606 GN=CDC45 PE=1 SV=1	0.572477	0.478238	0.734022	0.446993	0.527681	0.63158	0.491117	0.380573	0.408108	9	9	9	20	20	20	65.568	0	323.31	1988200000	12
O75420	O75420	PERQ amino acid-rich with GYF domain-containing protein 1	GIGYF1	588	sp|O75420|GGYF1_HUMAN GRB10-interacting GYF protein 1 OS=Homo sapiens OX=9606 GN=GIGYF1 PE=1 SV=2	-0.789221	-0.966338	-0.862396	-0.525484	-0.618046	-0.436512	-0.328981	-0.502306	-0.447403	6	6	6	7	7	7	114.6	0	7.9418	129810000	8
O75436	O75436	Vacuolar protein sorting-associated protein 26A	VPS26A	589	sp|O75436|VP26A_HUMAN Vacuolar protein sorting-associated protein 26A OS=Homo sapiens OX=9606 GN=VPS26A PE=1 SV=2	1.51302	1.66376	1.54717	1.7769	1.64507	1.61981	1.72269	1.69359	1.80128	11	11	11	43.4	43.4	43.4	38.169	0	287.41	3845100000	22
O75439	O75439	Mitochondrial-processing peptidase subunit beta	PMPCB	590	sp|O75439|MPPB_HUMAN Mitochondrial-processing peptidase subunit beta OS=Homo sapiens OX=9606 GN=PMPCB PE=1 SV=2	-1.66617	-2.08783	-1.99069	0.319298	0.279585	0.385386	-0.186506	-0.52984	-0.389353	5	5	5	14.1	14.1	14.1	54.366	0	25.47	114200000	7
O75446	O75446	Histone deacetylase complex subunit SAP30	SAP30	591	sp|O75446|SAP30_HUMAN Histone deacetylase complex subunit SAP30 OS=Homo sapiens OX=9606 GN=SAP30 PE=1 SV=1	-3.71149	-3.71803	-3.53998	-3.74586	-3.56454	-3.51131	-3.37428	-3.23172	-3.50693	1	1	1	5.5	5.5	5.5	23.306	0.0022086	1.5879	0	1
O75448	O75448	Mediator of RNA polymerase II transcription subunit 24	MED24	592	sp|O75448|MED24_HUMAN Mediator of RNA polymerase II transcription subunit 24 OS=Homo sapiens OX=9606 GN=MED24 PE=1 SV=1	0.0747452	-0.0292196	-0.0211544	-0.374681	-0.012167	-0.206421	-0.81819	-0.830215	-0.503033	9	9	9	12.8	12.8	12.8	110.3	0	323.31	298830000	12
O75449	O75449	Katanin p60 ATPase-containing subunit A1	KATNA1	593	sp|O75449|KTNA1_HUMAN Katanin p60 ATPase-containing subunit A1 OS=Homo sapiens OX=9606 GN=KATNA1 PE=1 SV=1	2.19622	2.08904	2.1074	2.26666	2.22294	2.20775	2.31846	2.21275	2.308	11	11	11	29.3	29.3	29.3	55.964	0	58.483	2326600000	21
O75467;Q6AW86	O75467	Zinc finger protein 324A	ZNF324	594	sp|O75467|Z324A_HUMAN Zinc finger protein 324A OS=Homo sapiens OX=9606 GN=ZNF324 PE=2 SV=1	-0.420717	-0.43039	-0.451145	-0.588467	-0.652142	-0.428537	-0.590509	-0.382685	-0.372198	5	5	5	13.9	13.9	13.9	61.103	0	93.192	237270000	7
O75475	O75475	PC4 and SFRS1-interacting protein	PSIP1	595	sp|O75475|PSIP1_HUMAN PC4 and SFRS1-interacting protein OS=Homo sapiens OX=9606 GN=PSIP1 PE=1 SV=1	0.664379	0.654313	0.814688	0.840628	0.787193	0.930805	1.07292	0.967674	1.01244	12	11	11	27	25.5	25.5	60.103	0	117.52	682110000	16
O75487;Q9Y625	O75487;Q9Y625	Glypican-4;Secreted glypican-4;Glypican-6;Secreted glypican-6	GPC4;GPC6	596	sp|O75487|GPC4_HUMAN Glypican-4 OS=Homo sapiens OX=9606 GN=GPC4 PE=1 SV=4;sp|Q9Y625|GPC6_HUMAN Glypican-6 OS=Homo sapiens OX=9606 GN=GPC6 PE=1 SV=1	-3.34722	-3.31915	-3.39541	-3.94953	-4.00973	-3.81281	-3.7684	-4.03148	-3.99448	1	1	1	3.1	3.1	3.1	62.411	0.0069261	1.1899	0	1
O75494;Q8WXF0	O75494;Q8WXF0	Serine/arginine-rich splicing factor 10;Serine/arginine-rich splicing factor 12	SRSF10;SRSF12	597	sp|O75494|SRS10_HUMAN Serine/arginine-rich splicing factor 10 OS=Homo sapiens OX=9606 GN=SRSF10 PE=1 SV=1;sp|Q8WXF0|SRS12_HUMAN Serine/arginine-rich splicing factor 12 OS=Homo sapiens OX=9606 GN=SRSF12 PE=2 SV=1	-0.89278	-1.09985	-0.967289	-1.09389	-1.22004	-1.16999	-1.08748	-1.12235	-1.20528	2	2	2	8.4	8.4	8.4	31.3	0	7.2776	147360000	2
O75496	O75496	Geminin	GMNN	598	sp|O75496|GEMI_HUMAN Geminin OS=Homo sapiens OX=9606 GN=GMNN PE=1 SV=1	-0.775263	-0.695329	-0.936007	-1.56904	-1.27198	-1.23311	-1.01605	-1.03752	-0.967859	4	4	4	23.9	23.9	23.9	23.565	0	34.253	250010000	4
O75506	O75506	Heat shock factor-binding protein 1	HSBP1	599	sp|O75506|HSBP1_HUMAN Heat shock factor-binding protein 1 OS=Homo sapiens OX=9606 GN=HSBP1 PE=1 SV=1	-2.19316	-0.770473	-1.69536	-1.96736	-1.53723	-2.09012	-2.90927	-2.93767	-1.45103	2	2	2	39.5	39.5	39.5	8.5435	0	153.33	189290000	3
O75528	O75528	Transcriptional adapter 3	TADA3	600	sp|O75528|TADA3_HUMAN Transcriptional adapter 3 OS=Homo sapiens OX=9606 GN=TADA3 PE=1 SV=1	-0.6572	-0.841315	-0.767508	-0.977699	-0.854164	-0.910921	-0.96516	-0.775352	-0.701668	3	3	3	9.3	9.3	9.3	48.902	0	2.7994	268410000	4
O75529	O75529	TAF5-like RNA polymerase II p300/CBP-associated factor-associated factor 65 kDa subunit 5L	TAF5L	601	sp|O75529|TAF5L_HUMAN TAF5-like RNA polymerase II p300/CBP-associated factor-associated factor 65 kDa subunit 5L OS=Homo sapiens OX=9606 GN=TAF5L PE=1 SV=1	-2.97753	-2.97782	-3.01701	-3.02846	-2.94054	-2.99548	-3.22399	-2.80639	-2.82981	2	2	2	3.9	3.9	3.9	66.155	0	4.1012	49397000	2
O75530	O75530	Polycomb protein EED	EED	602	sp|O75530|EED_HUMAN Polycomb protein EED OS=Homo sapiens OX=9606 GN=EED PE=1 SV=2	0.401508	0.512185	0.470734	0.707661	0.626709	0.87237	0.888062	0.972641	1.108	5	5	5	14.7	14.7	14.7	50.197	0	21.071	320930000	10
O75531	O75531	Barrier-to-autointegration factor;Barrier-to-autointegration factor, N-terminally processed	BANF1	603	sp|O75531|BAF_HUMAN Barrier-to-autointegration factor OS=Homo sapiens OX=9606 GN=BANF1 PE=1 SV=1	4.08735	4.14532	4.19659	4.50392	4.11399	4.36488	4.16003	4.13887	4.24438	5	5	5	42.7	42.7	42.7	10.058	0	75.905	10129000000	18
O75533	O75533	Splicing factor 3B subunit 1	SF3B1	604	sp|O75533|SF3B1_HUMAN Splicing factor 3B subunit 1 OS=Homo sapiens OX=9606 GN=SF3B1 PE=1 SV=3	3.69051	3.64768	3.63534	3.65929	3.69807	3.73979	3.9161	3.92853	3.94417	31	31	31	30.3	30.3	30.3	145.83	0	323.31	7230800000	60
O75534	O75534	Cold shock domain-containing protein E1	CSDE1	605	sp|O75534|CSDE1_HUMAN Cold shock domain-containing protein E1 OS=Homo sapiens OX=9606 GN=CSDE1 PE=1 SV=2	4.3292	4.42873	4.42118	4.15816	4.15307	4.1012	4.2415	4.22673	4.18889	32	32	32	38.3	38.3	38.3	88.884	0	323.31	31998000000	70
O75554	O75554	WW domain-binding protein 4	WBP4	606	sp|O75554|WBP4_HUMAN WW domain-binding protein 4 OS=Homo sapiens OX=9606 GN=WBP4 PE=1 SV=1	-1.54659	-1.55083	-1.6318	-1.51243	-1.55905	-1.60419	-1.41403	-1.33081	-1.2027	2	2	2	5.6	5.6	5.6	42.506	0.0054781	1.2705	148530000	3
O75569	O75569	Interferon-inducible double-stranded RNA-dependent protein kinase activator A	PRKRA	607	sp|O75569|PRKRA_HUMAN Interferon-inducible double-stranded RNA-dependent protein kinase activator A OS=Homo sapiens OX=9606 GN=PRKRA PE=1 SV=1	1.68958	1.6266	1.76477	2.28018	2.07837	2.2168	2.23076	2.1933	2.13586	9	9	9	36.1	36.1	36.1	34.404	0	315.81	1404300000	14
O75575	O75575	DNA-directed RNA polymerase III subunit RPC9	CRCP	608	sp|O75575|RPC9_HUMAN DNA-directed RNA polymerase III subunit RPC9 OS=Homo sapiens OX=9606 GN=CRCP PE=1 SV=1	-2.64483	-3.06546	-3.00394	-2.35877	-2.59859	-2.82771	-2.47792	-2.53589	-2.78565	3	3	3	25.7	25.7	25.7	16.871	0	29.772	132490000	3
O75582	O75582	Ribosomal protein S6 kinase alpha-5	RPS6KA5	609	sp|O75582|KS6A5_HUMAN Ribosomal protein S6 kinase alpha-5 OS=Homo sapiens OX=9606 GN=RPS6KA5 PE=1 SV=1	2.84826	2.80689	2.81258	2.94992	2.89852	3.02608	2.95132	3.01673	3.06077	10	10	10	19	19	19	89.864	0	73.018	2020700000	16
O75586	O75586	Mediator of RNA polymerase II transcription subunit 6	MED6	610	sp|O75586|MED6_HUMAN Mediator of RNA polymerase II transcription subunit 6 OS=Homo sapiens OX=9606 GN=MED6 PE=1 SV=2	-0.110346	-0.275788	-0.1756	-0.592686	-0.439745	-0.426682	-0.240957	-0.0554943	-0.275906	2	2	2	10.2	10.2	10.2	28.424	0.00017671	2.1785	226040000	2
O75592	O75592	E3 ubiquitin-protein ligase MYCBP2	MYCBP2	611	sp|O75592|MYCB2_HUMAN E3 ubiquitin-protein ligase MYCBP2 OS=Homo sapiens OX=9606 GN=MYCBP2 PE=1 SV=4	-0.212715	-0.369174	-0.253929	-0.302256	-0.302101	-0.353668	-0.629313	-0.70866	-0.672947	12	12	12	3.7	3.7	3.7	513.63	0	25.96	179120000	14
O75607	O75607	Nucleoplasmin-3	NPM3	612	sp|O75607|NPM3_HUMAN Nucleoplasmin-3 OS=Homo sapiens OX=9606 GN=NPM3 PE=1 SV=3	0.443926	0.402051	0.345121	0.12476	0.235432	0.268721	0.555841	0.863932	0.575506	3	3	3	23.6	23.6	23.6	19.343	0	267.99	1684700000	7
O75608	O75608	Acyl-protein thioesterase 1	LYPLA1	613	sp|O75608|LYPA1_HUMAN Acyl-protein thioesterase 1 OS=Homo sapiens OX=9606 GN=LYPLA1 PE=1 SV=1	-1.56148	-1.31628	-1.51847	-1.13463	-1.35041	-1.21774	-1.06919	-1.12671	-1.46231	3	3	3	13.9	13.9	13.9	24.669	0	3.2558	459690000	4
O75635	O75635	Serpin B7	SERPINB7	615	sp|O75635|SPB7_HUMAN Serpin B7 OS=Homo sapiens OX=9606 GN=SERPINB7 PE=1 SV=1	-0.417421	-0.754624	-1.14347	-1.15861	-1.29023	-1.21646	-1.28801	-1.35163	-1.42612	1	1	1	2.6	2.6	2.6	42.904	0	3.0028	40230000	2
O75643	O75643	U5 small nuclear ribonucleoprotein 200 kDa helicase	SNRNP200	616	sp|O75643|U520_HUMAN U5 small nuclear ribonucleoprotein 200 kDa helicase OS=Homo sapiens OX=9606 GN=SNRNP200 PE=1 SV=2	4.22221	4.2343	4.26573	4.26097	4.28608	4.25906	4.11257	4.12287	4.16283	50	50	50	27.9	27.9	27.9	244.5	0	323.31	8931000000	78
O75663	O75663	TIP41-like protein	TIPRL	617	sp|O75663|TIPRL_HUMAN TIP41-like protein OS=Homo sapiens OX=9606 GN=TIPRL PE=1 SV=2	0.493219	0.563094	0.448713	0.900444	0.808784	0.881121	0.915051	0.532692	0.620462	7	7	7	32.4	32.4	32.4	31.444	0	68.002	4579100000	20
O75665	O75665	Oral-facial-digital syndrome 1 protein	OFD1	618	sp|O75665|OFD1_HUMAN Oral-facial-digital syndrome 1 protein OS=Homo sapiens OX=9606 GN=OFD1 PE=1 SV=1	-0.261335	-0.370591	-0.402227	-0.562136	-0.575891	-0.437559	-0.288523	-0.428242	-0.406219	6	6	6	8.2	8.2	8.2	116.67	0	185.05	219750000	6
O75674	O75674	TOM1-like protein 1	TOM1L1	619	sp|O75674|TM1L1_HUMAN TOM1-like protein 1 OS=Homo sapiens OX=9606 GN=TOM1L1 PE=1 SV=2	0.271513	0.31585	0.278679	0.241388	0.245974	0.250175	0.357807	0.258894	0.26148	6	6	6	18.3	18.3	18.3	52.988	0	14.47	1098800000	8
O75676	O75676	Ribosomal protein S6 kinase alpha-4	RPS6KA4	620	sp|O75676|KS6A4_HUMAN Ribosomal protein S6 kinase alpha-4 OS=Homo sapiens OX=9606 GN=RPS6KA4 PE=1 SV=1	-1.05866	-1.39057	-1.26786	-1.39404	-1.23255	-1.30319	-1.74991	-1.62868	-1.54628	6	6	6	8.4	8.4	8.4	85.605	0	114.59	64932000	9
O75683	O75683	Surfeit locus protein 6	SURF6	621	sp|O75683|SURF6_HUMAN Surfeit locus protein 6 OS=Homo sapiens OX=9606 GN=SURF6 PE=1 SV=3	-3.2724	-3.45602	-3.18195	-3.33917	-3.19425	-3.18601	-3.26289	-2.92222	-2.8438	3	3	3	12.5	12.5	12.5	41.45	0	61.093	160560000	6
O75688	O75688	Protein phosphatase 1B	PPM1B	622	sp|O75688|PPM1B_HUMAN Protein phosphatase 1B OS=Homo sapiens OX=9606 GN=PPM1B PE=1 SV=1	1.20831	1.22233	1.17955	1.34832	1.22355	1.21331	1.2752	1.32255	1.31878	8	8	7	23.6	23.6	21.1	52.642	0	164.09	2005500000	15
O75694	O75694	Nuclear pore complex protein Nup155	NUP155	624	sp|O75694|NU155_HUMAN Nuclear pore complex protein Nup155 OS=Homo sapiens OX=9606 GN=NUP155 PE=1 SV=1	0.677366	0.798818	0.802488	0.55266	0.585037	0.580944	0.709284	0.721222	0.788509	11	11	11	11.8	11.8	11.8	155.2	0	205.14	1032500000	18
O75717	O75717	WD repeat and HMG-box DNA-binding protein 1	WDHD1	625	sp|O75717|WDHD1_HUMAN WD repeat and HMG-box DNA-binding protein 1 OS=Homo sapiens OX=9606 GN=WDHD1 PE=1 SV=1	1.20541	1.37784	1.45742	1.43036	1.61647	1.65355	1.79036	1.79775	1.8322	17	17	17	20.5	20.5	20.5	125.97	0	323.31	1730700000	26
O75718	O75718	Cartilage-associated protein	CRTAP	626	sp|O75718|CRTAP_HUMAN Cartilage-associated protein OS=Homo sapiens OX=9606 GN=CRTAP PE=1 SV=1	-2.87187	-3.04845	-3.1152	-3.5332	-3.51441	-2.97402	-3.49805	-3.46437	-3.85747	2	2	2	4.5	4.5	4.5	46.561	0.00069845	1.9992	15288000	2
O75781	O75781	Paralemmin-1	PALM	627	sp|O75781|PALM_HUMAN Paralemmin-1 OS=Homo sapiens OX=9606 GN=PALM PE=1 SV=2	-4.79077	-4.93111	-4.43427	-3.93957	-4.04901	-3.87295	-3.79951	-3.63665	-3.97012	2	2	2	7.5	7.5	7.5	42.075	0	2.4801	33655000	3
O75792	O75792	Ribonuclease H2 subunit A	RNASEH2A	628	sp|O75792|RNH2A_HUMAN Ribonuclease H2 subunit A OS=Homo sapiens OX=9606 GN=RNASEH2A PE=1 SV=2	1.40826	1.53419	1.4941	1.2314	1.27485	1.28667	1.27742	1.40013	1.2921	9	9	9	37.5	37.5	37.5	33.395	0	63.022	4008300000	15
O75794	O75794	Cell division cycle protein 123 homolog	CDC123	629	sp|O75794|CD123_HUMAN Cell division cycle protein 123 homolog OS=Homo sapiens OX=9606 GN=CDC123 PE=1 SV=1	2.18501	2.3603	2.29708	1.91661	1.77353	1.81701	1.62312	1.74171	1.7117	6	6	6	21.7	21.7	21.7	39.134	0	149.33	1878500000	8
O75808	O75808	Calpain-15	CAPN15	630	sp|O75808|CAN15_HUMAN Calpain-15 OS=Homo sapiens OX=9606 GN=CAPN15 PE=1 SV=1	-0.47179	-0.491788	-0.582943	-0.454952	-0.425236	-0.516483	-0.589764	-0.716745	-0.425285	5	5	5	6.7	6.7	6.7	117.31	0	14.062	420560000	6
O75815	O75815	Breast cancer anti-estrogen resistance protein 3	BCAR3	631	sp|O75815|BCAR3_HUMAN Breast cancer anti-estrogen resistance protein 3 OS=Homo sapiens OX=9606 GN=BCAR3 PE=1 SV=1	-3.65697	-3.74889	-4.10976	-4.51703	-4.48647	-4.20061	-4.85513	-4.88059	-4.37259	1	1	1	1.9	1.9	1.9	92.565	0	12.358	0	1
O75817	O75817	Ribonuclease P protein subunit p20	POP7	632	sp|O75817|POP7_HUMAN Ribonuclease P protein subunit p20 OS=Homo sapiens OX=9606 GN=POP7 PE=1 SV=2	-3.85315	-3.68839	-3.77918	-3.80858	-4.3466	-4.16957	-4.12849	-4.08642	-3.96526	1	1	1	10.7	10.7	10.7	15.651	0	35.316	225710000	2
O75818	O75818	Ribonuclease P protein subunit p40	RPP40	633	sp|O75818|RPP40_HUMAN Ribonuclease P protein subunit p40 OS=Homo sapiens OX=9606 GN=RPP40 PE=1 SV=3	-0.41227	-0.309634	-0.185913	0.123474	0.0343971	0	0.167505	-0.0641365	0.237381	2	2	2	8.3	8.3	8.3	41.833	0	4.3719	83752000	4
O75821	O75821	Eukaryotic translation initiation factor 3 subunit G	EIF3G	634	sp|O75821|EIF3G_HUMAN Eukaryotic translation initiation factor 3 subunit G OS=Homo sapiens OX=9606 GN=EIF3G PE=1 SV=2	4.82515	4.73979	4.78706	4.6864	4.50346	4.62124	4.60623	4.63359	4.48488	13	13	13	50.6	50.6	50.6	35.611	0	118.74	44236000000	50
O75822	O75822	Eukaryotic translation initiation factor 3 subunit J	EIF3J	635	sp|O75822|EIF3J_HUMAN Eukaryotic translation initiation factor 3 subunit J OS=Homo sapiens OX=9606 GN=EIF3J PE=1 SV=2	1.90018	1.80839	1.70105	1.8074	1.60647	1.63053	1.54528	1.5244	1.44728	16	16	16	58.5	58.5	58.5	29.062	0	323.31	7796900000	34
O75828	O75828	Carbonyl reductase [NADPH] 3	CBR3	636	sp|O75828|CBR3_HUMAN Carbonyl reductase [NADPH] 3 OS=Homo sapiens OX=9606 GN=CBR3 PE=1 SV=3	1.41845	1.42296	1.42456	1.47794	1.36708	1.47351	1.61585	1.71307	1.45544	11	9	9	57	46.6	46.6	30.85	0	113.65	4729300000	14
O75832	O75832	26S proteasome non-ATPase regulatory subunit 10	PSMD10	637	sp|O75832|PSD10_HUMAN 26S proteasome non-ATPase regulatory subunit 10 OS=Homo sapiens OX=9606 GN=PSMD10 PE=1 SV=1	3.49065	3.32965	3.50448	3.85877	3.72529	3.69726	3.87474	3.6799	3.79209	10	10	10	39.4	39.4	39.4	24.428	0	157.73	5957500000	36
O75843	O75843	AP-1 complex subunit gamma-like 2	AP1G2	638	sp|O75843|AP1G2_HUMAN AP-1 complex subunit gamma-like 2 OS=Homo sapiens OX=9606 GN=AP1G2 PE=1 SV=1	-2.72411	-2.6516	-2.44647	-2.5307	-2.73333	-2.63675	-3.05688	-2.95776	-2.87182	2	2	2	2.4	2.4	2.4	87.116	0.006925	1.1885	0	2
O75864	O75864	Protein phosphatase 1 regulatory subunit 37	PPP1R37	640	sp|O75864|PPR37_HUMAN Protein phosphatase 1 regulatory subunit 37 OS=Homo sapiens OX=9606 GN=PPP1R37 PE=1 SV=4	-0.779984	-0.902719	-0.971788	-1.02631	-0.909822	-0.988012	-0.994934	-0.953512	-0.865126	3	3	3	6.8	6.8	6.8	74.766	0	6.9272	234820000	4
O75874;P48735	O75874	Isocitrate dehydrogenase [NADP] cytoplasmic	IDH1	641	sp|O75874|IDHC_HUMAN Isocitrate dehydrogenase [NADP] cytoplasmic OS=Homo sapiens OX=9606 GN=IDH1 PE=1 SV=2	3.0636	3.10508	3.09659	3.42543	3.15355	3.277	3.30193	3.26344	3.29831	15	15	15	49.5	49.5	49.5	46.659	0	323.31	8647200000	40
O75882	O75882	Attractin	ATRN	642	sp|O75882|ATRN_HUMAN Attractin OS=Homo sapiens OX=9606 GN=ATRN PE=1 SV=2	-4.29978	-4.41315	-4.51392	-5.15186	-5.00892	-4.98901	-4.7251	-4.92174	-5.28945	1	1	1	0.8	0.8	0.8	158.54	0	4.4491	22533000	1
O75884	O75884	Putative hydrolase RBBP9	RBBP9	643	sp|O75884|RBBP9_HUMAN Serine hydrolase RBBP9 OS=Homo sapiens OX=9606 GN=RBBP9 PE=1 SV=2	-3.14669	-3.10672	-3.35427	-3.27618	-3.11608	-3.10748	-3.04504	-3.17276	-3.10965	2	2	2	15.6	15.6	15.6	21	0	3.2191	150000000	2
O75886	O75886	Signal transducing adapter molecule 2	STAM2	644	sp|O75886|STAM2_HUMAN Signal transducing adapter molecule 2 OS=Homo sapiens OX=9606 GN=STAM2 PE=1 SV=1	1.07282	0.935601	1.04095	1.06952	0.896372	1.02214	1.16943	1.12147	1.04038	9	9	8	18.5	18.5	16.6	58.164	0	65.467	1321200000	14
O75909	O75909	Cyclin-K	CCNK	645	sp|O75909|CCNK_HUMAN Cyclin-K OS=Homo sapiens OX=9606 GN=CCNK PE=1 SV=2	-1.13078	-1.03964	-1.17477	-1.16462	-0.958843	-1.30906	-0.700516	-0.7817	-0.636168	3	3	3	7.6	7.6	7.6	64.239	0	16.582	748550000	7
O75915	O75915	PRA1 family protein 3	ARL6IP5	646	sp|O75915|PRAF3_HUMAN PRA1 family protein 3 OS=Homo sapiens OX=9606 GN=ARL6IP5 PE=1 SV=1	-4.10815	-3.88275	-3.92267	-3.50954	-3.85423	-3.72578	-4.12655	-3.94251	-4.0972	1	1	1	10.1	10.1	10.1	21.614	0	30.09	0	2
O75920	O75920	Small EDRK-rich factor 1	SERF1A	647	sp|O75920|SERF1_HUMAN Small EDRK-rich factor 1 OS=Homo sapiens OX=9606 GN=SERF1B PE=1 SV=1	-2.72996	-2.58624	-2.64744	-3.7279	-3.97318	-4.00777	-3.83977	-4.04398	-3.67892	1	1	1	8.2	8.2	8.2	12.349	0	12.098	78429000	1
O75928;O75925	O75928	E3 SUMO-protein ligase PIAS2	PIAS2	648	sp|O75928|PIAS2_HUMAN E3 SUMO-protein ligase PIAS2 OS=Homo sapiens OX=9606 GN=PIAS2 PE=1 SV=3	-1.34575	-1.44554	-1.3914	-1.27867	-1.36577	-1.26979	-1.18876	-1.47068	-1.12583	3	3	3	7.7	7.7	7.7	68.24	0	29.8	286090000	6
O75934	O75934	Pre-mRNA-splicing factor SPF27	BCAS2	649	sp|O75934|SPF27_HUMAN Pre-mRNA-splicing factor SPF27 OS=Homo sapiens OX=9606 GN=BCAS2 PE=1 SV=1	1.66688	1.71449	1.74558	1.35777	1.53196	1.51148	1.74318	1.47992	1.76782	7	7	7	32.4	32.4	32.4	26.131	0	59.869	1169800000	10
O75935	O75935	Dynactin subunit 3	DCTN3	650	sp|O75935|DCTN3_HUMAN Dynactin subunit 3 OS=Homo sapiens OX=9606 GN=DCTN3 PE=1 SV=1	1.11943	1.27283	1.12855	1.34649	1.12047	1.07491	1.28605	1.15795	1.15876	6	6	6	34.9	34.9	34.9	21.119	0	16.051	3466500000	10
O75937	O75937	DnaJ homolog subfamily C member 8	DNAJC8	651	sp|O75937|DNJC8_HUMAN DnaJ homolog subfamily C member 8 OS=Homo sapiens OX=9606 GN=DNAJC8 PE=1 SV=2	3.14728	3.15394	3.13972	3.11143	3.13567	3.1316	3.31424	3.29457	3.36322	7	7	7	18.6	18.6	18.6	29.841	0	87.11	17601000000	18
O75940	O75940	Survival of motor neuron-related-splicing factor 30	SMNDC1	652	sp|O75940|SPF30_HUMAN Survival of motor neuron-related-splicing factor 30 OS=Homo sapiens OX=9606 GN=SMNDC1 PE=1 SV=1	2.92609	2.87842	2.93546	2.61578	2.66477	2.71364	2.86011	2.81271	2.86407	6	6	6	34	34	34	26.711	0	102.56	1811100000	11
O75943	O75943	Cell cycle checkpoint protein RAD17	RAD17	653	sp|O75943|RAD17_HUMAN Cell cycle checkpoint protein RAD17 OS=Homo sapiens OX=9606 GN=RAD17 PE=1 SV=2	-0.00415993	0.0265741	0.22213	-0.145918	-0.143974	-0.250214	-0.124563	0.186619	0.00297928	4	4	4	8.4	8.4	8.4	77.054	0	6.9654	167530000	7
O75953	O75953	DnaJ homolog subfamily B member 5	DNAJB5	654	sp|O75953|DNJB5_HUMAN DnaJ homolog subfamily B member 5 OS=Homo sapiens OX=9606 GN=DNAJB5 PE=1 SV=1	-3.1585	-3.21065	-3.20502	-3.43848	-3.52073	-3.3807	-3.55829	-3.8743	-3.47403	3	3	3	14.1	14.1	14.1	39.133	0	4.7807	71136000	3
O75962;O60229	O75962	Triple functional domain protein	TRIO	655	sp|O75962|TRIO_HUMAN Triple functional domain protein OS=Homo sapiens OX=9606 GN=TRIO PE=1 SV=2	1.99545	2.0284	2.01947	2.10544	2.06946	2.09839	2.14216	2.06609	2.11564	25	25	25	10.8	10.8	10.8	346.9	0	323.31	1403300000	30
O75970	O75970	Multiple PDZ domain protein	MPDZ	656	sp|O75970|MPDZ_HUMAN Multiple PDZ domain protein OS=Homo sapiens OX=9606 GN=MPDZ PE=1 SV=2	0.206766	0.132476	0.0658836	0.073204	0.137638	0.183714	0.320642	0.269564	0.291342	12	12	12	7.8	7.8	7.8	221.62	0	45.345	370540000	13
O75976	O75976	Carboxypeptidase D	CPD	657	sp|O75976|CBPD_HUMAN Carboxypeptidase D OS=Homo sapiens OX=9606 GN=CPD PE=1 SV=2	-2.65289	-2.77157	-2.83737	-2.63931	-2.52099	-2.3243	-2.61068	-2.67267	-2.66822	5	5	5	6.3	6.3	6.3	152.93	0	27.952	69202000	6
O76003	O76003	Glutaredoxin-3	GLRX3	658	sp|O76003|GLRX3_HUMAN Glutaredoxin-3 OS=Homo sapiens OX=9606 GN=GLRX3 PE=1 SV=2	4.13771	4.21201	4.13714	4.34081	4.2145	4.22828	4.3281	4.3891	4.39026	13	13	13	43	43	43	37.432	0	230.89	35525000000	35
O76021	O76021	Ribosomal L1 domain-containing protein 1	RSL1D1	659	sp|O76021|RL1D1_HUMAN Ribosomal L1 domain-containing protein 1 OS=Homo sapiens OX=9606 GN=RSL1D1 PE=1 SV=3	1.17402	1.18793	1.16534	1.19685	1.07235	1.23421	1.44075	1.35795	1.51713	9	9	9	23.1	23.1	23.1	54.972	0	15.146	848170000	13
O76041	O76041	Nebulette	NEBL	660	sp|O76041|NEBL_HUMAN Nebulette OS=Homo sapiens OX=9606 GN=NEBL PE=1 SV=1	-6.03963	-6.24277	-5.60315	-5.64186	-5.70565	-5.78854	-5.40423	-5.73005	-5.76779	1	1	1	1.6	1.6	1.6	116.45	0	76.76	53552000	2
O76054	O76054	SEC14-like protein 2	SEC14L2	661	sp|O76054|S14L2_HUMAN SEC14-like protein 2 OS=Homo sapiens OX=9606 GN=SEC14L2 PE=1 SV=1	-1.27284	-1.15416	-1.48567	-1.04752	-1.23135	-1.17186	-1.1889	-1.12444	-1.27314	3	3	3	8.4	8.4	8.4	46.145	0	4.1853	300440000	9
O76064	O76064	E3 ubiquitin-protein ligase RNF8	RNF8	662	sp|O76064|RNF8_HUMAN E3 ubiquitin-protein ligase RNF8 OS=Homo sapiens OX=9606 GN=RNF8 PE=1 SV=1	0.687059	0.533431	0.590343	-0.073885	-0.0988693	0.0477409	-0.0625191	-0.159565	0.040987	6	6	6	15.1	15.1	15.1	55.517	0	6.0468	368250000	8
O76070	O76070	Gamma-synuclein	SNCG	663	sp|O76070|SYUG_HUMAN Gamma-synuclein OS=Homo sapiens OX=9606 GN=SNCG PE=1 SV=2	-1.01164	-0.907977	-0.948456	-0.76104	-0.840248	-0.637884	-0.628164	-0.693731	-0.643429	5	5	5	44.1	44.1	44.1	13.331	0	11.039	282920000	6
O76071	O76071	Probable cytosolic iron-sulfur protein assembly protein CIAO1	CIAO1	664	sp|O76071|CIAO1_HUMAN Probable cytosolic iron-sulfur protein assembly protein CIAO1 OS=Homo sapiens OX=9606 GN=CIAO1 PE=1 SV=1	0.872421	0.896743	0.949356	1.0706	0.890339	0.808128	1.04591	0.860615	0.859722	6	6	6	32.4	32.4	32.4	37.84	0	69.948	1782800000	15
O76074	O76074	cGMP-specific 3,5-cyclic phosphodiesterase	PDE5A	665	sp|O76074|PDE5A_HUMAN cGMP-specific 3,5-cyclic phosphodiesterase OS=Homo sapiens OX=9606 GN=PDE5A PE=1 SV=2	1.7139	1.72792	1.72571	2.00642	1.84267	1.91354	1.87284	1.93883	1.98874	10	10	10	14.4	14.4	14.4	99.984	0	73.316	1083200000	12
O76075	O76075	DNA fragmentation factor subunit beta	DFFB	666	sp|O76075|DFFB_HUMAN DNA fragmentation factor subunit beta OS=Homo sapiens OX=9606 GN=DFFB PE=1 SV=1	0.1884	0.0410128	0.16692	0.364599	0.317097	0.379921	0.47945	0.468376	0.499783	5	5	5	21	21	21	39.109	0	11.074	701680000	6
O76080	O76080	AN1-type zinc finger protein 5	ZFAND5	667	sp|O76080|ZFAN5_HUMAN AN1-type zinc finger protein 5 OS=Homo sapiens OX=9606 GN=ZFAND5 PE=1 SV=1	-6.64579	-7.34737	-7.49378	-8.71128	-8.69096	-8.35248	-8.00474	-8.19472	-8.82794	1	1	1	8.5	8.5	8.5	23.132	0	5.3952	8434300	1
O76094	O76094	Signal recognition particle subunit SRP72	SRP72	669	sp|O76094|SRP72_HUMAN Signal recognition particle subunit SRP72 OS=Homo sapiens OX=9606 GN=SRP72 PE=1 SV=3	1.15989	0.905854	1.17667	1.32413	1.1595	1.28452	1.168	1.28598	1.23033	15	15	15	27.4	27.4	27.4	74.605	0	323.31	2080000000	27
O77932	O77932	Decapping and exoribonuclease protein	DXO	670	sp|O77932|DXO_HUMAN Decapping and exoribonuclease protein OS=Homo sapiens OX=9606 GN=DXO PE=1 SV=2	-0.375206	-0.299937	-0.428766	-0.323046	-0.376131	-0.337111	-0.207783	-0.262657	-0.146936	2	2	2	6.3	6.3	6.3	44.928	0	3.3711	190500000	5
O94760	O94760	N(G),N(G)-dimethylarginine dimethylaminohydrolase 1	DDAH1	671	sp|O94760|DDAH1_HUMAN N(G),N(G)-dimethylarginine dimethylaminohydrolase 1 OS=Homo sapiens OX=9606 GN=DDAH1 PE=1 SV=3	2.25357	2.20924	2.21909	2.4263	2.34417	2.33326	2.42379	2.43011	2.35565	13	13	13	50.9	50.9	50.9	31.121	0	323.31	11817000000	30
O94761	O94761	ATP-dependent DNA helicase Q4	RECQL4	672	sp|O94761|RECQ4_HUMAN ATP-dependent DNA helicase Q4 OS=Homo sapiens OX=9606 GN=RECQL4 PE=1 SV=2	-2.48298	-2.10503	-2.24174	-1.99721	-1.8949	-1.82376	-1.87653	-1.84144	-2.00365	3	3	3	3.6	3.6	3.6	133.07	0	75.063	84295000	3
O94762	O94762	ATP-dependent DNA helicase Q5	RECQL5	673	sp|O94762|RECQ5_HUMAN ATP-dependent DNA helicase Q5 OS=Homo sapiens OX=9606 GN=RECQL5 PE=1 SV=2	-0.515318	-0.654853	-0.669167	-0.314146	-0.195997	-0.0988998	-0.274014	-0.192228	-0.169893	8	8	8	10	10	10	108.86	0	9.2568	1469100000	11
O94763	O94763	Unconventional prefoldin RPB5 interactor 1	URI1	674	sp|O94763|RMP_HUMAN Unconventional prefoldin RPB5 interactor 1 OS=Homo sapiens OX=9606 GN=URI1 PE=1 SV=3	2.54145	2.51647	2.59453	2.40455	2.39079	2.49481	2.28788	2.33526	2.40283	13	13	13	32.3	32.3	32.3	59.832	0	323.31	2830600000	29
O94768	O94768	Serine/threonine-protein kinase 17B	STK17B	675	sp|O94768|ST17B_HUMAN Serine/threonine-protein kinase 17B OS=Homo sapiens OX=9606 GN=STK17B PE=1 SV=1	-1.72004	-1.62208	-1.78863	-2.13873	-1.60783	-1.78206	-1.86865	-1.95179	-1.9665	2	2	2	7.8	7.8	7.8	42.344	0	3.2435	75591000	4
O94776	O94776	Metastasis-associated protein MTA2	MTA2	676	sp|O94776|MTA2_HUMAN Metastasis-associated protein MTA2 OS=Homo sapiens OX=9606 GN=MTA2 PE=1 SV=1	2.78785	2.77193	2.90965	2.74882	2.81798	2.7902	3.00348	2.89276	2.96485	19	19	19	35.6	35.6	35.6	75.022	0	124.3	2875500000	28
O94782	O94782	Ubiquitin carboxyl-terminal hydrolase 1	USP1	677	sp|O94782|UBP1_HUMAN Ubiquitin carboxyl-terminal hydrolase 1 OS=Homo sapiens OX=9606 GN=USP1 PE=1 SV=1	0.631983	0.563807	0.52277	-0.430929	-0.587381	-0.424232	-0.591534	-0.428427	-0.559248	10	10	10	17.1	17.1	17.1	88.206	0	162.74	842220000	20
O94788	O94788	Retinal dehydrogenase 2	ALDH1A2	678	sp|O94788|AL1A2_HUMAN Retinal dehydrogenase 2 OS=Homo sapiens OX=9606 GN=ALDH1A2 PE=1 SV=3	3.46367	3.49149	3.52817	3.85762	3.73643	3.75419	3.88558	3.80842	3.78147	24	24	20	55.4	55.4	50	56.723	0	323.31	20538000000	40
O94804	O94804	Serine/threonine-protein kinase 10	STK10	679	sp|O94804|STK10_HUMAN Serine/threonine-protein kinase 10 OS=Homo sapiens OX=9606 GN=STK10 PE=1 SV=1	0.268467	0.314757	0.624844	0.851719	0.696005	0.675287	0.789141	0.498568	0.638899	12	11	11	15.2	14.3	14.3	112.13	0	269	838370000	18
O94806	O94806	Serine/threonine-protein kinase D3	PRKD3	680	sp|O94806|KPCD3_HUMAN Serine/threonine-protein kinase D3 OS=Homo sapiens OX=9606 GN=PRKD3 PE=1 SV=1	-0.208242	-0.499579	-0.390013	-0.33074	-0.353281	-0.316677	-0.156754	-0.230627	-0.309629	7	5	5	11.7	8.9	8.9	100.47	0	10.641	204430000	7
O94808	O94808	Glutamine--fructose-6-phosphate aminotransferase [isomerizing] 2	GFPT2	681	sp|O94808|GFPT2_HUMAN Glutamine--fructose-6-phosphate aminotransferase [isomerizing] 2 OS=Homo sapiens OX=9606 GN=GFPT2 PE=1 SV=3	-0.0618877	-0.0621767	0.00344276	-0.346087	-0.301048	-0.234991	-0.194838	0.0399723	-0.398827	11	7	7	23.5	13.8	13.8	76.93	0	79.809	997520000	10
O94811	O94811	Tubulin polymerization-promoting protein	TPPP	682	sp|O94811|TPPP_HUMAN Tubulin polymerization-promoting protein OS=Homo sapiens OX=9606 GN=TPPP PE=1 SV=1	-1.46138	-1.58753	-1.48682	-1.48785	-1.33573	-1.5357	-1.24331	-1.658	-1.29762	2	2	2	10.5	10.5	10.5	23.693	0	2.6692	131310000	2
O94817	O94817	Ubiquitin-like protein ATG12	ATG12	683	sp|O94817|ATG12_HUMAN Ubiquitin-like protein ATG12 OS=Homo sapiens OX=9606 GN=ATG12 PE=1 SV=1	-2.11623	-2.06188	-1.89545	-1.72655	-2.15296	-2.22503	-1.97172	-2.04127	-2.50288	1	1	1	7.1	7.1	7.1	15.113	0	9.8327	209660000	1
O94819	O94819	Kelch repeat and BTB domain-containing protein 11	KBTBD11	684	sp|O94819|KBTBB_HUMAN Kelch repeat and BTB domain-containing protein 11 OS=Homo sapiens OX=9606 GN=KBTBD11 PE=1 SV=1	-0.4904	-0.303937	-0.348232	-0.248739	-0.241266	-0.175222	-0.363346	-0.181776	-0.319754	8	8	8	18.5	18.5	18.5	65.719	0	57.297	1026400000	14
O94822	O94822	E3 ubiquitin-protein ligase listerin	LTN1	685	sp|O94822|LTN1_HUMAN E3 ubiquitin-protein ligase listerin OS=Homo sapiens OX=9606 GN=LTN1 PE=1 SV=6	1.92888	1.91202	1.9072	1.86782	1.79669	1.88307	1.86613	1.87271	1.82234	16	16	16	12.7	12.7	12.7	200.55	0	323.31	1984500000	28
O94829	O94829	Importin-13	IPO13	687	sp|O94829|IPO13_HUMAN Importin-13 OS=Homo sapiens OX=9606 GN=IPO13 PE=1 SV=3	1.69891	1.72328	1.74132	1.75932	1.72876	1.69539	1.69848	1.75694	1.59042	13	13	13	17.9	17.9	17.9	108.19	0	196.49	1277000000	26
O94830	O94830	Phospholipase DDHD2	DDHD2	688	sp|O94830|DDHD2_HUMAN Phospholipase DDHD2 OS=Homo sapiens OX=9606 GN=DDHD2 PE=1 SV=2	0.88155	0.842155	0.88191	0.909491	0.834209	0.793484	0.768843	0.788105	0.880327	9	8	8	15.6	14.5	14.5	81.031	0	323.31	1165700000	12
O94832	O94832	Unconventional myosin-Id	MYO1D	689	sp|O94832|MYO1D_HUMAN Unconventional myosin-Id OS=Homo sapiens OX=9606 GN=MYO1D PE=1 SV=2	0.774351	0.812867	1.03814	1.49221	1.58099	1.63789	1.50714	1.25178	1.44007	14	14	14	18	18	18	116.2	0	44.553	1208400000	21
O94842	O94842	TOX high mobility group box family member 4	TOX4	690	sp|O94842|TOX4_HUMAN TOX high mobility group box family member 4 OS=Homo sapiens OX=9606 GN=TOX4 PE=1 SV=1	-0.362356	-0.362844	-0.516426	-0.44784	-0.113195	-0.246672	-0.237379	-0.298025	-0.158195	3	3	1	5.6	5.6	1.3	66.194	0	4.854	124940000	4
O94855	O94855	Protein transport protein Sec24D	SEC24D	691	sp|O94855|SC24D_HUMAN Protein transport protein Sec24D OS=Homo sapiens OX=9606 GN=SEC24D PE=1 SV=2	-2.26208	-2.3912	-2.45423	-2.09207	-2.19267	-2.06217	-2.2205	-2.1351	-2.21549	3	3	3	2.4	2.4	2.4	113.01	0	3.0686	147650000	3
O94864	O94864	STAGA complex 65 subunit gamma	SUPT7L	692	sp|O94864|ST65G_HUMAN STAGA complex 65 subunit gamma OS=Homo sapiens OX=9606 GN=SUPT7L PE=1 SV=1	-1.98457	-1.90174	-1.97784	-2.24372	-1.87824	-1.7888	-1.63751	-1.71045	-1.81413	3	3	3	8.9	8.9	8.9	46.192	0	3.2386	48289000	4
O94868	O94868	F-BAR and double SH3 domains protein 2	FCHSD2	693	sp|O94868|FCSD2_HUMAN F-BAR and double SH3 domains protein 2 OS=Homo sapiens OX=9606 GN=FCHSD2 PE=1 SV=3	-6.86224	-6.76511	-6.62564	-6.3721	-6.89762	-6.31253	-6.87208	-6.68793	-6.60335	2	2	2	3.8	3.8	3.8	84.275	0.0035425	1.4791	2411200	2
O94880	O94880	PHD finger protein 14	PHF14	694	sp|O94880|PHF14_HUMAN PHD finger protein 14 OS=Homo sapiens OX=9606 GN=PHF14 PE=1 SV=2	-5.71777	-5.65246	-5.47363	-6.05838	-5.87581	-6.20616	-5.7564	-6.22352	-6.23103	1	1	1	1.1	1.1	1.1	100.05	0	9.9297	13173000	1
O94885	O94885	SAM and SH3 domain-containing protein 1	SASH1	695	sp|O94885|SASH1_HUMAN SAM and SH3 domain-containing protein 1 OS=Homo sapiens OX=9606 GN=SASH1 PE=1 SV=3	0.0646172	0.138467	0.0303288	-0.0263138	-0.0912762	-0.0284405	0.17185	0.120651	0.111652	11	11	11	13.8	13.8	13.8	136.65	0	33.775	477490000	17
O94887	O94887	FERM, RhoGEF and pleckstrin domain-containing protein 2	FARP2	696	sp|O94887|FARP2_HUMAN FERM, ARHGEF and pleckstrin domain-containing protein 2 OS=Homo sapiens OX=9606 GN=FARP2 PE=1 SV=3	-2.3992	-2.44867	-2.41883	-1.66535	-1.45541	-1.61509	-1.31711	-1.32775	-1.3452	4	4	4	6.5	6.5	6.5	119.89	0	14.346	61821000	5
O94888	O94888	UBX domain-containing protein 7	UBXN7	697	sp|O94888|UBXN7_HUMAN UBX domain-containing protein 7 OS=Homo sapiens OX=9606 GN=UBXN7 PE=1 SV=2	4.03043	4.05313	4.09783	4.25899	4.20947	4.25539	4.50338	4.49803	4.7363	10	10	10	29.7	29.7	29.7	54.862	0	323.31	6823000000	23
O94903	O94903	Proline synthase co-transcribed bacterial homolog protein	PROSC	698	sp|O94903|PLPHP_HUMAN Pyridoxal phosphate homeostasis protein OS=Homo sapiens OX=9606 GN=PLPBP PE=1 SV=1	3.59728	3.76527	3.65488	3.65463	3.42339	3.55637	3.30168	3.20289	3.36587	9	9	9	40.7	40.7	40.7	30.344	0	67.542	5523200000	17
O94906	O94906	Pre-mRNA-processing factor 6	PRPF6	699	sp|O94906|PRP6_HUMAN Pre-mRNA-processing factor 6 OS=Homo sapiens OX=9606 GN=PRPF6 PE=1 SV=1	0.82317	0.829993	0.698812	1.1142	1.19238	1.19847	1.36027	1.54618	1.62293	12	12	12	15.9	15.9	15.9	106.92	0	62.4	1007500000	18
O94913	O94913	Pre-mRNA cleavage complex 2 protein Pcf11	PCF11	700	sp|O94913|PCF11_HUMAN Pre-mRNA cleavage complex 2 protein Pcf11 OS=Homo sapiens OX=9606 GN=PCF11 PE=1 SV=3	-1.17984	-1.06227	-1.34549	-0.85997	-1.09109	-1.06298	-0.988047	-0.690521	-0.861734	7	7	7	6.2	6.2	6.2	173.05	0	52.521	686060000	7
O94915	O94915	Protein furry homolog-like	FRYL	701	sp|O94915|FRYL_HUMAN Protein furry homolog-like OS=Homo sapiens OX=9606 GN=FRYL PE=1 SV=2	1.68667	1.67369	1.69652	1.82656	1.82863	1.84671	1.6701	1.58248	1.63326	22	22	22	10	10	10	339.59	0	200.76	1179100000	33
O94916	O94916	Nuclear factor of activated T-cells 5	NFAT5	702	sp|O94916|NFAT5_HUMAN Nuclear factor of activated T-cells 5 OS=Homo sapiens OX=9606 GN=NFAT5 PE=1 SV=1	1.55685	1.5461	1.48651	1.61135	1.61164	1.54805	1.71461	1.67958	1.78086	13	13	13	12.5	12.5	12.5	165.76	0	124.26	1479900000	24
O94921	O94921	Cyclin-dependent kinase 14	CDK14	703	sp|O94921|CDK14_HUMAN Cyclin-dependent kinase 14 OS=Homo sapiens OX=9606 GN=CDK14 PE=1 SV=3	-2.77462	-2.78819	-2.69304	-3.11525	-3.23802	-3.04266	-3.53723	-3.21718	-3.63294	2	1	1	5.1	3.4	3.4	53.056	0	2.5455	43566000	1
O94927	O94927	HAUS augmin-like complex subunit 5	HAUS5	704	sp|O94927|HAUS5_HUMAN HAUS augmin-like complex subunit 5 OS=Homo sapiens OX=9606 GN=HAUS5 PE=1 SV=2	1.87919	1.83507	1.92025	1.8863	1.85148	1.89345	1.39843	1.58892	1.42829	15	15	15	31	31	31	71.682	0	296.29	2716200000	22
O94941	O94941	RING finger protein 37	UBOX5	705	sp|O94941|RNF37_HUMAN RING finger protein 37 OS=Homo sapiens OX=9606 GN=UBOX5 PE=1 SV=1	-2.36602	-2.50169	-2.4117	-2.62394	-2.74625	-2.35663	-2.55628	-2.58311	-2.53187	4	4	4	8.7	8.7	8.7	58.965	0	6.7559	54898000	5
O94952	O94952	F-box only protein 21	FBXO21	706	sp|O94952|FBX21_HUMAN F-box only protein 21 OS=Homo sapiens OX=9606 GN=FBXO21 PE=2 SV=2	-0.711538	-0.702662	-0.599836	-1.30667	-1.36756	-1.48061	-1.15489	-1.4596	-1.3187	5	5	5	11.3	11.3	11.3	72.269	0	41.835	595670000	9
O94953	O94953	Lysine-specific demethylase 4B	KDM4B	707	sp|O94953|KDM4B_HUMAN Lysine-specific demethylase 4B OS=Homo sapiens OX=9606 GN=KDM4B PE=1 SV=4	-0.755228	-0.578267	-0.689846	-0.932194	-0.774166	-0.631968	-0.911226	-0.829729	-0.65444	6	6	6	9.2	9.2	9.2	121.9	0	17.334	117750000	8
O94964	O94964	Protein SOGA1;N-terminal form;C-terminal 80 kDa form	SOGA1	708	sp|O94964|SOGA1_HUMAN Protein SOGA1 OS=Homo sapiens OX=9606 GN=SOGA1 PE=1 SV=2	-0.5221	-0.350432	-0.381668	-0.354078	-0.397999	-0.449423	-0.545481	-0.522636	-0.552395	10	10	10	8.9	8.9	8.9	159.76	0	44.167	330400000	13
O94966	O94966	Ubiquitin carboxyl-terminal hydrolase 19	USP19	709	sp|O94966|UBP19_HUMAN Ubiquitin carboxyl-terminal hydrolase 19 OS=Homo sapiens OX=9606 GN=USP19 PE=1 SV=2	1.94804	1.85932	1.90327	1.83854	1.76993	1.73314	1.81529	1.75127	1.70382	22	22	22	27.1	27.1	27.1	145.65	0	323.31	4321400000	35
O94967	O94967	WD repeat-containing protein 47	WDR47	710	sp|O94967|WDR47_HUMAN WD repeat-containing protein 47 OS=Homo sapiens OX=9606 GN=WDR47 PE=1 SV=1	0.794016	0.90433	0.896992	1.06726	0.999773	0.962294	1.02085	1.02436	1.08055	9	9	9	14.4	14.4	14.4	101.95	0	73.1	737560000	15
O94972	O94972	E3 ubiquitin-protein ligase TRIM37	TRIM37	711	sp|O94972|TRI37_HUMAN E3 ubiquitin-protein ligase TRIM37 OS=Homo sapiens OX=9606 GN=TRIM37 PE=1 SV=2	-3.11244	-3.4593	-3.14843	-2.54756	-2.41499	-1.80382	-0.999134	-2.17458	-1.41665	1	1	1	2	2	2	107.9	0	15.056	6441900	2
O94973	O94973	AP-2 complex subunit alpha-2	AP2A2	712	sp|O94973|AP2A2_HUMAN AP-2 complex subunit alpha-2 OS=Homo sapiens OX=9606 GN=AP2A2 PE=1 SV=2	0.382215	0.518445	0.497766	0.882938	0.916491	0.884356	0.945694	0.910242	0.824223	16	11	11	22.4	16.1	16.1	103.96	0	44.259	811650000	15
O94979	O94979	Protein transport protein Sec31A	SEC31A	713	sp|O94979|SC31A_HUMAN Protein transport protein Sec31A OS=Homo sapiens OX=9606 GN=SEC31A PE=1 SV=3	3.27419	3.34725	3.35666	3.37907	3.30672	3.38047	3.43103	3.497	3.46493	28	28	28	32.1	32.1	32.1	133.01	0	323.31	12462000000	61
O94986	O94986	Centrosomal protein of 152 kDa	CEP152	714	sp|O94986|CE152_HUMAN Centrosomal protein of 152 kDa OS=Homo sapiens OX=9606 GN=CEP152 PE=1 SV=4	-2.92357	-3.18705	-3.53294	-3.08495	-3.0863	-3.32265	-3.27986	-4.0518	-3.68827	3	3	3	2.2	2.2	2.2	195.62	0	4.0981	23716000	3
O94992	O94992	Protein HEXIM1	HEXIM1	715	sp|O94992|HEXI1_HUMAN Protein HEXIM1 OS=Homo sapiens OX=9606 GN=HEXIM1 PE=1 SV=1	1.3134	1.35132	1.20375	1.86007	1.80495	1.92558	1.97274	1.50556	1.84936	10	10	9	51.3	51.3	49	40.623	0	237	9977000000	24
O95067	O95067	G2/mitotic-specific cyclin-B2	CCNB2	716	sp|O95067|CCNB2_HUMAN G2/mitotic-specific cyclin-B2 OS=Homo sapiens OX=9606 GN=CCNB2 PE=1 SV=1	1.25126	1.19586	1.26513	0.641996	0.520641	0.434549	0.511961	0.639919	0.537905	5	5	5	16.3	16.3	16.3	45.281	0	15.423	357510000	10
O95071	O95071	E3 ubiquitin-protein ligase UBR5	UBR5	717	sp|O95071|UBR5_HUMAN E3 ubiquitin-protein ligase UBR5 OS=Homo sapiens OX=9606 GN=UBR5 PE=1 SV=2	3.82571	3.78376	3.81849	3.88279	3.90765	3.9287	4.05247	4.0379	4.06017	49	49	49	26	26	26	309.35	0	323.31	10257000000	80
O95081	O95081	Arf-GAP domain and FG repeat-containing protein 2	AGFG2	718	sp|O95081|AGFG2_HUMAN Arf-GAP domain and FG repeat-containing protein 2 OS=Homo sapiens OX=9606 GN=AGFG2 PE=1 SV=2	-3.37492	-3.43523	-3.36967	-3.54126	-3.07404	-3.06148	-3.23496	-3.49325	-3.14275	5	4	4	13.3	11.9	11.9	48.962	0	30.641	297780000	5
O95104	O95104	Splicing factor, arginine/serine-rich 15	SCAF4	719	sp|O95104|SCAF4_HUMAN SR-related and CTD-associated factor 4 OS=Homo sapiens OX=9606 GN=SCAF4 PE=1 SV=3	-1.17547	-1.36459	-1.20432	-1.11107	-0.852417	-0.795244	-0.780508	-0.639034	-0.678308	6	6	6	8.5	8.5	8.5	125.87	0	155.31	469010000	9
O95149	O95149	Snurportin-1	SNUPN	720	sp|O95149|SPN1_HUMAN Snurportin-1 OS=Homo sapiens OX=9606 GN=SNUPN PE=1 SV=1	0.475433	0.434154	0.379332	0.16695	0.241507	0.0472069	-0.474651	-0.4091	-0.65307	7	7	7	18.6	18.6	18.6	41.142	0	15.154	991940000	10
O95155	O95155	Ubiquitin conjugation factor E4 B	UBE4B	721	sp|O95155|UBE4B_HUMAN Ubiquitin conjugation factor E4 B OS=Homo sapiens OX=9606 GN=UBE4B PE=1 SV=1	3.15987	3.16767	3.10505	3.05115	2.99414	3.00043	2.94378	2.97035	2.83953	25	25	25	28.6	28.6	28.6	146.18	0	210.38	3441200000	47
O95163	O95163	Elongator complex protein 1	IKBKAP	722	sp|O95163|ELP1_HUMAN Elongator complex protein 1 OS=Homo sapiens OX=9606 GN=ELP1 PE=1 SV=3	4.3024	4.27497	4.26429	4.35421	4.2506	4.3334	4.21799	4.16821	4.14186	34	34	34	35.7	35.7	35.7	150.25	0	323.31	15500000000	63
O95218	O95218	Zinc finger Ran-binding domain-containing protein 2	ZRANB2	725	sp|O95218|ZRAB2_HUMAN Zinc finger Ran-binding domain-containing protein 2 OS=Homo sapiens OX=9606 GN=ZRANB2 PE=1 SV=2	1.18426	1.13364	1.01256	0.987005	0.971653	0.928745	0.802753	0.978321	0.857254	12	12	12	37.6	37.6	37.6	37.404	0	323.31	3899600000	17
O95219	O95219	Sorting nexin-4	SNX4	726	sp|O95219|SNX4_HUMAN Sorting nexin-4 OS=Homo sapiens OX=9606 GN=SNX4 PE=1 SV=1	0.0778141	0.188588	-0.0386066	0.121759	-0.0328503	0.0862732	0.267103	0.0600929	0.162067	8	8	8	23.8	23.8	23.8	51.908	0	185.63	1478600000	14
O95229	O95229	ZW10 interactor	ZWINT	727	sp|O95229|ZWINT_HUMAN ZW10 interactor OS=Homo sapiens OX=9606 GN=ZWINT PE=1 SV=2	0.0970478	0.251468	0.0344181	-0.573801	-0.442987	-0.60568	-0.543585	-0.671406	-0.813755	6	6	6	28.9	28.9	28.9	31.293	0	125.59	1456600000	7
O95232	O95232	Luc7-like protein 3	LUC7L3	728	sp|O95232|LC7L3_HUMAN Luc7-like protein 3 OS=Homo sapiens OX=9606 GN=LUC7L3 PE=1 SV=2	-0.260351	-0.132264	-0.331888	-0.219561	-0.277693	-0.299314	-0.192644	-0.202206	-0.376226	7	7	7	21.5	21.5	21.5	51.466	0	183.22	713460000	14
O95235	O95235	Kinesin-like protein KIF20A	KIF20A	729	sp|O95235|KI20A_HUMAN Kinesin-like protein KIF20A OS=Homo sapiens OX=9606 GN=KIF20A PE=1 SV=1	-0.430449	-0.461396	-0.403139	-0.992218	-0.915392	-1.19392	-1.17013	-1.11846	-1.22364	6	6	6	8.9	8.9	8.9	100.28	0	198.42	305370000	7
O95239;Q2VIQ3	O95239	Chromosome-associated kinesin KIF4A	KIF4A	730	sp|O95239|KIF4A_HUMAN Chromosome-associated kinesin KIF4A OS=Homo sapiens OX=9606 GN=KIF4A PE=1 SV=3	3.042	2.92565	3.01299	2.70121	2.86378	2.82918	2.89397	2.95258	2.97895	34	34	33	34.6	34.6	33.7	139.88	0	323.31	4012800000	49
O95243	O95243	Methyl-CpG-binding domain protein 4	MBD4	731	sp|O95243|MBD4_HUMAN Methyl-CpG-binding domain protein 4 OS=Homo sapiens OX=9606 GN=MBD4 PE=1 SV=1	-5.7553	-5.71808	-5.33441	-5.41223	-5.62788	-5.79169	-5.61841	-5.56369	-5.758	1	1	1	1.9	1.9	1.9	66.05	0	21.978	18617000	1
O95248	O95248	Myotubularin-related protein 5	SBF1	732	sp|O95248|MTMR5_HUMAN Myotubularin-related protein 5 OS=Homo sapiens OX=9606 GN=SBF1 PE=1 SV=4	1.13406	0.949159	1.01468	1.15472	1.09647	1.08018	1.02493	1.14521	1.04653	14	14	14	11.6	11.6	11.6	208.44	0	113.72	1026000000	24
O95249	O95249	Golgi SNAP receptor complex member 1	GOSR1	733	sp|O95249|GOSR1_HUMAN Golgi SNAP receptor complex member 1 OS=Homo sapiens OX=9606 GN=GOSR1 PE=1 SV=1	-3.13518	-3.73411	-3.31954	-3.87464	-3.40041	-3.21479	-3.36558	-3.40256	-3.37278	2	2	2	8.8	8.8	8.8	28.612	0.002209	1.5883	56175000	2
O95260	O95260	Arginyl-tRNA--protein transferase 1	ATE1	734	sp|O95260|ATE1_HUMAN Arginyl-tRNA--protein transferase 1 OS=Homo sapiens OX=9606 GN=ATE1 PE=1 SV=2	0.784006	0.854966	0.823441	0.976501	0.953705	1.00859	1.08356	0.882076	1.02858	9	9	9	25.3	25.3	25.3	59.09	0	154.72	2222200000	16
O95271	O95271	Tankyrase-1	TNKS	735	sp|O95271|TNKS1_HUMAN Poly [ADP-ribose] polymerase tankyrase-1 OS=Homo sapiens OX=9606 GN=TNKS PE=1 SV=2	-1.67534	-1.64755	-1.61158	-1.71473	-1.79253	-1.70223	-2.18254	-1.96104	-2.17286	2	2	1	2.1	2.1	1.1	142.04	0	8.5009	40093000	3
O95273	O95273	Cyclin-D1-binding protein 1	CCNDBP1	736	sp|O95273|CCDB1_HUMAN Cyclin-D1-binding protein 1 OS=Homo sapiens OX=9606 GN=CCNDBP1 PE=1 SV=2	-1.28987	-1.08656	-1.10175	-1.33892	-1.3799	-1.53481	-1.71515	-1.70636	-1.53412	5	5	4	18.6	18.6	12.8	40.262	0	125.94	569560000	7
O95294	O95294	RasGAP-activating-like protein 1	RASAL1	737	sp|O95294|RASL1_HUMAN RasGAP-activating-like protein 1 OS=Homo sapiens OX=9606 GN=RASAL1 PE=1 SV=3	-5.95093	-5.29239	-5.33383	-5.95432	-6.10439	-6.29634	-5.67693	-5.96897	-5.65236	1	1	1	1.2	1.2	1.2	90.015	0	2.8322	0	1
O95295	O95295	SNARE-associated protein Snapin	SNAPIN	738	sp|O95295|SNAPN_HUMAN SNARE-associated protein Snapin OS=Homo sapiens OX=9606 GN=SNAPIN PE=1 SV=1	-1.79322	-1.68768	-1.72432	-1.79318	-1.77798	-1.72977	-1.51854	-1.90986	-1.75043	5	5	5	52.9	52.9	52.9	14.874	0	323.31	794150000	13
O95319	O95319	CUGBP Elav-like family member 2	CELF2	739	sp|O95319|CELF2_HUMAN CUGBP Elav-like family member 2 OS=Homo sapiens OX=9606 GN=CELF2 PE=1 SV=1	-0.411114	-0.520062	-0.539682	-0.698233	-0.482971	-0.625734	-0.560638	-0.503277	-0.345581	4	4	4	10.6	10.6	10.6	54.284	0	9.984	215500000	6
O95336	O95336	6-phosphogluconolactonase	PGLS	740	sp|O95336|6PGL_HUMAN 6-phosphogluconolactonase OS=Homo sapiens OX=9606 GN=PGLS PE=1 SV=2	1.12976	1.34337	1.37241	1.59358	1.37642	1.45453	1.53185	1.61448	1.49205	8	8	8	55.4	55.4	55.4	27.547	0	252.89	3038500000	14
O95340	O95340	Bifunctional 3-phosphoadenosine 5-phosphosulfate synthase 2;Sulfate adenylyltransferase;Adenylyl-sulfate kinase	PAPSS2	741	sp|O95340|PAPS2_HUMAN Bifunctional 3-phosphoadenosine 5-phosphosulfate synthase 2 OS=Homo sapiens OX=9606 GN=PAPSS2 PE=1 SV=2	1.46838	1.39117	1.48379	1.5902	1.56266	1.50163	1.69577	1.57344	1.66763	13	12	12	24.8	22.5	22.5	69.5	0	43.82	4035800000	21
O95342	O95342	Bile salt export pump	ABCB11	742	sp|O95342|ABCBB_HUMAN Bile salt export pump OS=Homo sapiens OX=9606 GN=ABCB11 PE=1 SV=2	-2.26583	-2.30894	-2.38925	-2.31806	-2.47381	-2.28809	-2.94914	-2.84668	-2.59029	1	1	1	1.3	1.3	1.3	146.41	0	7.4975	21240000	1
O95347	O95347	Structural maintenance of chromosomes protein 2	SMC2	743	sp|O95347|SMC2_HUMAN Structural maintenance of chromosomes protein 2 OS=Homo sapiens OX=9606 GN=SMC2 PE=1 SV=2	4.62297	4.57336	4.52658	4.61866	4.58032	4.64631	4.70567	4.7246	4.76053	45	45	45	40.8	40.8	40.8	135.65	0	323.31	32571000000	82
O95352	O95352	Ubiquitin-like modifier-activating enzyme ATG7	ATG7	744	sp|O95352|ATG7_HUMAN Ubiquitin-like modifier-activating enzyme ATG7 OS=Homo sapiens OX=9606 GN=ATG7 PE=1 SV=1	2.65563	2.71355	2.63497	2.82627	2.80151	2.81018	2.75159	2.65564	2.68547	12	12	12	22	22	22	77.959	0	81.528	2148100000	19
O95359	O95359	Transforming acidic coiled-coil-containing protein 2	TACC2	745	sp|O95359|TACC2_HUMAN Transforming acidic coiled-coil-containing protein 2 OS=Homo sapiens OX=9606 GN=TACC2 PE=1 SV=3	0.649611	0.630061	0.664318	0.769018	0.780155	0.766859	0.944506	0.69615	0.843086	17	17	17	10	10	10	309.42	0	323.31	513580000	32
O95365	O95365	Zinc finger and BTB domain-containing protein 7A	ZBTB7A	746	sp|O95365|ZBT7A_HUMAN Zinc finger and BTB domain-containing protein 7A OS=Homo sapiens OX=9606 GN=ZBTB7A PE=1 SV=1	-1.92705	-2.13777	-1.96921	-2.17113	-1.93379	-1.85518	-1.88439	-2.21308	-1.72597	3	3	3	11.6	11.6	11.6	61.438	0	6.179	39431000	5
O95372	O95372	Acyl-protein thioesterase 2	LYPLA2	747	sp|O95372|LYPA2_HUMAN Acyl-protein thioesterase 2 OS=Homo sapiens OX=9606 GN=LYPLA2 PE=1 SV=1	2.04347	2.30714	2.32321	2.34318	2.27945	2.3292	2.37858	2.39654	2.37279	4	4	4	25.1	25.1	25.1	24.737	0	14.983	3797600000	8
O95373	O95373	Importin-7	IPO7	748	sp|O95373|IPO7_HUMAN Importin-7 OS=Homo sapiens OX=9606 GN=IPO7 PE=1 SV=1	5.40675	5.45722	5.52315	5.55947	5.58511	5.7097	5.5696	5.56001	5.68049	25	25	24	32.1	32.1	31.1	119.52	0	323.31	42137000000	63
O95376	O95376	E3 ubiquitin-protein ligase ARIH2	ARIH2	749	sp|O95376|ARI2_HUMAN E3 ubiquitin-protein ligase ARIH2 OS=Homo sapiens OX=9606 GN=ARIH2 PE=1 SV=1	1.98365	1.96567	2.07254	2.22832	2.0816	2.17229	2.31399	2.24657	2.20165	8	8	8	22.5	22.5	22.5	57.818	0	88.186	3875500000	17
O95379	O95379	Tumor necrosis factor alpha-induced protein 8	TNFAIP8	750	sp|O95379|TFIP8_HUMAN Tumor necrosis factor alpha-induced protein 8 OS=Homo sapiens OX=9606 GN=TNFAIP8 PE=1 SV=1	-1.33048	-1.66427	-1.44845	-0.934998	-1.16212	-1.25944	-1.19923	-1.04415	-1.11395	4	4	4	20.2	20.2	20.2	23.003	0	4.9858	201590000	5
O95382	O95382	Mitogen-activated protein kinase kinase kinase 6	MAP3K6	751	sp|O95382|M3K6_HUMAN Mitogen-activated protein kinase kinase kinase 6 OS=Homo sapiens OX=9606 GN=MAP3K6 PE=1 SV=3	-2.73475	-2.70268	-2.83465	-2.67132	-2.97622	-2.79968	-2.92808	-2.78644	-3.46591	2	2	2	1.9	1.9	1.9	142.59	0	35.588	0	2
O95391	O95391	Pre-mRNA-splicing factor SLU7	SLU7	752	sp|O95391|SLU7_HUMAN Pre-mRNA-splicing factor SLU7 OS=Homo sapiens OX=9606 GN=SLU7 PE=1 SV=2	-4.4708	-4.76365	-4.86014	-5.04996	-4.41788	-4.19706	-4.58927	-3.8605	-4.09614	3	3	3	5.8	5.8	5.8	68.386	0.0007004	2.0389	80506000	4
O95394	O95394	Phosphoacetylglucosamine mutase	PGM3	753	sp|O95394|AGM1_HUMAN Phosphoacetylglucosamine mutase OS=Homo sapiens OX=9606 GN=PGM3 PE=1 SV=1	4.03365	4.02364	4.06441	4.22655	4.03107	4.11203	4.14342	4.11487	4.15329	22	22	22	43.4	43.4	43.4	59.851	0	323.31	23731000000	53
O95396	O95396	Adenylyltransferase and sulfurtransferase MOCS3;Molybdopterin-synthase adenylyltransferase;Molybdopterin-synthase sulfurtransferase	MOCS3	754	sp|O95396|MOCS3_HUMAN Adenylyltransferase and sulfurtransferase MOCS3 OS=Homo sapiens OX=9606 GN=MOCS3 PE=1 SV=1	2.03983	2.12497	2.0806	2.17634	2.21365	2.1632	2.17555	2.19985	2.16664	13	13	13	36.7	36.7	36.7	49.669	0	151.22	4166300000	22
O95400	O95400	CD2 antigen cytoplasmic tail-binding protein 2	CD2BP2	755	sp|O95400|CD2B2_HUMAN CD2 antigen cytoplasmic tail-binding protein 2 OS=Homo sapiens OX=9606 GN=CD2BP2 PE=1 SV=1	0.632044	0.535581	0.622189	0.219446	0.12199	0.338902	0.226912	0.456841	0.442995	9	9	9	35.8	35.8	35.8	37.646	0	157.23	1758600000	11
O95405	O95405	Zinc finger FYVE domain-containing protein 9	ZFYVE9	756	sp|O95405|ZFYV9_HUMAN Zinc finger FYVE domain-containing protein 9 OS=Homo sapiens OX=9606 GN=ZFYVE9 PE=1 SV=2	-1.04614	-1.20239	-0.938646	-1.03176	-0.853857	-0.697262	-0.802999	-0.667919	-0.683687	10	10	10	11.6	11.6	11.6	156.4	0	65.348	284380000	15
O95429	O95429	BAG family molecular chaperone regulator 4	BAG4	757	sp|O95429|BAG4_HUMAN BAG family molecular chaperone regulator 4 OS=Homo sapiens OX=9606 GN=BAG4 PE=1 SV=1	0.665293	0.652223	0.675295	0.205807	0.342396	0.259663	0.384306	0.345249	0.240013	6	6	6	16.2	16.2	16.2	49.593	0	323.31	1374800000	14
O95433	O95433	Activator of 90 kDa heat shock protein ATPase homolog 1	AHSA1	758	sp|O95433|AHSA1_HUMAN Activator of 90 kDa heat shock protein ATPase homolog 1 OS=Homo sapiens OX=9606 GN=AHSA1 PE=1 SV=1	3.4326	3.31918	3.39787	3.62478	3.36706	3.42681	3.60833	3.38274	3.51987	16	16	16	56.5	56.5	56.5	38.274	0	276.13	24501000000	51
O95453	O95453	Poly(A)-specific ribonuclease PARN	PARN	759	sp|O95453|PARN_HUMAN Poly(A)-specific ribonuclease PARN OS=Homo sapiens OX=9606 GN=PARN PE=1 SV=1	0.821611	0.801562	0.726181	-0.0597744	0.0259304	0.113224	-0.100552	0.0718746	0.0686283	9	9	9	15.8	15.8	15.8	73.45	0	59.18	660260000	10
O95456	O95456	Proteasome assembly chaperone 1	PSMG1	760	sp|O95456|PSMG1_HUMAN Proteasome assembly chaperone 1 OS=Homo sapiens OX=9606 GN=PSMG1 PE=1 SV=1	2.95453	3.12115	2.97018	2.84357	2.84783	2.9587	2.99209	2.99058	3.09346	7	7	7	30.2	30.2	30.2	32.854	0	171.06	14515000000	27
O95486	O95486	Protein transport protein Sec24A	SEC24A	761	sp|O95486|SC24A_HUMAN Protein transport protein Sec24A OS=Homo sapiens OX=9606 GN=SEC24A PE=1 SV=2	2.42096	2.49881	2.55903	2.70039	2.63587	2.63128	2.62051	2.58282	2.69414	10	10	10	13	13	13	119.75	0	187.32	1953800000	15
O95487	O95487	Protein transport protein Sec24B	SEC24B	762	sp|O95487|SC24B_HUMAN Protein transport protein Sec24B OS=Homo sapiens OX=9606 GN=SEC24B PE=1 SV=2	0.958591	0.964456	0.910843	1.10036	1.02833	1.08724	1.05439	1.13026	1.01025	10	10	10	11.8	11.8	11.8	137.42	0	147.33	1126500000	20
O95490	O95490	Latrophilin-2	LPHN2	763	sp|O95490|AGRL2_HUMAN Adhesion G protein-coupled receptor L2 OS=Homo sapiens OX=9606 GN=ADGRL2 PE=1 SV=2	-6.92595	-6.08901	-5.98917	-5.53905	-5.27143	-5.83702	-5.2416	-5.08972	-5.00087	1	1	1	1.6	1.6	1.6	163.35	0	12.388	10456000	2
O95503	O95503	Chromobox protein homolog 6	CBX6	764	sp|O95503|CBX6_HUMAN Chromobox protein homolog 6 OS=Homo sapiens OX=9606 GN=CBX6 PE=1 SV=1	-4.60791	-4.3369	-4.37567	-6.26083	-5.14314	-6.30321	-5.25008	-6.83781	-5.67921	2	2	2	6.3	6.3	6.3	43.898	0	35.92	49307000	3
O95544	O95544	NAD kinase	NADK	765	sp|O95544|NADK_HUMAN NAD kinase OS=Homo sapiens OX=9606 GN=NADK PE=1 SV=1	0.0360203	-0.0209188	0.0312729	0.0183563	-0.305893	-0.319708	0.00722122	-0.262905	-0.216284	6	6	5	17.7	17.7	15.2	49.228	0	157.54	404800000	9
O95551	O95551	Tyrosyl-DNA phosphodiesterase 2	TDP2	766	sp|O95551|TYDP2_HUMAN Tyrosyl-DNA phosphodiesterase 2 OS=Homo sapiens OX=9606 GN=TDP2 PE=1 SV=1	1.1413	1.13144	1.06344	1.28796	1.21976	1.16937	1.18413	1.15948	1.20127	8	8	8	25.1	25.1	25.1	40.929	0	25.066	1739500000	9
O95568	O95568	Histidine protein methyltransferase 1 homolog	METTL18	767	sp|O95568|MET18_HUMAN Histidine protein methyltransferase 1 homolog OS=Homo sapiens OX=9606 GN=METTL18 PE=1 SV=1	-2.15061	-2.32753	-2.41596	-2.64072	-2.44698	-2.28182	-2.17626	-2.2596	-2.39183	3	3	3	10.2	10.2	10.2	42.148	0	4.6415	163830000	5
O95573	O95573	Long-chain-fatty-acid--CoA ligase 3	ACSL3	768	sp|O95573|ACSL3_HUMAN Fatty acid CoA ligase Acsl3 OS=Homo sapiens OX=9606 GN=ACSL3 PE=1 SV=3	-2.86137	-2.66923	-2.45267	-2.48765	-2.24531	-2.29944	-2.1893	-1.74018	-2.15249	3	2	2	5.1	3.6	3.6	80.419	0	25.043	66607000	2
O95602	O95602	DNA-directed RNA polymerase I subunit RPA1	POLR1A	769	sp|O95602|RPA1_HUMAN DNA-directed RNA polymerase I subunit RPA1 OS=Homo sapiens OX=9606 GN=POLR1A PE=1 SV=2	0.857569	0.88864	0.951424	1.04762	0.988865	1.07166	0.714346	0.623913	0.766905	11	10	10	8.9	8.4	8.4	194.81	0	33.401	355220000	17
O95613	O95613	Pericentrin	PCNT	770	sp|O95613|PCNT_HUMAN Pericentrin OS=Homo sapiens OX=9606 GN=PCNT PE=1 SV=4	3.28012	3.2315	3.25082	3.13939	3.1508	3.16751	3.22164	3.11925	3.1721	48	48	48	17.6	17.6	17.6	378.03	0	323.31	3966600000	70
O95619	O95619	YEATS domain-containing protein 4	YEATS4	771	sp|O95619|YETS4_HUMAN YEATS domain-containing protein 4 OS=Homo sapiens OX=9606 GN=YEATS4 PE=1 SV=1	-1.30854	-1.37309	-1.39599	-1.74573	-1.7457	-1.84348	-2.11734	-2.05484	-2.13394	4	4	4	21.1	21.1	21.1	26.499	0	4.8305	399900000	4
O95620	O95620	tRNA-dihydrouridine(20a/20b) synthase [NAD(P)+]-like	DUS4L	772	sp|O95620|DUS4L_HUMAN tRNA-dihydrouridine(20a/20b) synthase [NAD(P)+]-like OS=Homo sapiens OX=9606 GN=DUS4L PE=1 SV=2	-4.65399	-4.55926	-4.89828	-4.73849	-4.61633	-4.63648	-4.68827	-4.29589	-5.06998	2	2	2	11	11	11	35.816	0	27.815	20202000	2
O95625	O95625	Zinc finger and BTB domain-containing protein 11	ZBTB11	773	sp|O95625|ZBT11_HUMAN Zinc finger and BTB domain-containing protein 11 OS=Homo sapiens OX=9606 GN=ZBTB11 PE=1 SV=2	0.481916	0.468444	0.402878	0.172464	0.25725	0.427546	0.288332	0.465899	0.339727	6	6	6	8	8	8	119.38	0	323.31	368180000	8
O95628	O95628	CCR4-NOT transcription complex subunit 4	CNOT4	774	sp|O95628|CNOT4_HUMAN CCR4-NOT transcription complex subunit 4 OS=Homo sapiens OX=9606 GN=CNOT4 PE=1 SV=3	0.362625	0.399194	0.41991	0.560007	0.499149	0.383396	0.6581	0.599745	0.706532	5	5	5	11.8	11.8	11.8	63.509	0	129.5	697470000	6
O95630	O95630	STAM-binding protein	STAMBP	775	sp|O95630|STABP_HUMAN STAM-binding protein OS=Homo sapiens OX=9606 GN=STAMBP PE=1 SV=1	1.7154	1.78006	1.78118	1.66068	1.55881	1.71801	1.69844	1.98041	1.73472	9	9	9	28.8	28.8	28.8	48.076	0	62.443	2549000000	18
O95671	O95671	N-acetylserotonin O-methyltransferase-like protein	ASMTL	776	sp|O95671|ASML_HUMAN Probable bifunctional dTTP/UTP pyrophosphatase/methyltransferase protein OS=Homo sapiens OX=9606 GN=ASMTL PE=1 SV=3	0.492876	0.507627	0.443384	0.524517	0.356947	0.387287	0.622377	0.553337	0.655958	6	6	6	12.4	12.4	12.4	68.856	0	107.35	1306100000	7
O95677	O95677	Eyes absent homolog 4	EYA4	777	sp|O95677|EYA4_HUMAN Eyes absent homolog 4 OS=Homo sapiens OX=9606 GN=EYA4 PE=1 SV=2	-2.14434	-2.14201	-1.93458	-2.11338	-1.8418	-1.77658	-1.79426	-1.81369	-1.94902	4	4	4	9.7	9.7	9.7	69.504	0	65.848	148430000	6
O95684	O95684	FGFR1 oncogene partner	FGFR1OP	778	sp|O95684|CEP43_HUMAN Centrosomal protein 43 OS=Homo sapiens OX=9606 GN=CEP43 PE=1 SV=1	2.66982	2.62674	2.65517	2.73296	2.79012	2.73196	2.92166	2.81933	2.78079	12	12	12	46.4	46.4	46.4	43.064	0	323.31	2503400000	23
O95685	O95685	Protein phosphatase 1 regulatory subunit 3D	PPP1R3D	779	sp|O95685|PPR3D_HUMAN Protein phosphatase 1 regulatory subunit 3D OS=Homo sapiens OX=9606 GN=PPP1R3D PE=1 SV=1	-2.48612	-2.77091	-2.78636	-2.47458	-2.524	-2.54295	-2.65301	-2.44454	-2.38477	5	5	5	23.7	23.7	23.7	32.559	0	12.012	1194300000	9
O95707	O95707	Ribonuclease P protein subunit p29	POP4	780	sp|O95707|RPP29_HUMAN Ribonuclease P protein subunit p29 OS=Homo sapiens OX=9606 GN=POP4 PE=1 SV=2	-0.129559	-0.178271	-0.203373	-0.138042	-0.0577354	-0.0978374	-0.0514488	0.177378	-0.0134239	2	2	2	11.8	11.8	11.8	25.424	0	223.04	926310000	3
O95714;Q9BVR0	O95714	E3 ubiquitin-protein ligase HERC2	HERC2	781	sp|O95714|HERC2_HUMAN E3 ubiquitin-protein ligase HERC2 OS=Homo sapiens OX=9606 GN=HERC2 PE=1 SV=2	1.84369	1.73677	1.77044	1.73661	1.68226	1.71322	1.58441	1.65575	1.49756	26	26	26	7.9	7.9	7.9	527.22	0	123.47	948590000	38
O95716	O95716	Ras-related protein Rab-3D	RAB3D	782	sp|O95716|RAB3D_HUMAN Ras-related protein Rab-3D OS=Homo sapiens OX=9606 GN=RAB3D PE=1 SV=1	-2.83153	-2.75421	-2.64701	-2.53371	-2.56101	-2.56876	-2.51999	-2.45709	-2.58876	1	1	1	5	5	5	24.267	0	5.2844	44353000	2
O95721	O95721	Synaptosomal-associated protein 29	SNAP29	783	sp|O95721|SNP29_HUMAN Synaptosomal-associated protein 29 OS=Homo sapiens OX=9606 GN=SNAP29 PE=1 SV=1	0.98646	0.999253	0.950356	0.772068	0.463501	0.351898	0.340321	0.584837	0.433546	8	8	8	39.1	39.1	39.1	28.97	0	304.62	2347000000	12
O95747	O95747	Serine/threonine-protein kinase OSR1	OXSR1	784	sp|O95747|OXSR1_HUMAN Serine/threonine-protein kinase OSR1 OS=Homo sapiens OX=9606 GN=OXSR1 PE=1 SV=1	2.00559	1.99468	1.89712	2.06959	1.9925	1.96445	2.08264	2.03623	2.07314	12	12	10	32.3	32.3	28.8	58.022	0	323.31	7504500000	28
O95749	O95749	Geranylgeranyl pyrophosphate synthase	GGPS1	785	sp|O95749|GGPPS_HUMAN Geranylgeranyl pyrophosphate synthase OS=Homo sapiens OX=9606 GN=GGPS1 PE=1 SV=1	-0.566982	-0.439878	-0.396894	-0.313068	-0.228149	-0.467253	-0.190454	-0.351225	-0.362738	3	3	3	12.7	12.7	12.7	34.87	0	3.5671	1281900000	3
O95751	O95751	Protein LDOC1	LDOC1	786	sp|O95751|LDOC1_HUMAN Protein LDOC1 OS=Homo sapiens OX=9606 GN=LDOC1 PE=1 SV=1	-3.98937	-4.01159	-3.83442	-4.41042	-4.84512	-4.50152	-4.41903	-4.57819	-4.3576	1	1	1	9.6	9.6	9.6	16.968	0.0027077	1.5318	0	1
O95757	O95757	Heat shock 70 kDa protein 4L	HSPA4L	787	sp|O95757|HS74L_HUMAN Heat shock 70 kDa protein 4L OS=Homo sapiens OX=9606 GN=HSPA4L PE=1 SV=3	3.38099	3.38284	3.4496	3.63448	3.62383	3.56452	3.72057	3.62448	3.61804	28	25	25	44.2	39	39	94.511	0	323.31	24608000000	74
O95758	O95758	Polypyrimidine tract-binding protein 3	PTBP3	788	sp|O95758|PTBP3_HUMAN Polypyrimidine tract-binding protein 3 OS=Homo sapiens OX=9606 GN=PTBP3 PE=1 SV=2	-3.76277	-3.10235	-3.28782	-3.35273	-3.20885	-3.56919	-3.3496	-3.25155	-3.11201	4	2	2	12.3	8.3	8.3	59.689	0.0013753	1.76	541690000	2
O95777	O95777	U6 snRNA-associated Sm-like protein LSm8	LSM8	789	sp|O95777|LSM8_HUMAN U6 snRNA-associated Sm-like protein LSm8 OS=Homo sapiens OX=9606 GN=LSM8 PE=1 SV=3	3.83125	3.76224	4.0608	3.73311	4.04116	3.84395	3.95404	3.8205	4.07603	6	6	6	91.7	91.7	91.7	10.403	0	202.32	14824000000	13
O95782	O95782	AP-2 complex subunit alpha-1	AP2A1	790	sp|O95782|AP2A1_HUMAN AP-2 complex subunit alpha-1 OS=Homo sapiens OX=9606 GN=AP2A1 PE=1 SV=3	1.14812	1.2941	1.34039	1.74152	1.73886	1.7114	1.68097	1.63646	1.60496	19	19	14	25.2	25.2	20.1	107.54	0	243.67	1129500000	26
O95785	O95785	Protein Wiz	WIZ	791	sp|O95785|WIZ_HUMAN Protein Wiz OS=Homo sapiens OX=9606 GN=WIZ PE=1 SV=2	-1.52711	-1.71622	-1.67265	-1.66541	-1.68923	-1.55754	-1.34354	-1.32527	-1.47252	9	9	9	8.7	8.7	8.7	178.67	0	81.702	219180000	15
O95786	O95786	Probable ATP-dependent RNA helicase DDX58	DDX58	792	sp|O95786|DDX58_HUMAN Antiviral innate immune response receptor RIG-I OS=Homo sapiens OX=9606 GN=DDX58 PE=1 SV=2	-2.52819	-2.46442	-2.89325	-2.83599	-2.65691	-2.61941	-2.71795	-2.66566	-2.47476	3	3	3	3.7	3.7	3.7	106.6	0	9.2041	77086000	3
O95789	O95789	Zinc finger MYM-type protein 6	ZMYM6	793	sp|O95789|ZMYM6_HUMAN Zinc finger MYM-type protein 6 OS=Homo sapiens OX=9606 GN=ZMYM6 PE=1 SV=2	-5.64906	-5.67846	-5.87627	-5.86952	-6.01604	-5.88614	-5.81939	-6.23684	-6.20971	1	1	1	1.4	1.4	1.4	148.09	0	3.7333	18767000	1
O95793	O95793	Double-stranded RNA-binding protein Staufen homolog 1	STAU1	794	sp|O95793|STAU1_HUMAN Double-stranded RNA-binding protein Staufen homolog 1 OS=Homo sapiens OX=9606 GN=STAU1 PE=1 SV=2	2.36991	2.27813	2.26351	2.73025	2.59531	2.59033	2.71455	2.56128	2.60635	17	17	17	34.3	34.3	34.3	63.182	0	250.88	8035500000	29
O95801	O95801	Tetratricopeptide repeat protein 4	TTC4	795	sp|O95801|TTC4_HUMAN Tetratricopeptide repeat protein 4 OS=Homo sapiens OX=9606 GN=TTC4 PE=1 SV=3	2.27479	2.24188	2.25275	2.19975	2.10836	2.04359	2.24493	2.17292	2.1491	16	16	16	54.8	54.8	54.8	44.678	0	108.15	4429800000	26
O95816	O95816	BAG family molecular chaperone regulator 2	BAG2	796	sp|O95816|BAG2_HUMAN BAG family molecular chaperone regulator 2 OS=Homo sapiens OX=9606 GN=BAG2 PE=1 SV=1	2.98426	2.90945	3.08294	3.19179	3.10466	3.04118	3.14293	3.13914	3.10246	8	8	8	39.8	39.8	39.8	23.772	0	35.08	9622100000	15
O95817	O95817	BAG family molecular chaperone regulator 3	BAG3	797	sp|O95817|BAG3_HUMAN BAG family molecular chaperone regulator 3 OS=Homo sapiens OX=9606 GN=BAG3 PE=1 SV=3	2.17284	2.29646	2.18494	2.02625	2.02333	1.97206	2.15097	2.06601	2.1572	26	26	26	66.6	66.6	66.6	61.594	0	323.31	13794000000	60
O95819	O95819	Mitogen-activated protein kinase kinase kinase kinase 4	MAP4K4	798	sp|O95819|M4K4_HUMAN Mitogen-activated protein kinase kinase kinase kinase 4 OS=Homo sapiens OX=9606 GN=MAP4K4 PE=1 SV=2	-1.20367	-1.46236	-1.50954	-1.09517	-1.1882	-1.44097	-1.40704	-1.04669	-1.54011	10	6	4	9.3	6.2	5.2	142.1	0	253.45	168030000	9
O95825	O95825	Quinone oxidoreductase-like protein 1	CRYZL1	799	sp|O95825|QORL1_HUMAN Quinone oxidoreductase-like protein 1 OS=Homo sapiens OX=9606 GN=CRYZL1 PE=1 SV=2	0.398029	0.526628	0.603136	0.580042	0.581165	0.565243	0.614681	0.638731	0.759253	7	7	7	26.9	26.9	26.9	38.696	0	104.82	1008100000	10
O95831	O95831	Apoptosis-inducing factor 1, mitochondrial	AIFM1	800	sp|O95831|AIFM1_HUMAN Apoptosis-inducing factor 1, mitochondrial OS=Homo sapiens OX=9606 GN=AIFM1 PE=1 SV=1	-4.57875	-4.30612	-4.1357	-1.39371	-1.50189	-1.50169	-2.91109	-2.78961	-2.85666	4	4	4	8.3	8.3	8.3	66.9	0	9.295	121420000	4
O95834	O95834	Echinoderm microtubule-associated protein-like 2	EML2	801	sp|O95834|EMAL2_HUMAN Echinoderm microtubule-associated protein-like 2 OS=Homo sapiens OX=9606 GN=EML2 PE=1 SV=1	-0.590723	-0.575192	-0.595663	-0.211353	-0.177933	-0.345015	-0.214371	-0.285694	-0.485613	7	7	7	11.2	11.2	11.2	70.678	0	56.259	378370000	8
O95835	O95835	Serine/threonine-protein kinase LATS1	LATS1	802	sp|O95835|LATS1_HUMAN Serine/threonine-protein kinase LATS1 OS=Homo sapiens OX=9606 GN=LATS1 PE=1 SV=1	-0.661549	-0.768081	-0.77858	-1.20163	-1.17916	-1.14927	-1.55654	-1.69296	-1.738	11	11	11	12.7	12.7	12.7	126.87	0	323.31	574040000	17
O95861	O95861	3(2),5-bisphosphate nucleotidase 1	BPNT1	803	sp|O95861|BPNT1_HUMAN 3(2),5-bisphosphate nucleotidase 1 OS=Homo sapiens OX=9606 GN=BPNT1 PE=1 SV=1	3.28161	3.46505	3.36073	3.59573	3.46251	3.47478	3.52469	3.44837	3.37548	12	12	12	43.2	43.2	43.2	33.392	0	27.492	8346000000	17
O95873	O95873	Uncharacterized protein C6orf47	C6orf47	804	sp|O95873|CF047_HUMAN Uncharacterized protein C6orf47 OS=Homo sapiens OX=9606 GN=C6orf47 PE=1 SV=2	-6.13216	-6.17532	-6.56538	-5.95209	-6.22009	-6.33754	-5.80572	-6.31188	-6.19298	1	1	1	4.4	4.4	4.4	31.71	0	26.908	9725300	2
O95881	O95881	Thioredoxin domain-containing protein 12	TXNDC12	805	sp|O95881|TXD12_HUMAN Thioredoxin domain-containing protein 12 OS=Homo sapiens OX=9606 GN=TXNDC12 PE=1 SV=1	3.0356	3.09423	2.96584	2.69957	2.73446	2.80307	2.87368	2.76371	2.75681	5	5	5	31.4	31.4	31.4	19.206	0	15.462	3307500000	9
O95905	O95905	Protein SGT1	ECD	806	sp|O95905|ECD_HUMAN Protein ecdysoneless homolog OS=Homo sapiens OX=9606 GN=ECD PE=1 SV=1	2.75766	2.83119	2.83356	2.74445	2.59211	2.54658	2.38842	2.3832	2.30763	13	13	13	28.1	28.1	28.1	72.757	0	109.55	4456300000	21
O95926	O95926	Pre-mRNA-splicing factor SYF2	SYF2	807	sp|O95926|SYF2_HUMAN Pre-mRNA-splicing factor SYF2 OS=Homo sapiens OX=9606 GN=SYF2 PE=1 SV=1	-1.2774	-1.26363	-1.38239	-2.08951	-2.35618	-2.32419	-1.95304	-2.11891	-2.25064	3	3	3	20.6	20.6	20.6	28.722	0	26.972	196880000	3
O95983	O95983	Methyl-CpG-binding domain protein 3	MBD3	808	sp|O95983|MBD3_HUMAN Methyl-CpG-binding domain protein 3 OS=Homo sapiens OX=9606 GN=MBD3 PE=1 SV=1	-2.45665	-2.54406	-2.54437	-2.71782	-2.46681	-2.44135	-2.32931	-2.53065	-2.56319	2	2	2	8.2	8.2	8.2	32.844	0	3.1509	117310000	2
O95985	O95985	DNA topoisomerase 3-beta-1	TOP3B	809	sp|O95985|TOP3B_HUMAN DNA topoisomerase 3-beta-1 OS=Homo sapiens OX=9606 GN=TOP3B PE=1 SV=1	-1.7065	-1.66859	-2.02576	-1.77437	-2.24353	-1.83644	-2.27506	-2.02746	-1.94962	3	3	3	4.6	4.6	4.6	96.661	0	10.626	45817000	5
O95989	O95989	Diphosphoinositol polyphosphate phosphohydrolase 1	NUDT3	810	sp|O95989|NUDT3_HUMAN Diphosphoinositol polyphosphate phosphohydrolase 1 OS=Homo sapiens OX=9606 GN=NUDT3 PE=1 SV=1	-5.28088	-5.0775	-5.26608	-5.21813	-5.21968	-5.74175	-4.85681	-5.5611	-5.78557	1	1	1	8.1	8.1	8.1	19.471	0	119.97	0	1
O95997;Q9NZH5	O95997;Q9NZH5	Securin;Securin-2	PTTG1;PTTG2	811	sp|O95997|PTTG1_HUMAN Securin OS=Homo sapiens OX=9606 GN=PTTG1 PE=1 SV=1;sp|Q9NZH5|PTTG2_HUMAN Securin-2 OS=Homo sapiens OX=9606 GN=PTTG2 PE=1 SV=2	-2.61177	-2.46246	-2.36103	-3.54304	-3.26122	-3.58886	-3.57397	-3.3827	-3.2101	1	1	1	7.4	7.4	7.4	22.024	0	41.366	125490000	2
O95999	O95999	B-cell lymphoma/leukemia 10	BCL10	812	sp|O95999|BCL10_HUMAN B-cell lymphoma/leukemia 10 OS=Homo sapiens OX=9606 GN=BCL10 PE=1 SV=1	-1.00242	-1.03802	-1.03941	-0.962543	-1.07939	-1.13926	-0.898947	-1.081	-1.08729	7	7	7	33.9	33.9	33.9	26.251	0	323.31	1153400000	12
O96006	O96006	Zinc finger BED domain-containing protein 1	ZBED1	813	sp|O96006|ZBED1_HUMAN E3 SUMO-protein ligase ZBED1 OS=Homo sapiens OX=9606 GN=ZBED1 PE=1 SV=1	-0.348942	-0.407229	-0.453722	-0.552225	-0.712843	-0.569092	-0.387585	-0.493597	-0.369867	5	5	5	9.2	9.2	9.2	78.155	0	103.19	129130000	7
O96007	O96007	Molybdopterin synthase catalytic subunit	MOCS2	814	sp|O96007|MOC2B_HUMAN Molybdopterin synthase catalytic subunit OS=Homo sapiens OX=9606 GN=MOCS2 PE=1 SV=1	1.26887	1.37878	1.25769	1.20004	1.15109	1.1131	1.22971	1.39706	1.18554	8	8	8	41.5	41.5	41.5	20.944	0	97.902	2158400000	12
O96013;Q9NQU5;Q9P286	O96013	Serine/threonine-protein kinase PAK 4	PAK4	815	sp|O96013|PAK4_HUMAN Serine/threonine-protein kinase PAK 4 OS=Homo sapiens OX=9606 GN=PAK4 PE=1 SV=1	2.27059	2.25287	2.3153	2.34515	2.30936	2.28558	2.33302	2.35415	2.19786	20	20	20	39.3	39.3	39.3	64.071	0	323.31	6429800000	37
O96017;Q9C098	O96017	Serine/threonine-protein kinase Chk2	CHEK2	816	sp|O96017|CHK2_HUMAN Serine/threonine-protein kinase Chk2 OS=Homo sapiens OX=9606 GN=CHEK2 PE=1 SV=1	1.57623	1.84046	1.81605	1.90185	1.91376	1.93433	2.04388	2.19288	2.0131	7	7	7	17.9	17.9	17.9	60.914	0	80.512	1579500000	12
O96018	O96018	Amyloid beta A4 precursor protein-binding family A member 3	APBA3	817	sp|O96018|APBA3_HUMAN Amyloid-beta A4 precursor protein-binding family A member 3 OS=Homo sapiens OX=9606 GN=APBA3 PE=1 SV=1	-3.59892	-4.00855	-4.15235	-3.67209	-3.61292	-3.16026	-3.14482	-3.21706	-3.51033	1	1	1	4.9	4.9	4.9	61.453	0.0083661	1.1211	32471000	1
O96019;O94805	O96019	Actin-like protein 6A	ACTL6A	818	sp|O96019|ACL6A_HUMAN Actin-like protein 6A OS=Homo sapiens OX=9606 GN=ACTL6A PE=1 SV=1	1.10767	1.41834	1.17577	1.4795	1.397	1.48112	1.62111	1.65881	1.6247	10	10	10	26.6	26.6	26.6	47.46	0	75.712	5360400000	13
P00338;Q6ZMR3	P00338	L-lactate dehydrogenase A chain	LDHA	820	sp|P00338|LDHA_HUMAN L-lactate dehydrogenase A chain OS=Homo sapiens OX=9606 GN=LDHA PE=1 SV=2	6.14502	6.19676	6.21261	6.45259	6.34175	6.27051	6.36722	6.29848	6.32581	21	21	19	58.4	58.4	50.9	36.688	0	323.31	91889000000	87
P00367;P49448	P00367;P49448	Glutamate dehydrogenase 1, mitochondrial;Glutamate dehydrogenase 2, mitochondrial	GLUD1;GLUD2	821	sp|P00367|DHE3_HUMAN Glutamate dehydrogenase 1, mitochondrial OS=Homo sapiens OX=9606 GN=GLUD1 PE=1 SV=2;sp|P49448|DHE4_HUMAN Glutamate dehydrogenase 2, mitochondrial OS=Homo sapiens OX=9606 GN=GLUD2 PE=1 SV=2	-2.02444	-1.89997	-1.83581	0.145588	0.19347	0.0729485	-0.2341	-0.84799	-0.725822	7	7	7	19.2	19.2	19.2	61.397	0	133.21	435030000	9
P00374;Q86XF0	P00374	Dihydrofolate reductase	DHFR	822	sp|P00374|DYR_HUMAN Dihydrofolate reductase OS=Homo sapiens OX=9606 GN=DHFR PE=1 SV=2	4.2588	4.33652	4.33726	4.35489	4.22019	4.278	4.24588	4.25883	4.25141	12	12	12	72.2	72.2	72.2	21.452	0	323.31	23635000000	25
P00387	P00387	NADH-cytochrome b5 reductase 3;NADH-cytochrome b5 reductase 3 membrane-bound form;NADH-cytochrome b5 reductase 3 soluble form	CYB5R3	823	sp|P00387|NB5R3_HUMAN NADH-cytochrome b5 reductase 3 OS=Homo sapiens OX=9606 GN=CYB5R3 PE=1 SV=3	-0.654764	-0.667127	-0.717009	-0.643555	-0.627504	-1.04943	-0.902643	-1.16125	-0.947701	3	3	3	13.3	13.3	13.3	34.234	0	7.4496	200740000	5
P00390	P00390	Glutathione reductase, mitochondrial	GSR	824	sp|P00390|GSHR_HUMAN Glutathione reductase, mitochondrial OS=Homo sapiens OX=9606 GN=GSR PE=1 SV=2	0.342915	0.532947	0.427927	0.186714	-0.0326748	-0.135374	-0.284071	0.00270462	-0.140688	7	7	7	19.9	19.9	19.9	56.256	0	92.406	540510000	11
P00441	P00441	Superoxide dismutase [Cu-Zn]	SOD1	825	sp|P00441|SODC_HUMAN Superoxide dismutase [Cu-Zn] OS=Homo sapiens OX=9606 GN=SOD1 PE=1 SV=2	5.49123	5.60042	5.62805	5.91124	5.88892	5.90306	5.97378	5.66518	6.02659	10	10	10	65.6	65.6	65.6	15.936	0	84.615	94295000000	76
P00480	P00480	Ornithine carbamoyltransferase, mitochondrial	OTC	826	sp|P00480|OTC_HUMAN Ornithine transcarbamylase, mitochondrial OS=Homo sapiens OX=9606 GN=OTC PE=1 SV=3	-1.2848	-1.64604	-1.58184	1.60347	1.54431	1.51585	0.422705	0.187283	0.0632839	8	8	8	23.7	23.7	23.7	39.935	0	29.491	1563500000	10
P00491	P00491	Purine nucleoside phosphorylase	PNP	827	sp|P00491|PNPH_HUMAN Purine nucleoside phosphorylase OS=Homo sapiens OX=9606 GN=PNP PE=1 SV=2	3.91175	3.95827	3.97904	4.45869	4.28442	4.2464	4.43973	4.14945	4.3372	18	18	18	73	73	73	32.118	0	323.31	20195000000	83
P00492;Q9NRG1	P00492	Hypoxanthine-guanine phosphoribosyltransferase	HPRT1	828	sp|P00492|HPRT_HUMAN Hypoxanthine-guanine phosphoribosyltransferase OS=Homo sapiens OX=9606 GN=HPRT1 PE=1 SV=2	4.87076	4.89742	4.99616	5.2879	5.17404	5.21965	5.45622	5.25587	5.35319	14	14	14	64.7	64.7	64.7	24.579	0	323.31	42333000000	33
P00519	P00519	Tyrosine-protein kinase ABL1	ABL1	829	sp|P00519|ABL1_HUMAN Tyrosine-protein kinase ABL1 OS=Homo sapiens OX=9606 GN=ABL1 PE=1 SV=4	0.27523	0.17093	0.184736	0.496712	0.520164	0.587133	0.521561	0.412277	0.441118	10	8	8	12.9	10.7	10.7	122.87	0	51.386	436030000	17
P00558;P07205	P00558	Phosphoglycerate kinase 1	PGK1	830	sp|P00558|PGK1_HUMAN Phosphoglycerate kinase 1 OS=Homo sapiens OX=9606 GN=PGK1 PE=1 SV=3	7.44781	7.55165	7.50267	7.74894	7.69863	7.63419	7.70455	7.56706	7.76279	32	32	32	75.1	75.1	75.1	44.614	0	323.31	292090000000	211
P00568	P00568	Adenylate kinase isoenzyme 1	AK1	831	sp|P00568|KAD1_HUMAN Adenylate kinase isoenzyme 1 OS=Homo sapiens OX=9606 GN=AK1 PE=1 SV=3	2.10192	2.03323	2.06058	2.3573	2.23652	2.18449	2.3161	2.35294	2.37626	7	7	7	40.7	40.7	40.7	21.635	0	87.74	3731700000	10
P00918	P00918	Carbonic anhydrase 2	CA2	832	sp|P00918|CAH2_HUMAN Carbonic anhydrase 2 OS=Homo sapiens OX=9606 GN=CA2 PE=1 SV=2	0.405672	0.350696	0.385958	0.698772	0.606565	0.663656	0.78146	0.742144	0.553318	6	6	6	33.5	33.5	33.5	29.246	0	27.536	579870000	12
P00966	P00966	Argininosuccinate synthase	ASS1	833	sp|P00966|ASSY_HUMAN Argininosuccinate synthase OS=Homo sapiens OX=9606 GN=ASS1 PE=1 SV=2	3.43139	3.49776	3.48051	3.78575	3.52319	3.67274	3.82117	3.73544	3.83357	11	11	11	26.7	26.7	26.7	46.53	0	15.656	16122000000	18
P01112	P01112	GTPase HRas;GTPase HRas, N-terminally processed	HRAS	834	sp|P01112|RASH_HUMAN GTPase HRas OS=Homo sapiens OX=9606 GN=HRAS PE=1 SV=1	-1.6332	-1.66525	-1.48786	-1.85133	-1.83895	-1.86812	-2.1014	-1.95808	-1.95747	4	4	2	24.9	24.9	11.1	21.298	0	7.5369	25434000	5
P02545	P02545	Prelamin-A/C;Lamin-A/C	LMNA	836	sp|P02545|LMNA_HUMAN Prelamin-A/C OS=Homo sapiens OX=9606 GN=LMNA PE=1 SV=1	-0.545601	-0.590764	-0.456873	-1.19154	-1.33043	-1.10953	-1.26301	-1.32314	-1.31884	7	6	6	12.2	11	11	74.139	0	86.291	192880000	8
P02786;Q9UP52	P02786	Transferrin receptor protein 1;Transferrin receptor protein 1, serum form	TFRC	837	sp|P02786|TFR1_HUMAN Transferrin receptor protein 1 OS=Homo sapiens OX=9606 GN=TFRC PE=1 SV=2	0.157894	1.08012	1.33142	0.564388	0.466549	0.726246	0.34481	0.215115	0.107506	9	9	9	15.4	15.4	15.4	84.87	0	66.184	838680000	14
P02794	P02794	Ferritin heavy chain;Ferritin heavy chain, N-terminally processed	FTH1	838	sp|P02794|FRIH_HUMAN Ferritin heavy chain OS=Homo sapiens OX=9606 GN=FTH1 PE=1 SV=2	-4.53632	-4.54332	-4.65845	-4.7624	-5.171	-4.72363	-4.90197	-4.86783	-4.75666	1	1	1	7.1	7.1	7.1	21.225	0	4.4774	147430000	1
P02795;P13640;Q8N339;P80294;P04732;CON__P67983;P04731	P02795;P13640	Metallothionein-2;Metallothionein-1G	MT2A;MT1G	839	sp|P02795|MT2_HUMAN Metallothionein-2 OS=Homo sapiens OX=9606 GN=MT2A PE=1 SV=1;sp|P13640|MT1G_HUMAN Metallothionein-1G OS=Homo sapiens OX=9606 GN=MT1G PE=1 SV=2	-1.26134	-1.3548	-0.960835	-2.24641	-2.06107	-2.13409	-2.2588	-1.79465	-1.87934	3	3	1	65.6	65.6	32.8	6.0422	0	42.11	425720000	8
P04040	P04040	Catalase	CAT	841	sp|P04040|CATA_HUMAN Catalase OS=Homo sapiens OX=9606 GN=CAT PE=1 SV=3	-0.593636	-0.542502	-0.561489	-1.22897	-1.18976	-1.22857	-1.51455	-1.42254	-1.4979	5	5	5	12.3	12.3	12.3	59.755	0	20.462	171330000	6
P04049	P04049	RAF proto-oncogene serine/threonine-protein kinase	RAF1	842	sp|P04049|RAF1_HUMAN RAF proto-oncogene serine/threonine-protein kinase OS=Homo sapiens OX=9606 GN=RAF1 PE=1 SV=1	0.653763	0.635577	0.667273	0.492594	0.542519	0.574692	0.28463	0.154598	0.275822	14	10	9	30.7	24.2	22.5	73.051	0	113.82	1619400000	15
P04075	P04075	Fructose-bisphosphate aldolase A	ALDOA	843	sp|P04075|ALDOA_HUMAN Fructose-bisphosphate aldolase A OS=Homo sapiens OX=9606 GN=ALDOA PE=1 SV=2	8.20377	8.21051	8.30471	8.29703	8.34461	8.37225	8.38656	8.39339	8.45613	34	34	32	82.7	82.7	75	39.42	0	323.31	303260000000	387
P04080	P04080	Cystatin-B	CSTB	844	sp|P04080|CYTB_HUMAN Cystatin-B OS=Homo sapiens OX=9606 GN=CSTB PE=1 SV=2	0.570593	0.824975	0.988327	1.21988	0.734186	0.684284	0.856632	0.894588	0.496614	4	4	4	70.4	70.4	70.4	11.139	0	105.22	2876100000	19
P04083	P04083	Annexin A1	ANXA1	845	sp|P04083|ANXA1_HUMAN Annexin A1 OS=Homo sapiens OX=9606 GN=ANXA1 PE=1 SV=2	3.14793	3.20087	3.23221	3.5149	3.47908	3.43694	3.53732	3.52388	3.41343	15	15	15	51.4	51.4	51.4	38.714	0	323.31	13084000000	26
P04150	P04150	Glucocorticoid receptor	NR3C1	846	sp|P04150|GCR_HUMAN Glucocorticoid receptor OS=Homo sapiens OX=9606 GN=NR3C1 PE=1 SV=1	2.02567	2.06796	2.07549	2.07206	2.08227	2.03108	0.803675	0.662302	0.662962	17	17	16	33.1	33.1	31.4	85.658	0	323.31	2168200000	29
P04181	P04181	Ornithine aminotransferase, mitochondrial;Ornithine aminotransferase, hepatic form;Ornithine aminotransferase, renal form	OAT	847	sp|P04181|OAT_HUMAN Ornithine aminotransferase, mitochondrial OS=Homo sapiens OX=9606 GN=OAT PE=1 SV=1	-2.23565	-2.28885	-2.10333	-0.63566	-0.812113	-0.625137	-0.935633	-1.33812	-1.39291	4	4	4	13.4	13.4	13.4	48.534	0	130.7	313730000	5
P04183	P04183	Thymidine kinase, cytosolic	TK1	848	sp|P04183|KITH_HUMAN Thymidine kinase, cytosolic OS=Homo sapiens OX=9606 GN=TK1 PE=1 SV=2	2.49533	2.54313	2.50468	1.85484	1.9369	1.9177	1.91728	2.05086	1.96987	10	10	10	44	44	44	25.468	0	65.223	9411000000	22
P04259	P04259	Keratin, type II cytoskeletal 6B	KRT6B	849	sp|P04259|K2C6B_HUMAN Keratin, type II cytoskeletal 6B OS=Homo sapiens OX=9606 GN=KRT6B PE=1 SV=5	-1.94103	-0.0294428	1.637	1.36543	3.32113	0.464233	-1.00508	2.52233	2.83204	20	14	1	36.9	27.3	1.6	60.066	0	174.52	5531300000	25
P04350	P04350	Tubulin beta-4A chain	TUBB4A	851	sp|P04350|TBB4A_HUMAN Tubulin beta-4A chain OS=Homo sapiens OX=9606 GN=TUBB4A PE=1 SV=2	0.293358	0.429927	0.374697	0.492498	0.365095	0.305601	0.543331	0.436024	0.528587	24	3	2	61.5	10.6	6.5	49.585	0	193.08	877260000	11
P04406	P04406	Glyceraldehyde-3-phosphate dehydrogenase	GAPDH	852	sp|P04406|G3P_HUMAN Glyceraldehyde-3-phosphate dehydrogenase OS=Homo sapiens OX=9606 GN=GAPDH PE=1 SV=3	7.52128	7.43732	7.44072	7.98346	7.81069	7.81372	7.93659	7.86806	7.79871	25	25	25	63.3	63.3	63.3	36.053	0	323.31	236970000000	339
P04424	P04424	Argininosuccinate lyase	ASL	853	sp|P04424|ARLY_HUMAN Argininosuccinate lyase OS=Homo sapiens OX=9606 GN=ASL PE=1 SV=4	-1.02849	-1.13265	-1.09938	-0.744968	-0.845554	-0.889688	-0.863958	-1.06722	-0.709064	5	5	5	12.3	12.3	12.3	51.657	0	37.107	122020000	6
P04439;P10321	P04439;P10321	HLA class I histocompatibility antigen, A-3 alpha chain;HLA class I histocompatibility antigen, Cw-7 alpha chain	HLA-A;HLA-C	854	sp|P04439|HLAA_HUMAN HLA class I histocompatibility antigen, A alpha chain OS=Homo sapiens OX=9606 GN=HLA-A PE=1 SV=2;sp|P10321|HLAC_HUMAN HLA class I histocompatibility antigen, C alpha chain OS=Homo sapiens OX=9606 GN=HLA-C PE=1 SV=3	-3.47692	-3.73224	-3.54062	-4.46681	-4.66197	-4.06098	-4.16199	-4.29912	-4.05197	2	2	1	13.2	13.2	6.6	40.84	0	24.172	83287000	4
P04632	P04632	Calpain small subunit 1	CAPNS1	855	sp|P04632|CPNS1_HUMAN Calpain small subunit 1 OS=Homo sapiens OX=9606 GN=CAPNS1 PE=1 SV=1	-0.0522881	0.00562572	0.0432739	0.0344639	0.137638	0.0113316	-0.0530529	0.260668	0.196316	5	5	5	29.9	29.9	29.9	28.315	0	90.756	1599000000	16
P04637	P04637	Cellular tumor antigen p53	TP53	856	sp|P04637|P53_HUMAN Cellular tumor antigen p53 OS=Homo sapiens OX=9606 GN=TP53 PE=1 SV=4	-0.144966	-0.0819559	-0.0226479	-0.0460072	0.0599937	0.0521679	0.317766	0.0548897	0.172857	5	5	5	18.3	18.3	18.3	43.653	0	8.6826	687720000	6
P04792	P04792	Heat shock protein beta-1	HSPB1	857	sp|P04792|HSPB1_HUMAN Heat shock protein beta-1 OS=Homo sapiens OX=9606 GN=HSPB1 PE=1 SV=2	-1.82777	-1.80301	-1.59372	-2.18766	-1.47585	-2.17642	-2.5715	-2.17771	-1.84055	3	3	3	17.6	17.6	17.6	22.782	0	37.655	132570000	3
P04818	P04818	Thymidylate synthase	TYMS	858	sp|P04818|TYSY_HUMAN Thymidylate synthase OS=Homo sapiens OX=9606 GN=TYMS PE=1 SV=3	2.74042	2.76827	2.69779	2.49829	2.25451	2.42063	2.07518	2.20824	2.19393	11	11	11	41.5	41.5	41.5	35.716	0	323.31	7989100000	36
P04899;P19087;A8MTJ3;P11488;P38405	P04899	Guanine nucleotide-binding protein G(i) subunit alpha-2	GNAI2	859	sp|P04899|GNAI2_HUMAN Guanine nucleotide-binding protein G(i) subunit alpha-2 OS=Homo sapiens OX=9606 GN=GNAI2 PE=1 SV=3	-2.50078	-2.65094	-2.43117	-2.5467	-3.03668	-2.72006	-2.78579	-2.70069	-2.75861	6	3	3	20.8	11.8	11.8	40.45	0	24.749	140400000	3
Q6FI13;P0C0S8;Q99878;Q9BTM1;Q16777;Q93077;Q7L7L0;P04908;Q96KK5;P20671;P16104;Q8IUE6;Q96QV6	Q6FI13;P0C0S8;Q99878;Q9BTM1;Q16777;Q93077;Q7L7L0;P04908;Q96KK5;P20671;P16104;Q8IUE6;Q96QV6	Histone H2A type 2-A;Histone H2A type 1;Histone H2A type 1-J;Histone H2A.J;Histone H2A type 2-C;Histone H2A type 1-C;Histone H2A type 3;Histone H2A type 1-B/E;Histone H2A type 1-H;Histone H2A type 1-D;Histone H2AX;Histone H2A type 2-B;Histone H2A type 1-A	HIST2H2AA3;HIST1H2AG;HIST1H2AJ;H2AFJ;HIST2H2AC;HIST1H2AC;HIST3H2A;HIST1H2AB;HIST1H2AH;HIST1H2AD;H2AFX;HIST2H2AB;HIST1H2AA	860	sp|Q6FI13|H2A2A_HUMAN Histone H2A type 2-A OS=Homo sapiens OX=9606 GN=H2AC19 PE=1 SV=3;sp|P0C0S8|H2A1_HUMAN Histone H2A type 1 OS=Homo sapiens OX=9606 GN=H2AC17 PE=1 SV=2;sp|Q99878|H2A1J_HUMAN Histone H2A type 1-J OS=Homo sapiens OX=9606 GN=H2AC14 PE=1 SV=	3.49245	3.56133	3.69432	3.27819	3.4494	3.06731	3.09299	3.01723	2.83283	2	1	1	21.5	14.6	14.6	14.095	0	3.2754	6028600000	2
P05023;P13637;P50993;Q13733;P20648;P54707	P05023	Sodium/potassium-transporting ATPase subunit alpha-1	ATP1A1	861	sp|P05023|AT1A1_HUMAN Sodium/potassium-transporting ATPase subunit alpha-1 OS=Homo sapiens OX=9606 GN=ATP1A1 PE=1 SV=1	1.96941	1.81862	1.89341	1.76804	1.57195	1.57519	1.63906	1.74689	1.8482	16	16	16	21	21	21	112.89	0	323.31	2774000000	30
P05091	P05091	Aldehyde dehydrogenase, mitochondrial	ALDH2	862	sp|P05091|ALDH2_HUMAN Aldehyde dehydrogenase, mitochondrial OS=Homo sapiens OX=9606 GN=ALDH2 PE=1 SV=2	-1.55352	-1.92493	-1.99069	0.341311	0.220913	0.398933	-0.317989	-0.662052	-0.568619	9	6	6	20.9	17.6	17.6	56.381	0	6.8441	192160000	8
P05114	P05114	Non-histone chromosomal protein HMG-14	HMGN1	863	sp|P05114|HMGN1_HUMAN Non-histone chromosomal protein HMG-14 OS=Homo sapiens OX=9606 GN=HMGN1 PE=1 SV=3	-1.51311	-1.66636	-1.92651	-0.668991	-0.718449	-0.900885	-0.777325	-0.771955	-0.713949	5	5	5	37	37	37	10.659	0	179.9	3255900000	11
P05198	P05198	Eukaryotic translation initiation factor 2 subunit 1	EIF2S1	866	sp|P05198|IF2A_HUMAN Eukaryotic translation initiation factor 2 subunit 1 OS=Homo sapiens OX=9606 GN=EIF2S1 PE=1 SV=3	3.14308	3.05498	3.12146	3.44166	3.32556	3.24475	3.39291	3.22255	3.32609	17	17	17	56.5	56.5	56.5	36.112	0	306.26	8482400000	39
P05204	P05204	Non-histone chromosomal protein HMG-17	HMGN2	867	sp|P05204|HMGN2_HUMAN Non-histone chromosomal protein HMG-17 OS=Homo sapiens OX=9606 GN=HMGN2 PE=1 SV=3	-7.22472	-7.1981	-7.11779	-6.22019	-6.15144	-5.85913	-6.03805	-5.64492	-5.88042	1	1	1	13.3	13.3	13.3	9.3926	0	66.805	903660000	6
P05386	P05386	60S acidic ribosomal protein P1	RPLP1	868	sp|P05386|RLA1_HUMAN 60S acidic ribosomal protein P1 OS=Homo sapiens OX=9606 GN=RPLP1 PE=1 SV=1	4.30714	4.23094	4.52794	5.14613	5.07271	4.97078	4.7572	4.90827	4.88378	2	2	2	51.8	51.8	51.8	11.514	0	21.041	27380000000	23
P05387	P05387	60S acidic ribosomal protein P2	RPLP2	869	sp|P05387|RLA2_HUMAN 60S acidic ribosomal protein P2 OS=Homo sapiens OX=9606 GN=RPLP2 PE=1 SV=1	5.19928	5.20938	5.08846	5.65997	5.50271	5.42945	5.63293	5.54301	5.43829	11	11	11	78.3	78.3	78.3	11.665	0	323.31	81491000000	66
P05388;Q8NHW5	P05388;Q8NHW5	60S acidic ribosomal protein P0;60S acidic ribosomal protein P0-like	RPLP0;RPLP0P6	870	sp|P05388|RLA0_HUMAN 60S acidic ribosomal protein P0 OS=Homo sapiens OX=9606 GN=RPLP0 PE=1 SV=1;sp|Q8NHW5|RLA0L_HUMAN 60S acidic ribosomal protein P0-like OS=Homo sapiens OX=9606 GN=RPLP0P6 PE=5 SV=1	4.86161	4.84584	5.01731	5.70068	5.4391	5.50933	5.67446	5.49605	5.54263	13	13	13	51.7	51.7	51.7	34.273	0	272.83	67538000000	62
P05412	P05412	Transcription factor AP-1	JUN	871	sp|P05412|JUN_HUMAN Transcription factor Jun OS=Homo sapiens OX=9606 GN=JUN PE=1 SV=2	-3.92911	-3.82691	-3.74637	-3.24455	-3.45264	-3.06065	-1.67047	-1.87999	-1.74653	4	4	4	20.8	20.8	20.8	35.675	0	34.867	268300000	7
P05423	P05423	DNA-directed RNA polymerase III subunit RPC4	POLR3D	872	sp|P05423|RPC4_HUMAN DNA-directed RNA polymerase III subunit RPC4 OS=Homo sapiens OX=9606 GN=POLR3D PE=1 SV=2	1.88024	2.06209	2.1042	2.13162	2.1584	2.17535	2.3982	2.3153	2.27564	10	10	9	40.7	40.7	34.9	44.395	0	30.841	2669700000	15
P05455	P05455	Lupus La protein	SSB	873	sp|P05455|LA_HUMAN Lupus La protein OS=Homo sapiens OX=9606 GN=SSB PE=1 SV=2	5.67104	5.7325	5.84655	5.90636	5.86765	5.87275	5.9105	6.0534	6.01232	30	30	30	58.1	58.1	58.1	46.836	0	323.31	98430000000	72
P05549	P05549	Transcription factor AP-2-alpha	TFAP2A	874	sp|P05549|AP2A_HUMAN Transcription factor AP-2-alpha OS=Homo sapiens OX=9606 GN=TFAP2A PE=1 SV=1	-5.23984	-5.74239	-5.26789	-6.29263	-5.53798	-5.50055	-6.17962	-6.05305	-5.6068	1	1	1	2.5	2.5	2.5	48.062	0	9.0738	6336000	1
P05556	P05556	Integrin beta-1	ITGB1	875	sp|P05556|ITB1_HUMAN Integrin beta-1 OS=Homo sapiens OX=9606 GN=ITGB1 PE=1 SV=2	0.0339928	0.183614	-0.0979576	-0.305632	-0.202986	-0.240917	-0.0771942	-0.0748501	-0.00174141	12	12	12	15.8	15.8	15.8	88.414	0	56.539	596580000	16
P05783;CON__P05784;Q92764;CON__H-INV:HIT000015463;CON__Q92764;CON__Q497I4	P05783	Keratin, type I cytoskeletal 18	KRT18	877	sp|P05783|K1C18_HUMAN Keratin, type I cytoskeletal 18 OS=Homo sapiens OX=9606 GN=KRT18 PE=1 SV=2	2.19633	2.12004	2.0818	1.85405	1.73326	1.7775	1.48215	1.33599	1.31666	13	13	12	40.5	40.5	38.4	48.057	0	190.34	7241400000	27
P08590;P05976	P08590;P05976	Myosin light chain 3;Myosin light chain 1/3, skeletal muscle isoform	MYL3;MYL1	878	sp|P08590|MYL3_HUMAN Myosin light chain 3 OS=Homo sapiens OX=9606 GN=MYL3 PE=1 SV=3;sp|P05976|MYL1_HUMAN Myosin light chain 1/3, skeletal muscle isoform OS=Homo sapiens OX=9606 GN=MYL1 PE=1 SV=3	-0.881523	-0.402759	-0.788387	-0.802311	-1.04918	-1.1575	-1.0168	-0.519884	-0.965916	2	2	2	8.2	8.2	8.2	21.932	0	3.2642	5428000000	4
P06132	P06132	Uroporphyrinogen decarboxylase	UROD	879	sp|P06132|DCUP_HUMAN Uroporphyrinogen decarboxylase OS=Homo sapiens OX=9606 GN=UROD PE=1 SV=2	0.86573	0.748902	0.902632	0.9807	0.88061	0.917856	1.08251	1.01886	1.02648	5	5	5	22.9	22.9	22.9	40.786	0	49.68	822380000	9
P06280	P06280	Alpha-galactosidase A	GLA	880	sp|P06280|AGAL_HUMAN Alpha-galactosidase A OS=Homo sapiens OX=9606 GN=GLA PE=1 SV=1	0.508411	0.535068	0.349131	0.33894	0.621838	0.854095	0.794037	0.688602	0.600067	7	7	7	21.2	21.2	21.2	48.766	0	15.535	356680000	7
P06400	P06400	Retinoblastoma-associated protein	RB1	882	sp|P06400|RB_HUMAN Retinoblastoma-associated protein OS=Homo sapiens OX=9606 GN=RB1 PE=1 SV=2	1.34072	1.27598	1.26887	0.724871	0.794754	0.793388	0.900179	0.859747	0.713673	12	12	12	18.2	18.2	18.2	106.16	0	165.18	1279000000	20
P06454	P06454	Prothymosin alpha;Prothymosin alpha, N-terminally processed;Thymosin alpha-1	PTMA	883	sp|P06454|PTMA_HUMAN Prothymosin alpha OS=Homo sapiens OX=9606 GN=PTMA PE=1 SV=2	3.30521	3.34859	3.28705	3.09271	3.29512	3.21953	3.35266	3.35422	3.25717	9	9	9	39.6	39.6	39.6	12.203	0	323.31	297790000000	195
P06493	P06493	Cyclin-dependent kinase 1	CDK1	884	sp|P06493|CDK1_HUMAN Cyclin-dependent kinase 1 OS=Homo sapiens OX=9606 GN=CDK1 PE=1 SV=3	4.79978	4.61702	4.65426	4.85151	4.73493	4.73936	4.48192	4.2249	4.26886	14	14	12	63.3	63.3	56.9	34.095	0	323.31	37746000000	57
P06576	P06576	ATP synthase subunit beta, mitochondrial	ATP5B	885	sp|P06576|ATPB_HUMAN ATP synthase subunit beta, mitochondrial OS=Homo sapiens OX=9606 GN=ATP5F1B PE=1 SV=3	-0.0380821	0.199821	-0.085228	3.88239	3.79284	3.88467	2.796	2.75927	2.59147	18	18	18	44.4	44.4	44.4	56.559	0	323.31	5709000000	31
P06730	P06730	Eukaryotic translation initiation factor 4E	EIF4E	886	sp|P06730|IF4E_HUMAN Eukaryotic translation initiation factor 4E OS=Homo sapiens OX=9606 GN=EIF4E PE=1 SV=2	1.24339	1.18116	1.19674	1.37168	1.19578	1.26993	1.62244	1.69795	1.47341	5	5	5	28.6	28.6	28.6	25.097	0	59.096	7931600000	10
P06732	P06732	Creatine kinase M-type;Creatine kinase M-type, N-terminally processed	CKM	887	sp|P06732|KCRM_HUMAN Creatine kinase M-type OS=Homo sapiens OX=9606 GN=CKM PE=1 SV=2	-2.40861	-2.36252	-2.38678	-2.16924	-2.26182	-1.74407	-1.8086	-1.82251	-1.84037	3	1	1	9.2	3.7	3.7	43.101	0.0008658	1.8846	67512000	2
P06733	P06733	Alpha-enolase	ENO1	888	sp|P06733|ENOA_HUMAN Alpha-enolase OS=Homo sapiens OX=9606 GN=ENO1 PE=1 SV=2	7.76347	7.85844	8.02089	8.16907	8.01043	8.07011	8.09783	8.08256	8.12439	36	36	34	74.2	74.2	69.1	47.168	0	323.31	523140000000	470
P06737	P06737	Glycogen phosphorylase, liver form	PYGL	889	sp|P06737|PYGL_HUMAN Glycogen phosphorylase, liver form OS=Homo sapiens OX=9606 GN=PYGL PE=1 SV=4	2.44689	2.51132	2.5465	2.65548	2.61699	2.59655	2.62141	2.57629	2.53962	25	21	21	34.4	29.2	29.2	97.147	0	71.421	3596900000	39
P06744;CON__Q3ZBD7	P06744	Glucose-6-phosphate isomerase	GPI	890	sp|P06744|G6PI_HUMAN Glucose-6-phosphate isomerase OS=Homo sapiens OX=9606 GN=GPI PE=1 SV=4	3.26115	3.10971	3.17271	3.26243	3.15457	3.40804	3.1638	3.31647	2.93656	14	14	14	33.2	33.2	33.2	63.146	0	223.54	6092000000	28
P06746	P06746	DNA polymerase beta	POLB	891	sp|P06746|DPOLB_HUMAN DNA polymerase beta OS=Homo sapiens OX=9606 GN=POLB PE=1 SV=3	-0.0187683	-0.043025	-0.050787	0.0557289	0.103209	0.0558376	0.309004	0.158102	0.190609	6	6	6	24.2	24.2	24.2	38.177	0	54.24	335630000	11
P06748	P06748	Nucleophosmin	NPM1	892	sp|P06748|NPM_HUMAN Nucleophosmin OS=Homo sapiens OX=9606 GN=NPM1 PE=1 SV=2	2.05025	1.95711	1.97293	2.08697	2.03781	2.12737	2.33597	2.27013	2.32856	7	7	7	31.3	31.3	31.3	32.575	0	86.473	7523900000	19
P06753	P06753	Tropomyosin alpha-3 chain	TPM3	893	sp|P06753|TPM3_HUMAN Tropomyosin alpha-3 chain OS=Homo sapiens OX=9606 GN=TPM3 PE=1 SV=2	0.154253	0.176957	0.151985	0.0678692	0.197691	0.0314083	0.0814838	0.0569344	0.0176659	9	4	4	27.7	15.8	15.8	32.95	0	22.197	9458100000	10
P06756	P06756	Integrin alpha-V;Integrin alpha-V heavy chain;Integrin alpha-V light chain	ITGAV	894	sp|P06756|ITAV_HUMAN Integrin alpha-V OS=Homo sapiens OX=9606 GN=ITGAV PE=1 SV=2	-3.41785	-3.51501	-3.353	-3.96226	-3.84684	-3.16313	-3.2115	-3.23843	-3.33247	3	3	3	4.3	4.3	4.3	116.04	0	3.5033	1307500000	4
P33778;Q16778;P23527;Q8N257;P06899;Q6DRA6;Q6DN03	P33778;Q16778;P23527;Q8N257;P06899	Histone H2B type 1-B;Histone H2B type 2-E;Histone H2B type 1-O;Histone H2B type 3-B;Histone H2B type 1-J	HIST1H2BB;HIST2H2BE;HIST1H2BO;HIST3H2BB;HIST1H2BJ	895	sp|P33778|H2B1B_HUMAN Histone H2B type 1-B OS=Homo sapiens OX=9606 GN=H2BC3 PE=1 SV=2;sp|Q16778|H2B2E_HUMAN Histone H2B type 2-E OS=Homo sapiens OX=9606 GN=H2BC21 PE=1 SV=3;sp|P23527|H2B1O_HUMAN Histone H2B type 1-O OS=Homo sapiens OX=9606 GN=H2BC17 PE=1 S	3.16774	3.64393	3.68809	3.602	3.56228	3.71415	3.58187	3.61606	3.59688	6	6	2	42.1	42.1	7.9	13.95	0	26.309	6371200000	15
P07108	P07108	Acyl-CoA-binding protein	DBI	897	sp|P07108|ACBP_HUMAN Acyl-CoA-binding protein OS=Homo sapiens OX=9606 GN=DBI PE=1 SV=2	-0.663	-0.661635	-0.443375	-0.381441	-0.440516	-0.337111	-0.0715923	-0.63456	-0.193436	6	6	6	65.5	65.5	65.5	10.044	0	190.6	5760600000	14
P07195	P07195	L-lactate dehydrogenase B chain	LDHB	898	sp|P07195|LDHB_HUMAN L-lactate dehydrogenase B chain OS=Homo sapiens OX=9606 GN=LDHB PE=1 SV=2	6.13577	6.15927	6.17279	6.49572	6.46199	6.38666	6.44718	6.27486	6.48205	19	17	17	45.5	38	38	36.638	0	239.05	127710000000	92
P07196	P07196	Neurofilament light polypeptide	NEFL	899	sp|P07196|NFL_HUMAN Neurofilament light polypeptide OS=Homo sapiens OX=9606 GN=NEFL PE=1 SV=3	-2.9307	-2.86516	-2.92731	-3.3068	-3.3521	-3.40349	-3.43333	-3.67946	-3.76611	4	3	3	8.1	6.4	6.4	61.516	0	29.175	72048000	3
P07203	P07203	Glutathione peroxidase 1	GPX1	900	sp|P07203|GPX1_HUMAN Glutathione peroxidase 1 OS=Homo sapiens OX=9606 GN=GPX1 PE=1 SV=4	-2.45827	-2.39345	-2.32351	-1.45218	-1.46905	-1.57858	-0.93244	-1.11432	-0.776764	4	4	4	23.6	23.6	23.6	22.088	0	12.761	130250000	4
P07237	P07237	Protein disulfide-isomerase	P4HB	901	sp|P07237|PDIA1_HUMAN Protein disulfide-isomerase OS=Homo sapiens OX=9606 GN=P4HB PE=1 SV=3	3.84752	3.8913	3.5658	3.23656	3.22762	3.13531	3.34561	3.07024	2.82303	20	20	20	44.9	44.9	44.9	57.116	0	323.31	18866000000	34
P07311	P07311	Acylphosphatase-1	ACYP1	902	sp|P07311|ACYP1_HUMAN Acylphosphatase-1 OS=Homo sapiens OX=9606 GN=ACYP1 PE=1 SV=2	-0.836315	-0.639125	-0.51853	-0.511917	-0.669044	-0.659266	-0.342175	-0.499592	-0.415722	5	5	5	60.6	60.6	60.6	11.261	0	15.302	1114600000	8
P07339	P07339	Cathepsin D;Cathepsin D light chain;Cathepsin D heavy chain	CTSD	903	sp|P07339|CATD_HUMAN Cathepsin D OS=Homo sapiens OX=9606 GN=CTSD PE=1 SV=1	-1.8732	-1.82964	-1.90977	-1.56659	-1.46242	-1.02923	-0.957451	-1.12705	-1.16083	2	2	2	6.8	6.8	6.8	44.552	0	4.5711	83466000	3
P07355;A6NMY6	P07355;A6NMY6	Annexin A2;Putative annexin A2-like protein	ANXA2;ANXA2P2	904	sp|P07355|ANXA2_HUMAN Annexin A2 OS=Homo sapiens OX=9606 GN=ANXA2 PE=1 SV=2;sp|A6NMY6|AXA2L_HUMAN Putative annexin A2-like protein OS=Homo sapiens OX=9606 GN=ANXA2P2 PE=5 SV=2	3.25225	3.3585	3.26279	1.98803	1.82515	2.54818	2.11828	2.90964	3.0296	15	15	15	41	41	41	38.604	0	203.16	14904000000	26
P07384	P07384	Calpain-1 catalytic subunit	CAPN1	905	sp|P07384|CAN1_HUMAN Calpain-1 catalytic subunit OS=Homo sapiens OX=9606 GN=CAPN1 PE=1 SV=1	1.42305	1.39658	1.50976	0.873869	0.827816	0.996876	0.993956	1.09214	1.07504	11	11	11	22.8	22.8	22.8	81.889	0	246.68	2222300000	21
P07437;A6NNZ2;Q9H4B7;CON__ENSEMBL:ENSBTAP00000025008	P07437	Tubulin beta chain	TUBB	906	sp|P07437|TBB5_HUMAN Tubulin beta chain OS=Homo sapiens OX=9606 GN=TUBB PE=1 SV=2	7.19127	7.26844	7.33537	7.57155	7.43835	7.56221	7.62596	7.4569	7.56765	27	7	6	64	20.5	17.1	49.67	0	323.31	293300000000	187
P07602	P07602	Prosaposin;Saposin-A;Saposin-B-Val;Saposin-B;Saposin-C;Saposin-D	PSAP	907	sp|P07602|SAP_HUMAN Prosaposin OS=Homo sapiens OX=9606 GN=PSAP PE=1 SV=2	-2.0448	-2.10928	-2.12844	-1.90504	-1.79007	-1.37743	-1.27734	-1.37092	-1.42873	2	2	2	3.6	3.6	3.6	58.112	0.0017135	1.7032	289750000	3
P07686	P07686	Beta-hexosaminidase subunit beta;Beta-hexosaminidase subunit beta chain B;Beta-hexosaminidase subunit beta chain A	HEXB	908	sp|P07686|HEXB_HUMAN Beta-hexosaminidase subunit beta OS=Homo sapiens OX=9606 GN=HEXB PE=1 SV=4	-4.28304	-4.06132	-4.00261	-3.64539	-3.75959	-3.4245	-3.93317	-3.55328	-3.94636	2	2	2	3.8	3.8	3.8	63.137	0	4.4157	33806000	2
P07737;CON__P02584	P07737	Profilin-1	PFN1	909	sp|P07737|PROF1_HUMAN Profilin-1 OS=Homo sapiens OX=9606 GN=PFN1 PE=1 SV=2	7.72375	7.83515	7.78376	8.0518	7.87861	7.85027	7.87749	7.93321	7.95712	10	10	10	66.4	66.4	66.4	15.054	0	323.31	313180000000	181
P07738	P07738	Bisphosphoglycerate mutase	BPGM	910	sp|P07738|PMGE_HUMAN Bisphosphoglycerate mutase OS=Homo sapiens OX=9606 GN=BPGM PE=1 SV=2	0.727329	0.587789	0.62797	0.790962	0.868977	0.808222	0.883842	0.877012	0.87373	3	3	3	15.1	15.1	15.1	30.005	0	23.718	1565500000	11
P07741	P07741	Adenine phosphoribosyltransferase	APRT	911	sp|P07741|APT_HUMAN Adenine phosphoribosyltransferase OS=Homo sapiens OX=9606 GN=APRT PE=1 SV=2	2.99309	3.2152	3.14591	2.774	2.58682	2.65435	2.4986	2.51011	2.75183	12	12	12	57.2	57.2	57.2	19.608	0	56.822	28450000000	13
P07814	P07814	Bifunctional glutamate/proline--tRNA ligase;Glutamate--tRNA ligase;Proline--tRNA ligase	EPRS	912	sp|P07814|SYEP_HUMAN Bifunctional glutamate/proline--tRNA ligase OS=Homo sapiens OX=9606 GN=EPRS1 PE=1 SV=5	5.67056	5.61105	5.65475	5.96016	5.83174	5.81732	6.04109	6.00664	5.96495	61	61	60	43.7	43.7	43.7	170.59	0	323.31	89614000000	198
P07864	P07864	L-lactate dehydrogenase C chain	LDHC	913	sp|P07864|LDHC_HUMAN L-lactate dehydrogenase C chain OS=Homo sapiens OX=9606 GN=LDHC PE=1 SV=4	-4.48242	-4.10465	-4.0627	-3.81008	-3.91196	-4.0527	-4.05138	-3.61373	-4.09444	3	2	2	9.6	6	6	36.311	0	3.3762	57465000	2
P07900;Q58FG0	P07900	Heat shock protein HSP 90-alpha	HSP90AA1	914	sp|P07900|HS90A_HUMAN Heat shock protein HSP 90-alpha OS=Homo sapiens OX=9606 GN=HSP90AA1 PE=1 SV=5	9.08924	9.16048	9.08903	9.27338	9.21497	9.19666	8.58319	8.59672	8.57054	61	61	39	67.3	67.3	51	84.659	0	323.31	1141600000000	1075
P07902	P07902	Galactose-1-phosphate uridylyltransferase	GALT	915	sp|P07902|GALT_HUMAN Galactose-1-phosphate uridylyltransferase OS=Homo sapiens OX=9606 GN=GALT PE=1 SV=3	-2.73115	-2.70891	-2.69417	-2.60807	-2.55555	-2.5539	-2.42155	-2.35222	-2.52574	3	3	3	9.5	9.5	9.5	43.363	0	43.876	542150000	6
P07910;O60812;B7ZW38;B2RXH8;P0DMR1;A0A0G2JPF8;A0A0G2JNQ3	P07910;O60812;B7ZW38;B2RXH8;P0DMR1;A0A0G2JPF8;A0A0G2JNQ3	Heterogeneous nuclear ribonucleoproteins C1/C2;Heterogeneous nuclear ribonucleoprotein C-like 1;Heterogeneous nuclear ribonucleoprotein C-like 3;Heterogeneous nuclear ribonucleoprotein C-like 2;Heterogeneous nuclear ribonucleoprotein C-like 4	HNRNPC;HNRNPCL1;HNRNPCL3;HNRNPCL2;HNRNPCL4	916	sp|P07910|HNRPC_HUMAN Heterogeneous nuclear ribonucleoproteins C1/C2 OS=Homo sapiens OX=9606 GN=HNRNPC PE=1 SV=4;sp|O60812|HNRC1_HUMAN Heterogeneous nuclear ribonucleoprotein C-like 1 OS=Homo sapiens OX=9606 GN=HNRNPCL1 PE=1 SV=1;sp|B7ZW38|HNRC3_HUMAN Hete	3.40941	3.5537	3.44871	3.20212	3.10486	3.2713	3.16662	3.30508	3.27737	7	7	7	23.5	23.5	23.5	33.67	0	17.334	3777400000	19
P07919;A0A096LP55	P07919;A0A096LP55	Cytochrome b-c1 complex subunit 6, mitochondrial;Cytochrome b-c1 complex subunit 6	UQCRH;UQCRHL	917	sp|P07919|QCR6_HUMAN Cytochrome b-c1 complex subunit 6, mitochondrial OS=Homo sapiens OX=9606 GN=UQCRH PE=1 SV=2;sp|A0A096LP55|QCR6L_HUMAN Cytochrome b-c1 complex subunit 6-like, mitochondrial OS=Homo sapiens OX=9606 GN=UQCRHL PE=3 SV=1	-0.563267	-0.955497	-0.712334	-2.20514	-2.84537	-3.0667	-2.15115	-2.45446	-1.63648	2	2	2	28.6	28.6	28.6	10.739	0	4.3637	707390000	2
P07942	P07942	Laminin subunit beta-1	LAMB1	918	sp|P07942|LAMB1_HUMAN Laminin subunit beta-1 OS=Homo sapiens OX=9606 GN=LAMB1 PE=1 SV=2	-0.535482	-0.558433	-0.771973	-1.12258	-1.21845	-1.09943	-1.22873	-1.12536	-1.32958	3	3	3	2.5	2.5	2.5	198.04	0	6.3558	83277000	4
P07947;P06239	P07947	Tyrosine-protein kinase Yes	YES1	919	sp|P07947|YES_HUMAN Tyrosine-protein kinase Yes OS=Homo sapiens OX=9606 GN=YES1 PE=1 SV=3	-1.30042	-1.27367	-1.20242	-0.80464	-0.533285	-0.605932	-0.848059	-0.902922	-0.739349	9	6	5	19.5	13.3	11.2	60.801	0	11.875	303360000	7
P07948;P08631	P07948	Tyrosine-protein kinase Lyn	LYN	920	sp|P07948|LYN_HUMAN Tyrosine-protein kinase Lyn OS=Homo sapiens OX=9606 GN=LYN PE=1 SV=3	-0.78422	-0.839431	-0.776375	-0.947418	-0.997953	-0.948259	-0.937172	-0.718435	-0.76753	5	5	5	10.7	10.7	10.7	58.573	0	8.3958	244380000	6
P07954	P07954	Fumarate hydratase, mitochondrial	FH	921	sp|P07954|FUMH_HUMAN Fumarate hydratase, mitochondrial OS=Homo sapiens OX=9606 GN=FH PE=1 SV=3	3.60293	3.64523	3.65506	3.76147	3.73583	3.76779	3.87861	3.73039	3.8615	14	14	14	41	41	41	54.636	0	184.19	9657300000	28
P07992	P07992	DNA excision repair protein ERCC-1	ERCC1	922	sp|P07992|ERCC1_HUMAN DNA excision repair protein ERCC-1 OS=Homo sapiens OX=9606 GN=ERCC1 PE=1 SV=1	0.371428	0.379605	0.164215	0.0500088	0.160872	0.167284	0.11985	0.0591717	-0.0387344	5	5	5	25.3	25.3	25.3	32.562	0	142.43	630150000	6
P07996;CON__Q28194	P07996	Thrombospondin-1	THBS1	923	sp|P07996|TSP1_HUMAN Thrombospondin-1 OS=Homo sapiens OX=9606 GN=THBS1 PE=1 SV=2	-5.51198	-5.56073	-5.52076	-5.34063	-5.0397	-5.04064	-5.21379	-4.83348	-4.81711	3	3	3	2.9	2.9	2.9	129.38	0.0008679	1.9161	284630000	4
P08047	P08047	Transcription factor Sp1	SP1	924	sp|P08047|SP1_HUMAN Transcription factor Sp1 OS=Homo sapiens OX=9606 GN=SP1 PE=1 SV=3	-1.52113	-1.62492	-1.5098	-1.40244	-1.57993	-1.43926	-1.34883	-1.09832	-1.15931	6	6	5	15	15	12.6	80.692	0	185.39	2121900000	15
P08069	P08069	Insulin-like growth factor 1 receptor;Insulin-like growth factor 1 receptor alpha chain;Insulin-like growth factor 1 receptor beta chain	IGF1R	925	sp|P08069|IGF1R_HUMAN Insulin-like growth factor 1 receptor OS=Homo sapiens OX=9606 GN=IGF1R PE=1 SV=1	-3.94942	-4.28424	-4.29245	-4.17875	-4.43944	-4.15888	-4.55145	-4.62894	-4.47721	1	1	1	1	1	1	154.79	0.0008676	1.9094	19399000	1
P08133	P08133	Annexin A6	ANXA6	926	sp|P08133|ANXA6_HUMAN Annexin A6 OS=Homo sapiens OX=9606 GN=ANXA6 PE=1 SV=3	1.59677	1.74346	2.09788	-0.33814	-0.401827	-0.15596	-0.278358	-0.0987186	-0.00522995	9	9	9	15.3	15.3	15.3	75.872	0	41.807	888510000	10
P08183	P08183	Multidrug resistance protein 1	ABCB1	927	sp|P08183|MDR1_HUMAN ATP-dependent translocase ABCB1 OS=Homo sapiens OX=9606 GN=ABCB1 PE=1 SV=3	-4.98785	-4.97719	-4.9046	-5.30708	-5.03565	-4.75742	-4.97807	-5.31191	-5.72996	2	2	2	2.2	2.2	2.2	141.48	0	3.8583	440660000	2
P08195	P08195	4F2 cell-surface antigen heavy chain	SLC3A2	928	sp|P08195|4F2_HUMAN 4F2 cell-surface antigen heavy chain OS=Homo sapiens OX=9606 GN=SLC3A2 PE=1 SV=3	-3.00919	-3.03408	-3.23469	-2.16897	-2.26691	-2.55173	-1.97809	-2.38531	-1.87556	2	2	2	3.8	3.8	3.8	67.993	0	63.279	108050000	3
P08235	P08235	Mineralocorticoid receptor	NR3C2	929	sp|P08235|MCR_HUMAN Mineralocorticoid receptor OS=Homo sapiens OX=9606 GN=NR3C2 PE=1 SV=2	-4.12913	-4.04154	-4.13029	-4.36738	-4.40879	-4.49715	-6.99642	-6.63093	-6.52973	3	2	2	3.9	2.5	2.5	107.08	0	281.03	45841000	3
P08237	P08237	ATP-dependent 6-phosphofructokinase, muscle type	PFKM	930	sp|P08237|PFKAM_HUMAN ATP-dependent 6-phosphofructokinase, muscle type OS=Homo sapiens OX=9606 GN=PFKM PE=1 SV=2	4.23993	4.22659	4.27905	4.45395	4.31617	4.35468	4.32437	4.30622	4.35959	19	17	17	35.5	33.2	33.2	85.182	0	323.31	18485000000	40
P08238;Q58FF7	P08238	Heat shock protein HSP 90-beta	HSP90AB1	931	sp|P08238|HS90B_HUMAN Heat shock protein HSP 90-beta OS=Homo sapiens OX=9606 GN=HSP90AB1 PE=1 SV=4	8.03686	8.01557	8.04189	8.23217	8.07484	8.20439	7.80979	7.7392	7.81958	58	40	32	65.5	52.5	46.3	83.263	0	323.31	444250000000	411
P08240	P08240	Signal recognition particle receptor subunit alpha	SRPR	932	sp|P08240|SRPRA_HUMAN Signal recognition particle receptor subunit alpha OS=Homo sapiens OX=9606 GN=SRPRA PE=1 SV=2	-6.24392	-4.95173	-6.1805	-4.93234	-5.43431	-4.26423	-4.27482	-3.95383	-5.26769	2	2	2	3.6	3.6	3.6	69.81	0	3.9746	14404000	2
P08243	P08243	Asparagine synthetase [glutamine-hydrolyzing]	ASNS	933	sp|P08243|ASNS_HUMAN Asparagine synthetase [glutamine-hydrolyzing] OS=Homo sapiens OX=9606 GN=ASNS PE=1 SV=4	5.91984	6.04461	6.06415	6.27865	6.25943	6.33144	6.33846	6.31372	6.29733	21	21	21	51.9	51.9	51.9	64.369	0	281.46	43916000000	80
P08397	P08397	Porphobilinogen deaminase	HMBS	934	sp|P08397|HEM3_HUMAN Porphobilinogen deaminase OS=Homo sapiens OX=9606 GN=HMBS PE=1 SV=2	2.07477	2.18755	2.09906	2.45249	2.38449	2.34906	2.38535	2.37596	2.39753	14	14	14	39.1	39.1	39.1	39.33	0	309.96	3901100000	25
P08559;P29803	P08559;P29803	Pyruvate dehydrogenase E1 component subunit alpha, somatic form, mitochondrial;Pyruvate dehydrogenase E1 component subunit alpha, testis-specific form, mitochondrial	PDHA1;PDHA2	935	sp|P08559|ODPA_HUMAN Pyruvate dehydrogenase E1 component subunit alpha, somatic form, mitochondrial OS=Homo sapiens OX=9606 GN=PDHA1 PE=1 SV=3;sp|P29803|ODPAT_HUMAN Pyruvate dehydrogenase E1 component subunit alpha, testis-specific form, mitochondrial OS=H	-3.71974	-3.87849	-4.70923	-2.71628	-2.47432	-2.42462	-2.91734	-2.93385	-2.74064	2	2	2	5.6	5.6	5.6	43.295	0	6.6609	65884000	3
P08572	P08572	Collagen alpha-2(IV) chain;Canstatin	COL4A2	936	sp|P08572|CO4A2_HUMAN Collagen alpha-2(IV) chain OS=Homo sapiens OX=9606 GN=COL4A2 PE=1 SV=4	-6.41408	-7.1749	-7.01324	-6.70231	-7.61681	-7.11577	-7.71577	-7.75453	-8.37774	1	1	1	0.7	0.7	0.7	167.55	0.0038681	1.4233	0	1
P08579	P08579	U2 small nuclear ribonucleoprotein B	SNRPB2	937	sp|P08579|RU2B_HUMAN U2 small nuclear ribonucleoprotein B OS=Homo sapiens OX=9606 GN=SNRPB2 PE=1 SV=1	0.484888	0.586446	0.50588	0.391235	0.496128	0.39167	0.464373	0.930014	0.576424	9	9	6	37.8	37.8	23.6	25.486	0	51.474	2813500000	13
P08581	P08581	Hepatocyte growth factor receptor	MET	938	sp|P08581|MET_HUMAN Hepatocyte growth factor receptor OS=Homo sapiens OX=9606 GN=MET PE=1 SV=4	-4.26342	-4.0719	-4.45055	-3.18632	-3.38043	-3.62036	-3.65644	-4.72237	-3.53713	1	1	1	0.7	0.7	0.7	155.54	0.0048245	1.2868	0	1
P08621	P08621	U1 small nuclear ribonucleoprotein 70 kDa	SNRNP70	939	sp|P08621|RU17_HUMAN U1 small nuclear ribonucleoprotein 70 kDa OS=Homo sapiens OX=9606 GN=SNRNP70 PE=1 SV=2	-0.234772	-0.359124	-0.381968	-0.210196	-0.371046	-0.276527	-0.0214386	-0.0190029	-0.12339	9	9	9	26.8	26.8	26.8	51.556	0	243.38	2289100000	10
P08670;P17661;P14136;Q9NSB2;P41219;CON__Q9DCV7;CON__Q9NSB2;CON__Q6ISB0;P12036;P07197	P08670	Vimentin	VIM	940	sp|P08670|VIME_HUMAN Vimentin OS=Homo sapiens OX=9606 GN=VIM PE=1 SV=4	2.00162	1.94748	2.00007	2.69649	3.2731	2.77946	2.70415	2.44466	2.46774	22	22	19	47.4	47.4	42.3	53.651	0	323.31	12385000000	40
P08708	P08708	40S ribosomal protein S17	RPS17	941	sp|P08708|RS17_HUMAN 40S ribosomal protein S17 OS=Homo sapiens OX=9606 GN=RPS17 PE=1 SV=2	3.03064	3.13868	3.19325	3.49599	3.47412	3.40711	3.56278	3.45557	3.44897	9	9	9	58.5	58.5	58.5	15.55	0	202.95	24724000000	21
P08754	P08754	Guanine nucleotide-binding protein G(k) subunit alpha	GNAI3	942	sp|P08754|GNAI3_HUMAN Guanine nucleotide-binding protein G(i) subunit alpha-3 OS=Homo sapiens OX=9606 GN=GNAI3 PE=1 SV=3	0.0561867	-0.00935078	0.0583572	-0.160675	-0.38405	-0.249493	-0.150215	-0.275373	-0.273726	7	6	4	26.8	23.7	17.8	40.532	0	323.31	980130000	8
P08758	P08758	Annexin A5	ANXA5	943	sp|P08758|ANXA5_HUMAN Annexin A5 OS=Homo sapiens OX=9606 GN=ANXA5 PE=1 SV=2	2.78588	2.77866	2.80695	3.02558	2.98051	2.92529	2.96541	3.01935	3.07588	14	14	14	50.9	50.9	50.9	35.936	0	323.31	12471000000	23
P08865;A0A8I5KQE6	P08865;A0A8I5KQE6	40S ribosomal protein SA	RPSA	944	sp|P08865|RSSA_HUMAN 40S ribosomal protein SA OS=Homo sapiens OX=9606 GN=RPSA PE=1 SV=4;tr|A0A8I5KQE6|A0A8I5KQE6_HUMAN Ribosomal protein SA pseudogene 58 OS=Homo sapiens OX=9606 GN=RPSAP58 PE=4 SV=1	3.24003	3.13325	3.28441	3.73512	3.72537	3.74795	3.77333	3.80842	3.70295	17	17	17	59.3	59.3	59.3	32.854	0	323.31	46646000000	54
P09012	P09012	U1 small nuclear ribonucleoprotein A	SNRPA	945	sp|P09012|SNRPA_HUMAN U1 small nuclear ribonucleoprotein A OS=Homo sapiens OX=9606 GN=SNRPA PE=1 SV=3	0.842049	1.01149	0.982315	0.241613	0.371178	0.178404	0.249569	0.0100708	0.4104	8	6	5	35.1	29.8	27.7	31.279	0	31.071	1774100000	9
P09104	P09104	Gamma-enolase	ENO2	946	sp|P09104|ENOG_HUMAN Gamma-enolase OS=Homo sapiens OX=9606 GN=ENO2 PE=1 SV=3	3.61331	3.51624	3.68249	3.95329	3.6317	3.78504	3.90239	3.78634	3.87503	13	11	11	51.2	41.9	41.9	47.268	0	85.959	6576600000	24
P09110	P09110	3-ketoacyl-CoA thiolase, peroxisomal	ACAA1	947	sp|P09110|THIK_HUMAN 3-ketoacyl-CoA thiolase, peroxisomal OS=Homo sapiens OX=9606 GN=ACAA1 PE=1 SV=2	-3.4774	-3.54572	-3.33434	-4.15587	-4.08572	-4.13695	-4.10446	-4.02478	-4.14028	1	1	1	4	4	4	44.292	0.00017662	2.1707	7273100	3
P09132	P09132	Signal recognition particle 19 kDa protein	SRP19	948	sp|P09132|SRP19_HUMAN Signal recognition particle 19 kDa protein OS=Homo sapiens OX=9606 GN=SRP19 PE=1 SV=3	-3.5447	-3.72957	-3.81559	-3.25063	-3.4437	-3.59265	-3.3932	-3.4067	-3.47632	1	1	1	10.4	10.4	10.4	16.156	0	313.25	2757200000	2
P09234	P09234	U1 small nuclear ribonucleoprotein C	SNRPC	949	sp|P09234|RU1C_HUMAN U1 small nuclear ribonucleoprotein C OS=Homo sapiens OX=9606 GN=SNRPC PE=1 SV=1	0.117987	0.233449	0.209587	-1.12401	-1.11862	-0.85043	-0.867792	-0.721823	-0.835325	2	2	2	13.2	13.2	13.2	17.394	0	2.8526	648530000	5
P09382	P09382	Galectin-1	LGALS1	950	sp|P09382|LEG1_HUMAN Galectin-1 OS=Homo sapiens OX=9606 GN=LGALS1 PE=1 SV=2	-3.35155	-2.8833	-3.07094	-2.71536	-2.98713	-2.59298	-2.58591	-2.69735	-2.40352	2	2	2	13.3	13.3	13.3	14.716	0	8.3461	0	2
P09417	P09417	Dihydropteridine reductase	QDPR	951	sp|P09417|DHPR_HUMAN Dihydropteridine reductase OS=Homo sapiens OX=9606 GN=QDPR PE=1 SV=2	0.298317	0.39713	0.443249	0.567362	0.446655	0.514732	0.562811	0.726948	0.513124	6	6	6	40.6	40.6	40.6	25.789	0	20.224	2355700000	15
P09429;B2RPK0	P09429;B2RPK0	High mobility group protein B1;Putative high mobility group protein B1-like 1	HMGB1;HMGB1P1	952	sp|P09429|HMGB1_HUMAN High mobility group protein B1 OS=Homo sapiens OX=9606 GN=HMGB1 PE=1 SV=3;sp|B2RPK0|HGB1A_HUMAN Putative high mobility group protein B1-like 1 OS=Homo sapiens OX=9606 GN=HMGB1P1 PE=5 SV=1	5.67473	5.59126	5.59991	5.63577	5.6002	5.68157	5.74329	5.98549	5.82956	9	9	9	34.4	34.4	34.4	24.893	0	44.269	75856000000	120
P09455	P09455	Retinol-binding protein 1	RBP1	953	sp|P09455|RET1_HUMAN Retinol-binding protein 1 OS=Homo sapiens OX=9606 GN=RBP1 PE=1 SV=2	-0.329994	-0.283614	-0.30814	-0.176641	-0.37134	-0.206612	-0.131865	0.00939178	-0.0347824	4	4	4	25.2	25.2	25.2	15.85	0	101.53	1367800000	8
P09471	P09471	Guanine nucleotide-binding protein G(o) subunit alpha	GNAO1	954	sp|P09471|GNAO_HUMAN Guanine nucleotide-binding protein G(o) subunit alpha OS=Homo sapiens OX=9606 GN=GNAO1 PE=1 SV=4	-2.58718	-2.73656	-2.81469	-2.42116	-2.409	-2.70911	-2.88211	-2.59155	-2.64033	3	2	2	9.9	6.8	6.8	40.05	0	75.85	49739000	3
P09493	P09493	Tropomyosin alpha-1 chain	TPM1	955	sp|P09493|TPM1_HUMAN Tropomyosin alpha-1 chain OS=Homo sapiens OX=9606 GN=TPM1 PE=1 SV=2	0.246239	0.229228	0.188372	-0.0488338	0.0118961	-0.0813255	0.0202732	0.00195122	-0.0740166	9	7	4	28.2	24.3	14.8	32.708	0	87.232	1510800000	11
P09496	P09496	Clathrin light chain A	CLTA	956	sp|P09496|CLCA_HUMAN Clathrin light chain A OS=Homo sapiens OX=9606 GN=CLTA PE=1 SV=1	-0.000240326	0.0572062	0.176628	0.138395	0.131315	0.140432	0.065197	-0.0812149	0.00731468	3	3	3	9.7	9.7	9.7	27.076	0	3.8794	5275700000	4
P09497	P09497	Clathrin light chain B	CLTB	957	sp|P09497|CLCB_HUMAN Clathrin light chain B OS=Homo sapiens OX=9606 GN=CLTB PE=1 SV=1	-1.75733	-1.86792	-2.06833	-2.23532	-2.34952	-2.6126	-2.56629	-1.99875	-2.27732	5	5	5	17.5	17.5	17.5	25.19	0	63.3	1713600000	5
P09525	P09525	Annexin A4	ANXA4	958	sp|P09525|ANXA4_HUMAN Annexin A4 OS=Homo sapiens OX=9606 GN=ANXA4 PE=1 SV=4	-2.00203	-0.452006	-0.509214	-2.98404	-2.72835	-2.44459	-2.97473	-2.7283	-2.36363	5	5	5	16.3	16.3	16.3	35.882	0	20.128	117450000	6
P09543	P09543	2,3-cyclic-nucleotide 3-phosphodiesterase	CNP	959	sp|P09543|CN37_HUMAN 2,3-cyclic-nucleotide 3-phosphodiesterase OS=Homo sapiens OX=9606 GN=CNP PE=1 SV=2	1.46003	1.35783	1.50992	1.17586	1.29341	1.28383	1.31553	1.36858	1.27646	10	10	10	26.1	26.1	26.1	47.578	0	104.3	1127100000	16
P09622	P09622	Dihydrolipoyl dehydrogenase, mitochondrial	DLD	960	sp|P09622|DLDH_HUMAN Dihydrolipoyl dehydrogenase, mitochondrial OS=Homo sapiens OX=9606 GN=DLD PE=1 SV=2	-1.22418	-1.58595	-1.46738	0.991842	1.07676	1.01273	0.63518	0.315329	0.348883	6	6	5	15.3	15.3	12.8	54.177	0	16.813	710610000	6
P09630	P09630	Homeobox protein Hox-C6	HOXC6	961	sp|P09630|HXC6_HUMAN Homeobox protein Hox-C6 OS=Homo sapiens OX=9606 GN=HOXC6 PE=2 SV=3	-5.5256	-5.58661	-5.62714	-6.08983	-5.79511	-5.58913	-5.94326	-6.11074	-5.60514	1	1	1	10.2	10.2	10.2	26.914	0.00017649	2.1644	0	1
P09651;Q32P51;A0A2R8Y4L2	P09651;Q32P51;A0A2R8Y4L2	Heterogeneous nuclear ribonucleoprotein A1;Heterogeneous nuclear ribonucleoprotein A1, N-terminally processed;Heterogeneous nuclear ribonucleoprotein A1-like 2	HNRNPA1;HNRNPA1L2	962	sp|P09651|ROA1_HUMAN Heterogeneous nuclear ribonucleoprotein A1 OS=Homo sapiens OX=9606 GN=HNRNPA1 PE=1 SV=5;sp|Q32P51|RA1L2_HUMAN Heterogeneous nuclear ribonucleoprotein A1-like 2 OS=Homo sapiens OX=9606 GN=HNRNPA1L2 PE=2 SV=2;sp|A0A2R8Y4L2|RA1L3_HUMAN He	3.43434	3.38443	3.47486	3.59562	3.40734	3.43336	3.67112	3.5699	3.47564	12	12	11	40.9	40.9	38.4	38.746	0	323.31	16466000000	26
P09661	P09661	U2 small nuclear ribonucleoprotein A	SNRPA1	963	sp|P09661|RU2A_HUMAN U2 small nuclear ribonucleoprotein A OS=Homo sapiens OX=9606 GN=SNRPA1 PE=1 SV=2	2.3563	2.38905	2.57462	2.44687	2.50381	2.35695	2.57254	2.63229	2.49026	6	6	6	23.9	23.9	23.9	28.415	0	88.575	4135600000	8
P09874	P09874	Poly [ADP-ribose] polymerase 1	PARP1	964	sp|P09874|PARP1_HUMAN Poly [ADP-ribose] polymerase 1 OS=Homo sapiens OX=9606 GN=PARP1 PE=1 SV=4	4.30473	4.20047	4.21405	4.48525	4.49016	4.49238	4.59293	4.57388	4.59703	44	44	44	46.3	46.3	46.3	113.08	0	323.31	46592000000	108
P09884	P09884	DNA polymerase alpha catalytic subunit	POLA1	965	sp|P09884|DPOLA_HUMAN DNA polymerase alpha catalytic subunit OS=Homo sapiens OX=9606 GN=POLA1 PE=1 SV=2	3.6071	3.61837	3.6319	3.51659	3.52457	3.43306	3.53865	3.57566	3.58522	38	38	38	32.8	32.8	32.8	165.91	0	323.31	11145000000	65
P09914;Q5T764	P09914;Q5T764	Interferon-induced protein with tetratricopeptide repeats 1;Interferon-induced protein with tetratricopeptide repeats 1B	IFIT1;IFIT1B	966	sp|P09914|IFIT1_HUMAN Interferon-induced protein with tetratricopeptide repeats 1 OS=Homo sapiens OX=9606 GN=IFIT1 PE=1 SV=2;sp|Q5T764|IFT1B_HUMAN Interferon-induced protein with tetratricopeptide repeats 1B OS=Homo sapiens OX=9606 GN=IFIT1B PE=1 SV=1	-3.5742	-3.41914	-3.22615	-3.92167	-4.33049	-4.4409	-4.00248	-3.85762	-5.26153	2	2	2	6.1	6.1	6.1	55.36	0	99.835	27217000	2
P09936	P09936	Ubiquitin carboxyl-terminal hydrolase isozyme L1	UCHL1	967	sp|P09936|UCHL1_HUMAN Ubiquitin carboxyl-terminal hydrolase isozyme L1 OS=Homo sapiens OX=9606 GN=UCHL1 PE=1 SV=2	3.55046	3.83988	3.65794	3.61828	3.45625	3.54502	3.64613	3.63632	3.69251	17	17	17	62.3	62.3	62.3	24.824	0	323.31	79470000000	94
P09960	P09960	Leukotriene A-4 hydrolase	LTA4H	968	sp|P09960|LKHA4_HUMAN Leukotriene A-4 hydrolase OS=Homo sapiens OX=9606 GN=LTA4H PE=1 SV=2	2.85195	2.79518	2.93113	3.50324	3.31343	3.27438	3.4399	3.32511	3.33023	21	21	21	43.5	43.5	43.5	69.284	0	323.31	8437400000	34
P09972;P05062	P09972	Fructose-bisphosphate aldolase C	ALDOC	969	sp|P09972|ALDOC_HUMAN Fructose-bisphosphate aldolase C OS=Homo sapiens OX=9606 GN=ALDOC PE=1 SV=2	1.64009	1.64831	1.72599	2.03692	1.98935	2.02227	2.16152	1.974	2.01365	18	16	16	53.8	46.2	46.2	39.455	0	323.31	3767900000	32
Q71UI9;P0C0S5	Q71UI9;P0C0S5	Histone H2A.V;Histone H2A.Z	H2AFV;H2AFZ	970	sp|Q71UI9|H2AV_HUMAN Histone H2A.V OS=Homo sapiens OX=9606 GN=H2AZ2 PE=1 SV=3;sp|P0C0S5|H2AZ_HUMAN Histone H2A.Z OS=Homo sapiens OX=9606 GN=H2AZ1 PE=1 SV=2	0.829952	0.813067	0.965847	0.301334	0.323519	0.561768	0.410282	0.367409	0.408623	3	3	2	25.8	25.8	18.8	13.509	0	2.8116	2131700000	4
P0C2W1	P0C2W1	F-box/SPRY domain-containing protein 1	FBXO45	971	sp|P0C2W1|FBSP1_HUMAN F-box/SPRY domain-containing protein 1 OS=Homo sapiens OX=9606 GN=FBXO45 PE=1 SV=1	-5.09165	-5.11167	-5.00688	-4.72603	-5.12651	-4.93942	-5.08585	-5.36667	-5.09202	2	2	2	17.1	17.1	17.1	30.632	0	23.319	15556000	4
P0C7T5	P0C7T5	Ataxin-1-like	ATXN1L	972	sp|P0C7T5|ATX1L_HUMAN Ataxin-1-like OS=Homo sapiens OX=9606 GN=ATXN1L PE=1 SV=1	-2.37086	-2.13332	-2.25906	-2.20653	-2.33152	-2.22361	-1.86558	-1.9269	-2.08218	4	4	4	9	9	9	73.305	0	229.41	99522000	4
P0CAP2	P0CAP2	DNA-directed RNA polymerase II subunit GRINL1A	POLR2M	973	sp|P0CAP2|GRL1A_HUMAN DNA-directed RNA polymerase II subunit GRINL1A OS=Homo sapiens OX=9606 GN=POLR2M PE=1 SV=1	-1.10717	-0.958562	-1.16032	-0.646475	-0.842491	-0.82262	-0.67639	-0.943989	-0.881634	5	5	5	23.1	23.1	23.1	41.739	0	139.04	572640000	11
P0CG12	P0CG12	Chromosome transmission fidelity protein 8 homolog isoform 2	CHTF8	974	sp|P0CG12|DERPC_HUMAN Decreased expression in renal and prostate cancer protein OS=Homo sapiens OX=9606 GN=DERPC PE=1 SV=1	-1.98351	-1.92074	-2.15059	-1.96002	-1.73354	-2.23578	-1.86768	-1.9438	-2.1439	3	3	3	7.1	7.1	7.1	51.391	0	3.7486	110410000	5
P0CG30;P0CG29	P0CG30;P0CG29	Glutathione S-transferase theta-2B;Glutathione S-transferase theta-2	GSTT2B;GSTT2	975	sp|P0CG30|GSTT2_HUMAN Glutathione S-transferase theta-2B OS=Homo sapiens OX=9606 GN=GSTT2B PE=1 SV=1;sp|P0CG29|GST2_HUMAN Glutathione S-transferase theta-2 OS=Homo sapiens OX=9606 GN=GSTT2 PE=1 SV=1	-1.69325	-1.59546	-1.62598	-1.6713	-1.64652	-1.43644	-1.37889	-1.24756	-1.23113	2	2	2	11.9	11.9	11.9	27.507	0	2.9622	125430000	2
P0CG40;Q8IXZ3	P0CG40	Transcription factor Sp9	SP9	976	sp|P0CG40|SP9_HUMAN Transcription factor Sp9 OS=Homo sapiens OX=9606 GN=SP9 PE=3 SV=1	-2.50579	-2.57407	-2.53926	-2.84262	-2.80307	-2.65935	-2.46393	-2.67696	-2.68163	3	3	3	9.7	9.7	9.7	48.914	0	78.656	65028000	6
P0DMM9;P0DMN0	P0DMM9;P0DMN0	Sulfotransferase 1A3;Sulfotransferase 1A4	SULT1A3;SULT1A4	978	sp|P0DMM9|ST1A3_HUMAN Sulfotransferase 1A3 OS=Homo sapiens OX=9606 GN=SULT1A3 PE=1 SV=1;sp|P0DMN0|ST1A4_HUMAN Sulfotransferase 1A4 OS=Homo sapiens OX=9606 GN=SULT1A4 PE=1 SV=1	-1.96678	-2.43944	-2.0389	-1.99639	-2.68545	-2.0288	-2.54216	-2.47222	-2.2621	9	2	2	41.7	11.2	11.2	34.196	0	63.285	295600000	2
P0DMV8;P0DMV9	P0DMV8;P0DMV9	Heat shock 70 kDa protein 1A;Heat shock 70 kDa protein 1B	HSPA1A;HSPA1B	979	sp|P0DMV8|HS71A_HUMAN Heat shock 70 kDa protein 1A OS=Homo sapiens OX=9606 GN=HSPA1A PE=1 SV=1;sp|P0DMV9|HS71B_HUMAN Heat shock 70 kDa protein 1B OS=Homo sapiens OX=9606 GN=HSPA1B PE=1 SV=1	6.40954	6.35065	6.45129	6.56308	6.40071	6.60411	6.93269	6.84408	6.88645	45	40	26	68.3	63.8	42.1	70.051	0	323.31	163330000000	232
P0DP25;P0DP24;P0DP23;P27482;P02585	P0DP25;P0DP24;P0DP23			980	sp|P0DP25|CALM3_HUMAN Calmodulin-3 OS=Homo sapiens OX=9606 GN=CALM3 PE=1 SV=1;sp|P0DP24|CALM2_HUMAN Calmodulin-2 OS=Homo sapiens OX=9606 GN=CALM2 PE=1 SV=1;sp|P0DP23|CALM1_HUMAN Calmodulin-1 OS=Homo sapiens OX=9606 GN=CALM1 PE=1 SV=1	5.64637	5.78332	5.82831	5.78267	5.74192	6.08432	5.98359	6.0393	6.06441	11	11	11	60.4	60.4	60.4	16.837	0	233.72	121410000000	137
P0DPB6	P0DPB6			981	sp|P0DPB6|RPAC2_HUMAN DNA-directed RNA polymerases I and III subunit RPAC2 OS=Homo sapiens OX=9606 GN=POLR1D PE=1 SV=1	-0.385519	-0.143411	-0.151972	-0.276501	-0.0410786	-0.185295	-0.0378571	-0.232962	0.00898361	4	4	4	29.3	29.3	29.3	15.237	0	6.0157	1575600000	6
P10070	P10070	Zinc finger protein GLI2	GLI2	983	sp|P10070|GLI2_HUMAN Zinc finger protein GLI2 OS=Homo sapiens OX=9606 GN=GLI2 PE=1 SV=4	-2.80546	-2.51324	-2.62255	-2.96044	-2.9629	-2.62597	-2.57563	-2.78952	-2.34009	3	3	3	2.9	2.9	2.9	167.78	0	4.1909	41592000	3
P10071	P10071	Transcriptional activator GLI3;Transcriptional repressor GLI3R	GLI3	984	sp|P10071|GLI3_HUMAN Transcriptional activator GLI3 OS=Homo sapiens OX=9606 GN=GLI3 PE=1 SV=6	-0.390196	-0.407229	-0.491663	-0.493397	-0.335802	-0.294632	-0.499014	-0.426861	-0.331202	9	9	9	10.3	10.3	10.3	169.86	0	323.31	303740000	15
P10072	P10072	Krueppel-related zinc finger protein 1	HKR1	985	sp|P10072|ZN875_HUMAN Zinc finger protein 875 OS=Homo sapiens OX=9606 GN=ZNF875 PE=2 SV=4	-1.40081	-1.33818	-1.59872	-1.0217	-1.04589	-0.966055	-0.950022	-1.53939	-1.90172	3	3	3	5.3	5.3	5.3	75.127	0	3.849	25076000	5
P10074	P10074	Zinc finger and BTB domain-containing protein 48	ZBTB48	986	sp|P10074|TZAP_HUMAN Telomere zinc finger-associated protein OS=Homo sapiens OX=9606 GN=ZBTB48 PE=1 SV=2	-6.08371	-6.22062	-6.53018	-5.65319	-6.22085	-6.00939	-5.90143	-6.1465	-6.03533	1	1	1	1.7	1.7	1.7	77.053	0.0028736	1.5101	0	2
P61225;Q9Y3L5;P10114	P61225;Q9Y3L5;P10114	Ras-related protein Rap-2b;Ras-related protein Rap-2c;Ras-related protein Rap-2a	RAP2B;RAP2C;RAP2A	987	sp|P61225|RAP2B_HUMAN Ras-related protein Rap-2b OS=Homo sapiens OX=9606 GN=RAP2B PE=1 SV=1;sp|Q9Y3L5|RAP2C_HUMAN Ras-related protein Rap-2c OS=Homo sapiens OX=9606 GN=RAP2C PE=1 SV=1;sp|P10114|RAP2A_HUMAN Ras-related protein Rap-2a OS=Homo sapiens OX=9606	-4.7956	-4.62711	-4.05978	-4.36959	-4.45557	-5.34535	-4.89082	-4.34211	-4.63597	2	2	2	11.5	11.5	11.5	20.504	0	5.3742	24057000	3
P10155	P10155	60 kDa SS-A/Ro ribonucleoprotein	TROVE2	988	sp|P10155|RO60_HUMAN RNA-binding protein RO60 OS=Homo sapiens OX=9606 GN=RO60 PE=1 SV=2	-2.19065	-2.05917	-1.95466	-2.23871	-1.88808	-2.26105	-1.98002	-1.90062	-2.03511	6	6	6	16.9	16.9	16.9	60.67	0	13.296	341490000	6
P10244	P10244	Myb-related protein B	MYBL2	989	sp|P10244|MYBB_HUMAN Myb-related protein B OS=Homo sapiens OX=9606 GN=MYBL2 PE=1 SV=1	-0.301613	-0.435185	-0.441814	-0.491522	-0.82596	-0.531172	-0.783167	-0.584585	-0.42112	9	9	9	17.4	17.4	17.4	78.763	0	69.469	231550000	12
P10398	P10398	Serine/threonine-protein kinase A-Raf	ARAF	990	sp|P10398|ARAF_HUMAN Serine/threonine-protein kinase A-Raf OS=Homo sapiens OX=9606 GN=ARAF PE=1 SV=2	1.83695	1.76981	1.77863	1.90446	1.7587	1.82991	1.72801	1.73438	1.489	14	14	9	30.5	30.5	22.1	67.585	0	272.18	4654600000	26
P10515	P10515	Dihydrolipoyllysine-residue acetyltransferase component of pyruvate dehydrogenase complex, mitochondrial	DLAT	991	sp|P10515|ODP2_HUMAN Dihydrolipoyllysine-residue acetyltransferase component of pyruvate dehydrogenase complex, mitochondrial OS=Homo sapiens OX=9606 GN=DLAT PE=1 SV=3	-4.18576	-4.19286	-4.34771	-2.22552	-1.9757	-2.02783	-3.2623	-3.52319	-3.1329	2	2	2	3.7	3.7	3.7	68.996	0	3.3818	19021000	2
P10586	P10586	Receptor-type tyrosine-protein phosphatase F	PTPRF	992	sp|P10586|PTPRF_HUMAN Receptor-type tyrosine-protein phosphatase F OS=Homo sapiens OX=9606 GN=PTPRF PE=1 SV=2	-2.33786	-2.3334	-2.53454	-1.96002	-1.88675	-2.01064	-1.67954	-1.73447	-1.97527	6	6	6	3.7	3.7	3.7	212.88	0	19.481	246710000	7
P10588	P10588	Nuclear receptor subfamily 2 group F member 6	NR2F6	993	sp|P10588|NR2F6_HUMAN Nuclear receptor subfamily 2 group F member 6 OS=Homo sapiens OX=9606 GN=NR2F6 PE=1 SV=2	-6.12388	-5.85463	-5.98724	-6.42527	-5.48217	-6.06746	-6.12666	-6.77081	-6.63592	1	1	1	2.2	2.2	2.2	42.979	0	3.0307	25957000	1
P10589	P10589	COUP transcription factor 1	NR2F1	994	sp|P10589|COT1_HUMAN COUP transcription factor 1 OS=Homo sapiens OX=9606 GN=NR2F1 PE=1 SV=1	-3.31542	-3.41521	-3.73599	-3.65066	-3.56582	-4.20549	-4.37665	-6.56405	-3.92261	2	2	1	4	4	2.1	46.155	0	2.2866	100340000	2
P10599	P10599	Thioredoxin	TXN	995	sp|P10599|THIO_HUMAN Thioredoxin OS=Homo sapiens OX=9606 GN=TXN PE=1 SV=3	6.08366	6.12064	6.25919	6.368	6.28781	6.33102	6.39285	6.30742	6.48511	7	7	7	66.7	66.7	66.7	11.737	0	94.258	66089000000	47
P10636	P10636	Microtubule-associated protein tau	MAPT	996	sp|P10636|TAU_HUMAN Microtubule-associated protein tau OS=Homo sapiens OX=9606 GN=MAPT PE=1 SV=5	1.18566	1.30339	1.25475	1.35162	1.21673	1.40057	1.39272	1.40645	1.3724	12	12	12	22	22	22	78.927	0	171.06	2129200000	18
P10644	P10644	cAMP-dependent protein kinase type I-alpha regulatory subunit;cAMP-dependent protein kinase type I-alpha regulatory subunit, N-terminally processed	PRKAR1A	997	sp|P10644|KAP0_HUMAN cAMP-dependent protein kinase type I-alpha regulatory subunit OS=Homo sapiens OX=9606 GN=PRKAR1A PE=1 SV=1	3.51168	3.56693	3.5267	3.22626	3.28832	3.16314	3.33872	3.26963	3.25581	8	8	7	23.6	23.6	21.5	42.981	0	255.13	4464900000	15
P10746	P10746	Uroporphyrinogen-III synthase	UROS	998	sp|P10746|HEM4_HUMAN Uroporphyrinogen-III synthase OS=Homo sapiens OX=9606 GN=UROS PE=1 SV=1	-0.729849	-0.751815	-0.897404	-0.736498	-0.981913	-0.688869	-0.798903	-0.85988	-0.959375	2	2	2	10.6	10.6	10.6	28.627	0	34.17	177690000	3
P10768	P10768	S-formylglutathione hydrolase	ESD	999	sp|P10768|ESTD_HUMAN S-formylglutathione hydrolase OS=Homo sapiens OX=9606 GN=ESD PE=1 SV=2	-0.340353	-0.17991	0.00335121	0.483368	0.314629	0.371878	0.509747	0.125559	0.393137	7	7	6	23.8	23.8	20.6	31.462	0	61.69	506080000	10
P10809	P10809	60 kDa heat shock protein, mitochondrial	HSPD1	1000	sp|P10809|CH60_HUMAN 60 kDa heat shock protein, mitochondrial OS=Homo sapiens OX=9606 GN=HSPD1 PE=1 SV=2	2.50114	2.39498	2.27864	3.96358	4.02007	4.05693	4.22912	3.99347	4.06631	25	25	25	59.3	59.3	59.3	61.054	0	323.31	12652000000	44
P11021	P11021	78 kDa glucose-regulated protein	HSPA5	1001	sp|P11021|BIP_HUMAN Endoplasmic reticulum chaperone BiP OS=Homo sapiens OX=9606 GN=HSPA5 PE=1 SV=2	4.33898	4.46294	4.13445	3.75994	3.80448	3.889	4.08867	4.05767	3.75128	20	19	19	34.6	34.6	34.6	72.332	0	224.27	12300000000	46
P11047	P11047	Laminin subunit gamma-1	LAMC1	1002	sp|P11047|LAMC1_HUMAN Laminin subunit gamma-1 OS=Homo sapiens OX=9606 GN=LAMC1 PE=1 SV=3	-1.07669	-1.10041	-1.496	-1.82934	-1.90937	-1.81574	-2.11174	-2.026	-1.97432	4	4	4	3.8	3.8	3.8	177.6	0	92.028	195120000	6
P11137	P11137	Microtubule-associated protein 2	MAP2	1003	sp|P11137|MTAP2_HUMAN Microtubule-associated protein 2 OS=Homo sapiens OX=9606 GN=MAP2 PE=1 SV=4	-1.72539	-1.78766	-1.57964	-1.55861	-1.30084	-1.81122	-1.38924	-1.5441	-1.46842	4	4	4	2.4	2.4	2.4	199.52	0	3.8888	561210000	5
P11142	P11142	Heat shock cognate 71 kDa protein	HSPA8	1004	sp|P11142|HSP7C_HUMAN Heat shock cognate 71 kDa protein OS=Homo sapiens OX=9606 GN=HSPA8 PE=1 SV=1	7.4214	7.4579	7.53974	7.47807	7.38755	7.43099	7.38606	7.41969	7.51589	46	46	32	63.8	63.8	49.7	70.897	0	323.31	352300000000	301
P11166	P11166	Solute carrier family 2, facilitated glucose transporter member 1	SLC2A1	1005	sp|P11166|GTR1_HUMAN Solute carrier family 2, facilitated glucose transporter member 1 OS=Homo sapiens OX=9606 GN=SLC2A1 PE=1 SV=2	-0.99942	-0.933717	-0.844875	-1.15795	-1.11615	-1.05012	-1.12625	-0.85541	-1.03784	4	4	4	9.6	9.6	9.6	54.083	0	5.5049	129330000	5
P11171	P11171	Protein 4.1	EPB41	1006	sp|P11171|EPB41_HUMAN Protein 4.1 OS=Homo sapiens OX=9606 GN=EPB41 PE=1 SV=4	0.525158	0.575803	0.584412	1.2021	1.14213	1.00859	1.11128	0.904615	0.96843	14	13	13	22.3	21.2	21.2	97.016	0	227.86	2292000000	27
P11172	P11172	Uridine 5-monophosphate synthase;Orotate phosphoribosyltransferase;Orotidine 5-phosphate decarboxylase	UMPS	1007	sp|P11172|UMPS_HUMAN Uridine 5-monophosphate synthase OS=Homo sapiens OX=9606 GN=UMPS PE=1 SV=1	3.74669	3.625	3.69471	3.90504	3.77483	3.79621	3.85431	3.77762	3.63614	17	17	17	43.3	43.3	43.3	52.221	0	89.433	11346000000	25
P11177	P11177	Pyruvate dehydrogenase E1 component subunit beta, mitochondrial	PDHB	1008	sp|P11177|ODPB_HUMAN Pyruvate dehydrogenase E1 component subunit beta, mitochondrial OS=Homo sapiens OX=9606 GN=PDHB PE=1 SV=3	-1.46925	-1.73031	-1.8476	0.293901	0.357302	0.185511	-0.0131741	-0.156506	-0.0768986	5	5	5	14.2	14.2	14.2	39.233	0	150.89	41336000	5
P11216	P11216	Glycogen phosphorylase, brain form	PYGB	1009	sp|P11216|PYGB_HUMAN Glycogen phosphorylase, brain form OS=Homo sapiens OX=9606 GN=PYGB PE=1 SV=5	3.39093	3.41597	3.4838	3.60688	3.68954	3.73308	3.70443	3.65396	3.72205	29	29	22	39.3	39.3	30	96.695	0	219.25	8458200000	47
P11217	P11217	Glycogen phosphorylase, muscle form	PYGM	1010	sp|P11217|PYGM_HUMAN Glycogen phosphorylase, muscle form OS=Homo sapiens OX=9606 GN=PYGM PE=1 SV=6	-4.69244	-4.84627	-4.7754	-4.40588	-4.12995	-4.69649	-4.32726	-4.49157	-4.47652	8	2	2	11.9	3.7	3.7	97.091	0	2.2302	0	2
P11274	P11274	Breakpoint cluster region protein	BCR	1011	sp|P11274|BCR_HUMAN Breakpoint cluster region protein OS=Homo sapiens OX=9606 GN=BCR PE=1 SV=2	-0.390322	-0.428853	-0.62081	-0.232901	-0.36305	-0.410223	-0.321077	-0.375732	-0.44842	14	14	13	16.8	16.8	16	142.82	0	240.32	454080000	18
P11277	P11277	Spectrin beta chain, erythrocytic	SPTB	1012	sp|P11277|SPTB1_HUMAN Spectrin beta chain, erythrocytic OS=Homo sapiens OX=9606 GN=SPTB PE=1 SV=5	-2.22963	-2.02195	-1.99232	-2.41272	-2.51639	-2.43626	-2.6506	-2.48011	-2.61757	7	4	4	3.9	2.2	2.2	246.47	0	3.731	33587000	5
P11387	P11387	DNA topoisomerase 1	TOP1	1013	sp|P11387|TOP1_HUMAN DNA topoisomerase 1 OS=Homo sapiens OX=9606 GN=TOP1 PE=1 SV=2	0.412439	0.223979	0.315813	0.275618	0.266027	0.323893	0.305054	0.390593	0.525352	6	6	6	9	9	9	90.725	0	9.3982	413730000	9
P11388	P11388	DNA topoisomerase 2-alpha	TOP2A	1014	sp|P11388|TOP2A_HUMAN DNA topoisomerase 2-alpha OS=Homo sapiens OX=9606 GN=TOP2A PE=1 SV=3	1.86374	1.79202	1.81082	1.57398	1.48286	1.59905	1.13491	1.118	1.08219	14	14	10	11.4	11.4	8.2	174.38	0	44.881	889960000	18
P11413	P11413	Glucose-6-phosphate 1-dehydrogenase	G6PD	1015	sp|P11413|G6PD_HUMAN Glucose-6-phosphate 1-dehydrogenase OS=Homo sapiens OX=9606 GN=G6PD PE=1 SV=4	3.06914	3.11898	3.14238	3.26833	3.13632	3.12174	3.31324	3.26807	3.18842	15	15	15	38.1	38.1	38.1	59.256	0	323.31	16441000000	26
P11441	P11441	Ubiquitin-like protein 4A	UBL4A	1016	sp|P11441|UBL4A_HUMAN Ubiquitin-like protein 4A OS=Homo sapiens OX=9606 GN=UBL4A PE=1 SV=1	2.06094	2.05451	2.28365	1.78397	1.72604	1.66639	1.84777	2.04947	1.87191	4	4	4	30.6	30.6	30.6	17.776	0	86.015	4975000000	7
P11498	P11498	Pyruvate carboxylase, mitochondrial	PC	1017	sp|P11498|PYC_HUMAN Pyruvate carboxylase, mitochondrial OS=Homo sapiens OX=9606 GN=PC PE=1 SV=2	-5.09087	-5.50461	-5.48063	-4.03506	-3.67805	-3.79492	-4.55754	-4.60903	-5.01094	2	2	2	3.1	3.1	3.1	129.63	0	2.5614	0	2
P11532	P11532	Dystrophin	DMD	1018	sp|P11532|DMD_HUMAN Dystrophin OS=Homo sapiens OX=9606 GN=DMD PE=1 SV=3	-3.58657	-3.65253	-3.69262	-3.65342	-3.66933	-3.76338	-3.61788	-3.42263	-3.63882	2	2	2	0.7	0.7	0.7	426.74	0	21.458	41561000	2
P11586	P11586	C-1-tetrahydrofolate synthase, cytoplasmic;Methylenetetrahydrofolate dehydrogenase;Methenyltetrahydrofolate cyclohydrolase;Formyltetrahydrofolate synthetase;C-1-tetrahydrofolate synthase, cytoplasmic, N-terminally processed	MTHFD1	1019	sp|P11586|C1TC_HUMAN C-1-tetrahydrofolate synthase, cytoplasmic OS=Homo sapiens OX=9606 GN=MTHFD1 PE=1 SV=4	6.30148	6.36072	6.37909	6.52339	6.38983	6.41107	6.51923	6.4833	6.49795	45	45	45	57	57	57	101.53	0	323.31	156780000000	267
P11717	P11717	Cation-independent mannose-6-phosphate receptor	IGF2R	1020	sp|P11717|MPRI_HUMAN Cation-independent mannose-6-phosphate receptor OS=Homo sapiens OX=9606 GN=IGF2R PE=1 SV=3	0.452917	0.491464	0.388838	0.584719	0.457714	0.547407	0.440775	0.577372	0.458544	12	12	12	7	7	7	274.37	0	61.517	619340000	15
P11766	P11766	Alcohol dehydrogenase class-3	ADH5	1021	sp|P11766|ADHX_HUMAN Alcohol dehydrogenase class-3 OS=Homo sapiens OX=9606 GN=ADH5 PE=1 SV=4	3.72146	3.84904	3.76447	3.70311	3.61137	3.5512	3.39438	3.5593	3.38003	10	10	10	26.5	26.5	26.5	39.724	0	158.12	16565000000	21
P11802	P11802	Cyclin-dependent kinase 4	CDK4	1022	sp|P11802|CDK4_HUMAN Cyclin-dependent kinase 4 OS=Homo sapiens OX=9606 GN=CDK4 PE=1 SV=2	3.65552	3.75098	3.78027	3.41821	3.41451	3.46411	3.34464	3.3631	3.36074	12	11	11	50.2	47.5	47.5	33.729	0	50.894	15108000000	36
P11831	P11831	Serum response factor	SRF	1023	sp|P11831|SRF_HUMAN Serum response factor OS=Homo sapiens OX=9606 GN=SRF PE=1 SV=1	-3.27189	-3.43495	-3.32967	-3.36264	-3.21845	-3.19069	-3.15184	-3.08828	-2.92988	3	3	3	11.8	11.8	11.8	51.592	0	6.8996	305960000	4
P11908	P11908	Ribose-phosphate pyrophosphokinase 2	PRPS2	1024	sp|P11908|PRPS2_HUMAN Ribose-phosphate pyrophosphokinase 2 OS=Homo sapiens OX=9606 GN=PRPS2 PE=1 SV=2	1.48026	1.3443	1.51153	1.60663	1.51544	1.39891	1.58393	1.66133	1.38543	13	6	5	46.5	20.8	16.7	34.769	0	30.078	8993100000	12
P11940;Q9H361;Q4VXU2;Q96DU9;Q5JQF8	P11940;Q9H361	Polyadenylate-binding protein 1;Polyadenylate-binding protein 3	PABPC1;PABPC3	1025	sp|P11940|PABP1_HUMAN Polyadenylate-binding protein 1 OS=Homo sapiens OX=9606 GN=PABPC1 PE=1 SV=2;sp|Q9H361|PABP3_HUMAN Polyadenylate-binding protein 3 OS=Homo sapiens OX=9606 GN=PABPC3 PE=1 SV=2	3.78928	3.82449	3.84949	3.61022	3.656	3.61384	3.7668	3.74682	3.6517	24	24	17	36.9	36.9	24.8	70.67	0	323.31	30114000000	51
P12004	P12004	Proliferating cell nuclear antigen	PCNA	1026	sp|P12004|PCNA_HUMAN Proliferating cell nuclear antigen OS=Homo sapiens OX=9606 GN=PCNA PE=1 SV=1	4.78555	4.5836	4.75949	4.75745	4.72061	4.79536	4.84732	4.83471	4.77708	11	11	10	58.6	58.6	53.3	28.768	0	323.31	64313000000	41
P12081;P49590	P12081	Histidine--tRNA ligase, cytoplasmic	HARS	1027	sp|P12081|HARS1_HUMAN Histidine--tRNA ligase, cytoplasmic OS=Homo sapiens OX=9606 GN=HARS1 PE=1 SV=2	3.20494	2.90694	2.989	2.89342	2.72984	2.68258	2.54968	2.40601	2.36424	14	14	14	28.9	28.9	28.9	57.41	0	160.83	12432000000	22
P12268	P12268	Inosine-5-monophosphate dehydrogenase 2	IMPDH2	1028	sp|P12268|IMDH2_HUMAN Inosine-5-monophosphate dehydrogenase 2 OS=Homo sapiens OX=9606 GN=IMPDH2 PE=1 SV=2	4.31893	4.3613	4.43029	4.54509	4.28922	4.4063	4.56466	4.36267	4.60466	24	24	24	45.7	45.7	45.7	55.804	0	294.91	24404000000	46
P12270	P12270	Nucleoprotein TPR	TPR	1029	sp|P12270|TPR_HUMAN Nucleoprotein TPR OS=Homo sapiens OX=9606 GN=TPR PE=1 SV=3	4.42006	4.39126	4.38264	4.34239	4.38356	4.38185	4.32869	4.28627	4.32649	67	67	67	33.4	33.4	33.4	267.29	0	323.31	20057000000	114
P12277	P12277	Creatine kinase B-type	CKB	1030	sp|P12277|KCRB_HUMAN Creatine kinase B-type OS=Homo sapiens OX=9606 GN=CKB PE=1 SV=1	8.34816	8.32481	8.44627	8.6476	8.38937	8.48054	8.5569	8.62195	8.60249	21	21	19	66.4	66.4	64.3	42.644	0	323.31	528570000000	517
P12429	P12429	Annexin A3	ANXA3	1031	sp|P12429|ANXA3_HUMAN Annexin A3 OS=Homo sapiens OX=9606 GN=ANXA3 PE=1 SV=3	-0.212042	-0.221852	-0.120411	0.0929718	0.122461	0.0742073	0.0923748	-0.0551376	0.219824	8	8	8	23.5	23.5	23.5	36.375	0	88.661	1285400000	16
P12532;P17540	P12532	Creatine kinase U-type, mitochondrial	CKMT1A	1032	sp|P12532|KCRU_HUMAN Creatine kinase U-type, mitochondrial OS=Homo sapiens OX=9606 GN=CKMT1B PE=1 SV=1	1.55394	1.60379	1.50003	2.13433	1.76898	1.73742	1.63957	1.5204	1.60773	5	5	5	16.1	16.1	16.1	47.036	0	245.44	4284200000	7
P12814;P35609	P12814	Alpha-actinin-1	ACTN1	1033	sp|P12814|ACTN1_HUMAN Alpha-actinin-1 OS=Homo sapiens OX=9606 GN=ACTN1 PE=1 SV=2	1.6424	1.85484	1.84678	2.19283	2.1626	2.08882	2.22005	2.0427	2.12679	21	14	12	26.6	17.6	17.5	103.06	0	223.8	1927200000	24
P12931	P12931	Proto-oncogene tyrosine-protein kinase Src	SRC	1034	sp|P12931|SRC_HUMAN Proto-oncogene tyrosine-protein kinase Src OS=Homo sapiens OX=9606 GN=SRC PE=1 SV=3	-0.300898	-0.331929	-0.21282	-0.0792999	-0.273905	-0.174101	-0.0501041	-0.32687	-0.132286	10	10	7	23.7	23.7	17.4	59.834	0	57.439	703780000	12
P12955	P12955	Xaa-Pro dipeptidase	PEPD	1035	sp|P12955|PEPD_HUMAN Xaa-Pro dipeptidase OS=Homo sapiens OX=9606 GN=PEPD PE=1 SV=3	-1.04186	-1.0049	-0.833776	-0.748774	-0.888922	-0.836163	-0.686012	-0.690853	-0.627596	4	4	4	8.3	8.3	8.3	54.548	0	124.24	411220000	5
P12956	P12956	X-ray repair cross-complementing protein 6	XRCC6	1036	sp|P12956|XRCC6_HUMAN X-ray repair cross-complementing protein 6 OS=Homo sapiens OX=9606 GN=XRCC6 PE=1 SV=2	6.03173	5.95356	5.94434	6.06678	6.09276	6.07296	6.16507	6.17693	6.24175	32	32	32	52.1	52.1	52.1	69.842	0	319.15	92403000000	103
P13010	P13010	X-ray repair cross-complementing protein 5	XRCC5	1037	sp|P13010|XRCC5_HUMAN X-ray repair cross-complementing protein 5 OS=Homo sapiens OX=9606 GN=XRCC5 PE=1 SV=3	6.52975	6.49817	6.47932	6.50464	6.52931	6.63921	6.74739	6.84527	6.77289	29	29	29	44.5	44.5	44.5	82.704	0	323.31	144000000000	178
P13051	P13051	Uracil-DNA glycosylase	UNG	1038	sp|P13051|UNG_HUMAN Uracil-DNA glycosylase OS=Homo sapiens OX=9606 GN=UNG PE=1 SV=2	-0.791895	-0.732812	-0.636227	-0.820923	-0.696344	-0.621309	-1.10853	-1.30424	-1.13317	5	5	5	27.8	27.8	27.8	34.645	0	55.762	408950000	11
P13056	P13056	Nuclear receptor subfamily 2 group C member 1	NR2C1	1039	sp|P13056|NR2C1_HUMAN Nuclear receptor subfamily 2 group C member 1 OS=Homo sapiens OX=9606 GN=NR2C1 PE=1 SV=2	-1.0357	-0.847457	-0.755667	-1.1693	-1.13527	-1.20852	-1.26627	-1.269	-1.16376	2	2	2	4.6	4.6	4.6	67.314	0	4.4278	71671000	5
P13073	P13073	Cytochrome c oxidase subunit 4 isoform 1, mitochondrial	COX4I1	1040	sp|P13073|COX41_HUMAN Cytochrome c oxidase subunit 4 isoform 1, mitochondrial OS=Homo sapiens OX=9606 GN=COX4I1 PE=1 SV=1	-2.1053	-2.10235	-2.24768	-1.238	-1.11233	-0.929417	-0.945845	-1.02213	-0.958288	1	1	1	6.5	6.5	6.5	19.576	0.0062883	1.2414	74712000	1
P13489	P13489	Ribonuclease inhibitor	RNH1	1041	sp|P13489|RINI_HUMAN Ribonuclease inhibitor OS=Homo sapiens OX=9606 GN=RNH1 PE=1 SV=2	3.21216	3.20682	3.08738	3.65241	3.28646	3.0907	3.3008	3.37325	3.28778	15	15	15	44.7	44.7	44.7	49.973	0	323.31	18004000000	23
P13591	P13591	Neural cell adhesion molecule 1	NCAM1	1042	sp|P13591|NCAM1_HUMAN Neural cell adhesion molecule 1 OS=Homo sapiens OX=9606 GN=NCAM1 PE=1 SV=3	-0.744667	-0.65285	-0.889807	-1.26888	-1.10963	-1.10358	-0.82815	-0.61869	-0.869434	5	5	5	6.1	6.1	6.1	94.573	0	35.617	70098000	6
P13639	P13639	Elongation factor 2	EEF2	1043	sp|P13639|EF2_HUMAN Elongation factor 2 OS=Homo sapiens OX=9606 GN=EEF2 PE=1 SV=4	7.94596	8.10151	8.10167	8.16612	7.9735	7.99755	8.0577	7.92902	7.9324	54	54	53	59.3	59.3	58.2	95.337	0	323.31	565260000000	322
P13667	P13667	Protein disulfide-isomerase A4	PDIA4	1044	sp|P13667|PDIA4_HUMAN Protein disulfide-isomerase A4 OS=Homo sapiens OX=9606 GN=PDIA4 PE=1 SV=2	3.36514	3.2727	3.12072	2.7841	2.72666	2.88684	3.13514	2.74911	2.67792	25	25	25	44	44	44	72.932	0	323.31	13742000000	58
P13674	P13674	Prolyl 4-hydroxylase subunit alpha-1	P4HA1	1045	sp|P13674|P4HA1_HUMAN Prolyl 4-hydroxylase subunit alpha-1 OS=Homo sapiens OX=9606 GN=P4HA1 PE=1 SV=2	0.802378	0.787784	0.543726	0.507729	0.616245	0.590218	0.620527	0.130512	0.179237	7	7	7	17.2	17.2	17.2	61.049	0	125.94	958370000	10
P13693;Q56UQ5;Q9HAU6	P13693	Translationally-controlled tumor protein	TPT1	1046	sp|P13693|TCTP_HUMAN Translationally-controlled tumor protein OS=Homo sapiens OX=9606 GN=TPT1 PE=1 SV=1	3.89567	3.9091	3.9861	4.13032	3.97485	3.94443	4.00848	3.99866	4.00093	8	8	8	44.2	44.2	44.2	19.595	0	183.3	17535000000	68
P13716	P13716	Delta-aminolevulinic acid dehydratase	ALAD	1047	sp|P13716|HEM2_HUMAN Delta-aminolevulinic acid dehydratase OS=Homo sapiens OX=9606 GN=ALAD PE=1 SV=1	-1.21686	-1.49797	-1.24089	-1.09318	-1.24369	-1.2833	-1.29305	-0.993061	-1.44605	3	3	3	12.1	12.1	12.1	36.294	0	7.265	290350000	3
P13796	P13796	Plastin-2	LCP1	1048	sp|P13796|PLSL_HUMAN Plastin-2 OS=Homo sapiens OX=9606 GN=LCP1 PE=1 SV=6	-1.30459	-1.46236	-1.19251	-1.0755	-1.07004	-1.02361	-0.907509	-1.29355	-0.965672	11	4	4	20.7	10.5	10.5	70.288	0	323.31	114350000	4
P13797	P13797	Plastin-3	PLS3	1049	sp|P13797|PLST_HUMAN Plastin-3 OS=Homo sapiens OX=9606 GN=PLS3 PE=1 SV=4	5.84324	5.9745	6.077	6.23541	6.1391	6.10548	6.18808	6.19359	6.23228	35	35	26	55.1	55.1	42.7	70.81	0	323.31	67808000000	106
P13798	P13798	Acylamino-acid-releasing enzyme	APEH	1050	sp|P13798|ACPH_HUMAN Acylamino-acid-releasing enzyme OS=Homo sapiens OX=9606 GN=APEH PE=1 SV=4	0.589882	0.786208	0.743439	0.478159	0.266073	0.256569	0.139528	0.26763	0.100393	12	12	12	23.6	23.6	23.6	81.224	0	297.32	1069200000	22
P13804	P13804	Electron transfer flavoprotein subunit alpha, mitochondrial	ETFA	1051	sp|P13804|ETFA_HUMAN Electron transfer flavoprotein subunit alpha, mitochondrial OS=Homo sapiens OX=9606 GN=ETFA PE=1 SV=1	0.279734	-0.121678	-0.277573	1.29529	1.50822	1.38257	1.486	1.1642	1.21654	2	2	2	8.7	8.7	8.7	35.079	0	44.805	114880000	5
P13807;P54840	P13807	Glycogen [starch] synthase, muscle	GYS1	1052	sp|P13807|GYS1_HUMAN Glycogen [starch] synthase, muscle OS=Homo sapiens OX=9606 GN=GYS1 PE=1 SV=2	2.66747	2.68601	2.77662	2.79961	2.61281	2.69764	2.33327	2.34298	2.37159	16	16	16	24.3	24.3	24.3	83.785	0	323.31	6486200000	31
P13861	P13861	cAMP-dependent protein kinase type II-alpha regulatory subunit	PRKAR2A	1053	sp|P13861|KAP2_HUMAN cAMP-dependent protein kinase type II-alpha regulatory subunit OS=Homo sapiens OX=9606 GN=PRKAR2A PE=1 SV=2	1.85709	1.88366	1.88398	2.05847	1.97006	1.99344	2.253	1.98677	2.04007	12	12	10	40.8	40.8	33.7	45.518	0	323.31	5687500000	25
P13929	P13929	Beta-enolase	ENO3	1054	sp|P13929|ENOB_HUMAN Beta-enolase OS=Homo sapiens OX=9606 GN=ENO3 PE=1 SV=5	-0.739012	-0.0426645	-0.306946	-0.0537395	0.0195465	-0.196262	0.0210056	-0.215113	-0.0553627	3	1	1	12.4	3.2	3.2	46.986	0.0035389	1.4624	837930000	1
P13984	P13984	General transcription factor IIF subunit 2	GTF2F2	1055	sp|P13984|T2FB_HUMAN General transcription factor IIF subunit 2 OS=Homo sapiens OX=9606 GN=GTF2F2 PE=1 SV=2	0.820929	0.753568	0.742781	0.408873	0.66925	0.739405	0.624826	0.7987	0.769823	7	7	7	40.2	40.2	40.2	28.38	0	68.668	3489500000	11
P13987	P13987	CD59 glycoprotein	CD59	1056	sp|P13987|CD59_HUMAN CD59 glycoprotein OS=Homo sapiens OX=9606 GN=CD59 PE=1 SV=1	-1.25994	-1.0915	-1.15601	-1.12934	-1.24652	-1.16912	-1.09182	-1.13951	-1.37317	1	1	1	9.4	9.4	9.4	14.177	0.00086341	1.8373	127470000	4
P13994	P13994	Coiled-coil domain-containing protein 130	CCDC130	1057	sp|P13994|YJU2B_HUMAN Probable splicing factor YJU2B OS=Homo sapiens OX=9606 GN=YJU2B PE=1 SV=2	-5.52382	-5.61219	-5.78961	-5.09886	-4.84427	-5.14203	-5.5617	-4.86433	-4.91707	1	1	1	5.3	5.3	5.3	44.802	0	9.8479	15401000	2
P13995	P13995	Bifunctional methylenetetrahydrofolate dehydrogenase/cyclohydrolase, mitochondrial;NAD-dependent methylenetetrahydrofolate dehydrogenase;Methenyltetrahydrofolate cyclohydrolase	MTHFD2	1058	sp|P13995|MTDC_HUMAN Bifunctional methylenetetrahydrofolate dehydrogenase/cyclohydrolase, mitochondrial OS=Homo sapiens OX=9606 GN=MTHFD2 PE=1 SV=2	-4.51408	-4.01003	-4.22878	-4.08614	-3.73666	-4.25873	-4.06685	-3.88115	-4.09476	2	2	2	10	10	10	37.895	0.0096295	1.0753	0	2
P14174	P14174	Macrophage migration inhibitory factor	MIF	1059	sp|P14174|MIF_HUMAN Macrophage migration inhibitory factor OS=Homo sapiens OX=9606 GN=MIF PE=1 SV=4	-0.299589	0.141173	-0.0473175	-0.112801	-0.0882492	-0.0717754	0.301846	0.00768852	-1.08492	3	3	3	18.3	18.3	18.3	12.476	0	42.579	7989400000	13
P14209	P14209	CD99 antigen	CD99	1060	sp|P14209|CD99_HUMAN CD99 antigen OS=Homo sapiens OX=9606 GN=CD99 PE=1 SV=1	-4.61665	-4.20009	-4.48399	-5.07499	-5.19071	-5.27856	-5.39919	-5.07936	-4.86488	2	2	2	21.1	21.1	21.1	18.848	0	7.115	99982000	2
P14314	P14314	Glucosidase 2 subunit beta	PRKCSH	1061	sp|P14314|GLU2B_HUMAN Glucosidase 2 subunit beta OS=Homo sapiens OX=9606 GN=PRKCSH PE=1 SV=2	1.79399	1.76904	1.36666	0.980495	1.06805	1.07855	1.06227	0.959734	0.708473	12	12	12	31.6	31.6	31.6	59.425	0	310.51	7637800000	32
P14324	P14324	Farnesyl pyrophosphate synthase	FDPS	1062	sp|P14324|FPPS_HUMAN Farnesyl pyrophosphate synthase OS=Homo sapiens OX=9606 GN=FDPS PE=1 SV=4	2.29038	2.30731	2.165	2.45492	2.3426	2.23463	2.38405	2.2931	2.31938	9	9	9	19.1	19.1	19.1	48.275	0	29.084	6554300000	23
P14373	P14373	Zinc finger protein RFP	TRIM27	1063	sp|P14373|TRI27_HUMAN Zinc finger protein RFP OS=Homo sapiens OX=9606 GN=TRIM27 PE=1 SV=1	-0.529472	-0.386327	-0.384724	-0.337803	-0.425619	-0.576977	-0.519529	-0.409645	-0.456072	5	5	5	13.3	13.3	13.3	58.489	0	35.997	390900000	6
P14550	P14550	Alcohol dehydrogenase [NADP(+)]	AKR1A1	1064	sp|P14550|AK1A1_HUMAN Aldo-keto reductase family 1 member A1 OS=Homo sapiens OX=9606 GN=AKR1A1 PE=1 SV=3	2.35091	2.41765	2.35984	2.6558	2.52985	2.50175	2.6715	2.56383	2.5425	15	15	15	48.9	48.9	48.9	36.573	0	323.31	11558000000	23
P14618	P14618	Pyruvate kinase PKM	PKM	1065	sp|P14618|KPYM_HUMAN Pyruvate kinase PKM OS=Homo sapiens OX=9606 GN=PKM PE=1 SV=4	8.5702	8.51654	8.54073	8.67491	8.54535	8.54345	8.4912	8.43295	8.41932	52	52	50	83.6	83.6	80.4	57.936	0	323.31	749480000000	642
P14625;Q58FF3	P14625	Endoplasmin	HSP90B1	1066	sp|P14625|ENPL_HUMAN Endoplasmin OS=Homo sapiens OX=9606 GN=HSP90B1 PE=1 SV=1	3.63576	3.67269	3.28897	3.14219	3.03552	3.03183	3.0953	2.91392	2.69116	25	23	23	33.5	31.8	31.8	92.468	0	323.31	33714000000	64
P14635	P14635	G2/mitotic-specific cyclin-B1	CCNB1	1067	sp|P14635|CCNB1_HUMAN G2/mitotic-specific cyclin-B1 OS=Homo sapiens OX=9606 GN=CCNB1 PE=1 SV=1	1.71898	1.87925	2.07799	1.4108	1.13554	1.59573	1.46749	1.54594	1.75163	6	6	6	20.8	20.8	20.8	48.337	0	4.1355	5727500000	7
P14649	P14649	Myosin light chain 6B	MYL6B	1068	sp|P14649|MYL6B_HUMAN Myosin light chain 6B OS=Homo sapiens OX=9606 GN=MYL6B PE=1 SV=1	2.53921	2.55228	2.52143	2.67462	2.51071	2.76856	2.50962	2.59035	2.71104	9	9	7	45.2	45.2	33.7	22.764	0	226.29	5577200000	17
P14678;P63162	P14678;P63162	Small nuclear ribonucleoprotein-associated proteins B and B;Small nuclear ribonucleoprotein-associated protein N	SNRPB;SNRPN	1069	sp|P14678|RSMB_HUMAN Small nuclear ribonucleoprotein-associated proteins B and B OS=Homo sapiens OX=9606 GN=SNRPB PE=1 SV=2;sp|P63162|RSMN_HUMAN Small nuclear ribonucleoprotein-associated protein N OS=Homo sapiens OX=9606 GN=SNRPN PE=1 SV=1	3.08943	3.18016	3.16402	2.79558	2.64017	2.71137	2.72806	2.71737	2.69433	7	7	7	29.6	29.6	29.6	24.61	0	149.04	3342400000	23
P14735	P14735	Insulin-degrading enzyme	IDE	1070	sp|P14735|IDE_HUMAN Insulin-degrading enzyme OS=Homo sapiens OX=9606 GN=IDE PE=1 SV=4	2.67164	2.57741	2.6817	3.4484	3.09624	3.07938	3.20423	2.87559	3.1228	21	21	21	21.6	21.6	21.6	117.97	0	254.26	4674900000	34
P14854	P14854	Cytochrome c oxidase subunit 6B1	COX6B1	1071	sp|P14854|CX6B1_HUMAN Cytochrome c oxidase subunit 6B1 OS=Homo sapiens OX=9606 GN=COX6B1 PE=1 SV=2	0.395205	0.209943	0.138939	-1.06416	-0.877487	-1.50843	-1.40872	-1.68441	-2.02322	5	5	5	65.1	65.1	65.1	10.192	0	11.873	2860800000	7
P14859;P09086;Q9UKI9	P14859	POU domain, class 2, transcription factor 1	POU2F1	1072	sp|P14859|PO2F1_HUMAN POU domain, class 2, transcription factor 1 OS=Homo sapiens OX=9606 GN=POU2F1 PE=1 SV=2	0.776045	0.761842	0.708294	0.75794	0.7894	0.822187	1.03945	1.05841	0.953136	6	6	6	13.3	13.3	13.3	76.471	0	138.28	1656200000	17
P14866	P14866	Heterogeneous nuclear ribonucleoprotein L	HNRNPL	1073	sp|P14866|HNRPL_HUMAN Heterogeneous nuclear ribonucleoprotein L OS=Homo sapiens OX=9606 GN=HNRNPL PE=1 SV=2	3.00005	3.01891	2.95159	2.59075	2.5327	2.6218	2.66732	2.67272	2.73326	13	13	13	32.4	32.4	32.4	64.132	0	323.31	5642800000	27
P14868	P14868	Aspartate--tRNA ligase, cytoplasmic	DARS	1074	sp|P14868|SYDC_HUMAN Aspartate--tRNA ligase, cytoplasmic OS=Homo sapiens OX=9606 GN=DARS1 PE=1 SV=2	3.79078	3.84755	3.93876	4.16073	3.95	4.06961	4.40566	4.17733	4.26016	24	24	24	50.5	50.5	50.5	57.136	0	320.81	46832000000	84
P14923	P14923	Junction plakoglobin	JUP	1075	sp|P14923|PLAK_HUMAN Junction plakoglobin OS=Homo sapiens OX=9606 GN=JUP PE=1 SV=3	-1.27273	-1.29492	-0.985371	-0.771019	0.0515671	-0.591049	-0.852743	-0.594898	-0.0536213	7	7	7	12.5	12.5	12.5	81.744	0	11.691	199870000	8
P15056	P15056	Serine/threonine-protein kinase B-raf	BRAF	1076	sp|P15056|BRAF_HUMAN Serine/threonine-protein kinase B-raf OS=Homo sapiens OX=9606 GN=BRAF PE=1 SV=4	0.384735	0.291114	0.308077	0.462128	0.265507	0.340168	0.395779	0.393673	0.309006	13	8	8	23.1	16.7	16.7	84.436	0	15.448	756610000	9
P15104	P15104	Glutamine synthetase	GLUL	1077	sp|P15104|GLNA_HUMAN Glutamine synthetase OS=Homo sapiens OX=9606 GN=GLUL PE=1 SV=4	-0.607626	-0.560824	-0.401257	-0.240759	-0.604231	-0.444605	-0.249977	-0.332985	-0.337627	5	5	5	17.2	17.2	17.2	42.064	0	46.838	417140000	8
P15121	P15121	Aldose reductase	AKR1B1	1078	sp|P15121|ALDR_HUMAN Aldo-keto reductase family 1 member B1 OS=Homo sapiens OX=9606 GN=AKR1B1 PE=1 SV=3	-1.94476	-1.88958	-1.89027	-2.63844	-2.24614	-2.34551	-2.67509	-2.45007	-2.56886	4	4	4	10.8	10.8	10.8	35.853	0	3.4652	291490000	4
P15170	P15170	Eukaryotic peptide chain release factor GTP-binding subunit ERF3A	GSPT1	1079	sp|P15170|ERF3A_HUMAN Eukaryotic peptide chain release factor GTP-binding subunit ERF3A OS=Homo sapiens OX=9606 GN=GSPT1 PE=1 SV=1	4.8427	4.79831	4.78383	4.8111	4.7815	4.87712	4.89207	4.79082	4.9417	24	24	10	51.9	51.9	27.9	55.755	0	323.31	30238000000	68
P15311	P15311	Ezrin	EZR	1080	sp|P15311|EZRI_HUMAN Ezrin OS=Homo sapiens OX=9606 GN=EZR PE=1 SV=4	2.9943	3.11433	2.99926	3.23124	3.09943	3.14864	3.14909	3.13618	3.07655	25	17	17	41.8	31.1	31.1	69.412	0	323.31	26864000000	38
P17544;P15336	P17544;P15336	Cyclic AMP-dependent transcription factor ATF-7;Cyclic AMP-dependent transcription factor ATF-2	ATF7;ATF2	1081	sp|P17544|ATF7_HUMAN Cyclic AMP-dependent transcription factor ATF-7 OS=Homo sapiens OX=9606 GN=ATF7 PE=1 SV=3;sp|P15336|ATF2_HUMAN Cyclic AMP-dependent transcription factor ATF-2 OS=Homo sapiens OX=9606 GN=ATF2 PE=1 SV=4	-0.339621	-0.324058	-0.19593	-0.653591	-0.620754	-0.643394	-0.7271	-0.531919	-0.492416	1	1	1	2.3	2.3	2.3	51.756	0.00052873	2.1236	212150000	3
P15374	P15374	Ubiquitin carboxyl-terminal hydrolase isozyme L3	UCHL3	1082	sp|P15374|UCHL3_HUMAN Ubiquitin carboxyl-terminal hydrolase isozyme L3 OS=Homo sapiens OX=9606 GN=UCHL3 PE=1 SV=1	1.76187	1.75962	1.84307	1.84776	1.81738	1.81815	1.96799	1.94637	1.99221	9	9	9	44.3	44.3	44.3	26.182	0	235.76	4510800000	23
P15531	P15531	Nucleoside diphosphate kinase A	NME1	1083	sp|P15531|NDKA_HUMAN Nucleoside diphosphate kinase A OS=Homo sapiens OX=9606 GN=NME1 PE=1 SV=1	1.84181	2.02032	2.10227	2.01732	1.8701	1.7419	1.55536	1.29687	1.28659	12	7	7	61.2	33.6	33.6	17.149	0	37.785	7025600000	16
P15559	P15559	NAD(P)H dehydrogenase [quinone] 1	NQO1	1084	sp|P15559|NQO1_HUMAN NAD(P)H dehydrogenase [quinone] 1 OS=Homo sapiens OX=9606 GN=NQO1 PE=1 SV=1	-2.21048	-1.8559	-2.10408	-1.37449	-1.87676	-2.0432	-1.59071	-2.64113	-2.31638	1	1	1	6.6	6.6	6.6	30.867	0	2.5204	249120000	1
P15586	P15586	N-acetylglucosamine-6-sulfatase	GNS	1085	sp|P15586|GNS_HUMAN N-acetylglucosamine-6-sulfatase OS=Homo sapiens OX=9606 GN=GNS PE=1 SV=3	-1.68658	-1.90152	-1.82392	-1.51563	-1.41438	-1.09825	-1.11549	-1.5414	-1.3165	4	4	4	8.3	8.3	8.3	62.081	0	3.5748	166650000	4
P15735	P15735	Phosphorylase b kinase gamma catalytic chain, liver/testis isoform	PHKG2	1086	sp|P15735|PHKG2_HUMAN Phosphorylase b kinase gamma catalytic chain, liver/testis isoform OS=Homo sapiens OX=9606 GN=PHKG2 PE=1 SV=1	0.949839	1.10926	1.05983	1.15831	1.09415	1.12813	1.34887	1.23906	1.10118	10	10	10	33.3	33.3	33.3	46.442	0	116.1	2231300000	15
P15880	P15880	40S ribosomal protein S2	RPS2	1088	sp|P15880|RS2_HUMAN 40S ribosomal protein S2 OS=Homo sapiens OX=9606 GN=RPS2 PE=1 SV=2	6.16191	6.12379	6.28794	6.73733	6.62271	6.64491	6.7872	6.68469	6.72141	15	15	15	44.4	44.4	44.4	31.324	0	56.707	67045000000	119
P15882	P15882	N-chimaerin	CHN1	1089	sp|P15882|CHIN_HUMAN N-chimaerin OS=Homo sapiens OX=9606 GN=CHN1 PE=1 SV=3	0.818081	0.737952	0.819721	1.10446	0.804296	0.77424	0.929544	1.04888	0.920216	6	6	6	17.6	17.6	17.6	53.172	0	96.723	925750000	10
P15884	P15884	Transcription factor 4	TCF4	1090	sp|P15884|ITF2_HUMAN Transcription factor 4 OS=Homo sapiens OX=9606 GN=TCF4 PE=1 SV=3	-1.84808	-2.2298	-2.10529	-1.96187	-2.02434	-2.09424	-1.7907	-1.9256	-1.8975	2	1	1	3.7	2.4	2.4	71.307	0	4.3502	13836000	3
P15923	P15923	Transcription factor E2-alpha	TCF3	1091	sp|P15923|TFE2_HUMAN Transcription factor E2-alpha OS=Homo sapiens OX=9606 GN=TCF3 PE=1 SV=1	-0.350605	-0.463269	-0.298557	-1.02428	-1.00593	-1.07817	-0.921034	-0.839382	-0.941839	5	5	5	13.5	13.5	13.5	67.6	0	31.143	346700000	9
P15924	P15924	Desmoplakin	DSP	1092	sp|P15924|DESP_HUMAN Desmoplakin OS=Homo sapiens OX=9606 GN=DSP PE=1 SV=3	4.02969	3.99515	4.07262	3.39278	3.6658	3.43643	2.83571	3.01002	3.21248	63	63	63	27	27	27	331.77	0	323.31	6015300000	98
P15927	P15927	Replication protein A 32 kDa subunit	RPA2	1093	sp|P15927|RFA2_HUMAN Replication protein A 32 kDa subunit OS=Homo sapiens OX=9606 GN=RPA2 PE=1 SV=1	0.706463	0.65253	0.693453	0.676497	0.638596	0.7054	0.773085	0.802711	0.884338	6	6	6	53.3	53.3	53.3	29.247	0	254.92	6932600000	19
P16083	P16083	Ribosyldihydronicotinamide dehydrogenase [quinone]	NQO2	1094	sp|P16083|NQO2_HUMAN Ribosyldihydronicotinamide dehydrogenase [quinone] OS=Homo sapiens OX=9606 GN=NQO2 PE=1 SV=5	-3.65016	-3.79838	-3.73177	-3.90319	-3.80673	-4.07654	-4.20253	-4.09143	-4.02623	2	2	2	14.7	14.7	14.7	25.918	0	74.011	85422000	2
P16152	P16152	Carbonyl reductase [NADPH] 1	CBR1	1095	sp|P16152|CBR1_HUMAN Carbonyl reductase [NADPH] 1 OS=Homo sapiens OX=9606 GN=CBR1 PE=1 SV=3	5.64076	5.6232	5.67081	5.76193	5.68667	5.68587	5.80457	5.74209	5.75154	12	12	10	58.5	58.5	48	30.375	0	323.31	38809000000	46
P16157	P16157	Ankyrin-1	ANK1	1096	sp|P16157|ANK1_HUMAN Ankyrin-1 OS=Homo sapiens OX=9606 GN=ANK1 PE=1 SV=3	-4.48544	-5.15993	-4.371	-4.81835	-4.01864	-4.17146	-3.96248	-4.10151	-3.81338	1	1	1	0.6	0.6	0.6	206.26	0.00052901	2.1327	11114000	1
P16220	P16220	Cyclic AMP-responsive element-binding protein 1	CREB1	1097	sp|P16220|CREB1_HUMAN Cyclic AMP-responsive element-binding protein 1 OS=Homo sapiens OX=9606 GN=CREB1 PE=1 SV=3	-2.31436	-2.33276	-2.26311	-2.38696	-2.12401	-2.14321	-1.84146	-2.07977	-2.12724	1	1	1	4.3	4.3	4.3	35.136	0.0022101	1.5949	0	1
P16298	P16298	Serine/threonine-protein phosphatase 2B catalytic subunit beta isoform	PPP3CB	1098	sp|P16298|PP2BB_HUMAN Serine/threonine-protein phosphatase 2B catalytic subunit beta isoform OS=Homo sapiens OX=9606 GN=PPP3CB PE=1 SV=2	-2.02822	-1.96828	-2.02651	-1.83553	-1.92756	-1.77975	-1.88817	-2.18957	-1.95354	8	3	3	21.9	9.2	9.2	59.024	0	7.7023	340630000	4
P16333	P16333	Cytoplasmic protein NCK1	NCK1	1099	sp|P16333|NCK1_HUMAN Cytoplasmic protein NCK1 OS=Homo sapiens OX=9606 GN=NCK1 PE=1 SV=1	0.680052	0.797076	0.854649	0.924219	0.88101	0.890772	0.972551	1.04957	1.01607	12	12	12	32.4	32.4	32.4	42.864	0	243.24	1429700000	17
P16383	P16383	GC-rich sequence DNA-binding factor 2	GCFC2	1100	sp|P16383|GCFC2_HUMAN Intron Large complex component GCFC2 OS=Homo sapiens OX=9606 GN=GCFC2 PE=1 SV=2	1.32891	1.26197	1.25906	1.41669	1.42904	1.37043	1.44011	1.48093	1.53229	11	11	11	17.9	17.9	17.9	89.384	0	323.31	711130000	21
P16403;P10412;P16402;Q02539;P22492	P16403;P10412;P16402	Histone H1.2;Histone H1.4;Histone H1.3	HIST1H1C;HIST1H1E;HIST1H1D	1101	sp|P16403|H12_HUMAN Histone H1.2 OS=Homo sapiens OX=9606 GN=H1-2 PE=1 SV=2;sp|P10412|H14_HUMAN Histone H1.4 OS=Homo sapiens OX=9606 GN=H1-4 PE=1 SV=2;sp|P16402|H13_HUMAN Histone H1.3 OS=Homo sapiens OX=9606 GN=H1-3 PE=1 SV=2	-0.197456	0.0892229	0.117666	0.192446	0.195309	0.139229	0.249882	0.275972	0.3929	4	4	4	18.8	18.8	18.8	21.364	0	13.497	1657700000	9
P16422	P16422	Epithelial cell adhesion molecule	EPCAM	1102	sp|P16422|EPCAM_HUMAN Epithelial cell adhesion molecule OS=Homo sapiens OX=9606 GN=EPCAM PE=1 SV=2	-1.9279	-1.77794	-2.32046	-2.62505	-2.05415	-2.443	-2.14668	-2.05265	-2.08595	4	4	4	21.3	21.3	21.3	34.932	0	35.771	183400000	7
P16455	P16455	Methylated-DNA--protein-cysteine methyltransferase	MGMT	1103	sp|P16455|MGMT_HUMAN Methylated-DNA--protein-cysteine methyltransferase OS=Homo sapiens OX=9606 GN=MGMT PE=1 SV=1	1.56182	1.72142	1.79369	1.78153	1.79206	1.62361	1.64951	1.69497	1.90257	7	7	7	49.3	49.3	49.3	21.646	0	23.729	2951300000	10
P16591	P16591	Tyrosine-protein kinase Fer	FER	1105	sp|P16591|FER_HUMAN Tyrosine-protein kinase Fer OS=Homo sapiens OX=9606 GN=FER PE=1 SV=2	-3.24508	-3.26005	-2.85219	-3.03741	-3.09313	-3.26529	-3.67347	-3.31881	-3.7815	3	3	3	4.3	4.3	4.3	94.637	0	47.43	0	3
P16615	P16615	Sarcoplasmic/endoplasmic reticulum calcium ATPase 2	ATP2A2	1106	sp|P16615|AT2A2_HUMAN Sarcoplasmic/endoplasmic reticulum calcium ATPase 2 OS=Homo sapiens OX=9606 GN=ATP2A2 PE=1 SV=1	-6.60121	-6.22649	-6.33556	-5.89959	-6.38072	-6.03317	-5.76633	-6.56042	-5.97392	3	3	2	3.4	3.4	1.9	114.76	0	8.1832	39180000	5
P16885	P16885	1-phosphatidylinositol 4,5-bisphosphate phosphodiesterase gamma-2	PLCG2	1108	sp|P16885|PLCG2_HUMAN 1-phosphatidylinositol 4,5-bisphosphate phosphodiesterase gamma-2 OS=Homo sapiens OX=9606 GN=PLCG2 PE=1 SV=4	0.335123	0.333291	0.357727	0.48518	0.516512	0.578098	0.615812	0.49876	0.498726	18	18	18	17.2	17.2	17.2	147.87	0	71.819	1192600000	21
P16949	P16949	Stathmin	STMN1	1109	sp|P16949|STMN1_HUMAN Stathmin OS=Homo sapiens OX=9606 GN=STMN1 PE=1 SV=3	4.44265	4.46894	4.41236	4.36891	4.43158	4.42645	4.523	4.60783	4.53528	9	9	7	36.9	36.9	30.2	17.302	0	185.56	87807000000	75
P16989	P16989	Y-box-binding protein 3	YBX3	1110	sp|P16989|YBOX3_HUMAN Y-box-binding protein 3 OS=Homo sapiens OX=9606 GN=YBX3 PE=1 SV=4	1.95901	1.87531	1.96589	2.14104	2.02724	2.08648	2.21752	2.07841	2.07299	14	10	10	41.1	30.4	30.4	40.089	0	214.5	20450000000	30
P17028	P17028	Zinc finger protein 24	ZNF24	1111	sp|P17028|ZNF24_HUMAN Zinc finger protein 24 OS=Homo sapiens OX=9606 GN=ZNF24 PE=1 SV=4	-6.06846	-6.3297	-6.155	-5.85028	-6.30636	-6.30107	-5.55902	-6.2429	-5.6154	1	1	1	3	3	3	42.155	0	22.364	49620000	2
P17029	P17029	Zinc finger protein with KRAB and SCAN domains 1	ZKSCAN1	1112	sp|P17029|ZKSC1_HUMAN Zinc finger protein with KRAB and SCAN domains 1 OS=Homo sapiens OX=9606 GN=ZKSCAN1 PE=1 SV=3	-2.56485	-2.57295	-2.51696	-2.52912	-2.39711	-2.22555	-2.27944	-2.54874	-2.30663	4	4	4	13.5	13.5	13.5	63.629	0	40.997	134320000	8
P17066;P48741	P17066	Heat shock 70 kDa protein 6	HSPA6	1113	sp|P17066|HSP76_HUMAN Heat shock 70 kDa protein 6 OS=Homo sapiens OX=9606 GN=HSPA6 PE=1 SV=2	1.93559	1.9874	1.82891	1.84592	1.64556	1.43083	1.89812	1.09056	1.66622	13	2	2	17.1	3.7	3.7	71.027	0	49.078	10431000000	25
P17096	P17096	High mobility group protein HMG-I/HMG-Y	HMGA1	1114	sp|P17096|HMGA1_HUMAN High mobility group protein HMG-I/HMG-Y OS=Homo sapiens OX=9606 GN=HMGA1 PE=1 SV=3	-0.469046	-0.666501	-0.552027	-0.250168	-0.36488	-0.514194	-0.0301304	0.0867271	-0.0422497	3	3	3	22.4	22.4	22.4	11.676	0	54.481	2817100000	6
P17098	P17098	Zinc finger protein 8	ZNF8	1115	sp|P17098|ZNF8_HUMAN Zinc finger protein 8 OS=Homo sapiens OX=9606 GN=ZNF8 PE=1 SV=2	-0.298698	-0.224822	-0.260353	-0.189285	0.0361176	0.0641537	0.116259	0.137133	0.1863	6	6	6	14.4	14.4	14.4	64.97	0	154.19	291050000	9
P17174	P17174	Aspartate aminotransferase, cytoplasmic	GOT1	1116	sp|P17174|AATC_HUMAN Aspartate aminotransferase, cytoplasmic OS=Homo sapiens OX=9606 GN=GOT1 PE=1 SV=3	-1.59374	-1.04769	-1.02419	-1.95821	-1.84329	-2.02997	-2.1131	-1.55061	-1.81393	5	5	5	14.5	14.5	14.5	46.247	0	23.332	2008000000	5
P17252;P05129	P17252	Protein kinase C alpha type	PRKCA	1117	sp|P17252|KPCA_HUMAN Protein kinase C alpha type OS=Homo sapiens OX=9606 GN=PRKCA PE=1 SV=4	1.33767	1.44573	1.47479	0.437618	0.435846	0.6161	0.639595	0.869005	0.701191	9	9	5	21.1	21.1	11.5	76.749	0	106.29	1840800000	20
P17275	P17275	Transcription factor jun-B	JUNB	1118	sp|P17275|JUNB_HUMAN Transcription factor JunB OS=Homo sapiens OX=9606 GN=JUNB PE=1 SV=1	-6.37174	-5.7221	-5.76477	-6.22642	-6.40567	-6.21779	-6.27575	-6.04914	-6.19102	1	1	1	2.9	2.9	2.9	35.879	0.00070065	2.0432	0	1
P17301	P17301	Integrin alpha-2	ITGA2	1119	sp|P17301|ITA2_HUMAN Integrin alpha-2 OS=Homo sapiens OX=9606 GN=ITGA2 PE=1 SV=2	-3.39638	-3.47233	-3.71749	-3.70842	-3.74076	-3.49996	-3.19634	-3.33518	-3.35182	6	6	6	7.7	7.7	7.7	129.29	0	38.721	116090000	7
P17480	P17480	Nucleolar transcription factor 1	UBTF	1120	sp|P17480|UBF1_HUMAN Nucleolar transcription factor 1 OS=Homo sapiens OX=9606 GN=UBTF PE=1 SV=1	0.886732	0.77912	0.704576	0.650307	0.572548	0.652704	0.557861	0.616199	0.590153	10	10	10	15.6	15.6	15.6	89.405	0	80.992	1014000000	12
P17482	P17482	Homeobox protein Hox-B9	HOXB9	1121	sp|P17482|HXB9_HUMAN Homeobox protein Hox-B9 OS=Homo sapiens OX=9606 GN=HOXB9 PE=1 SV=2	-1.3784	-1.28998	-1.18738	-1.42093	-1.42865	-1.29734	-1.34365	-1.2576	-1.56786	4	4	4	22	22	22	28.058	0	75.166	411980000	5
P17483;P09016;Q00056;P09017	P17483;P09016;Q00056;P09017	Homeobox protein Hox-B4;Homeobox protein Hox-D4;Homeobox protein Hox-A4;Homeobox protein Hox-C4	HOXB4;HOXD4;HOXA4;HOXC4	1122	sp|P17483|HXB4_HUMAN Homeobox protein Hox-B4 OS=Homo sapiens OX=9606 GN=HOXB4 PE=1 SV=2;sp|P09016|HXD4_HUMAN Homeobox protein Hox-D4 OS=Homo sapiens OX=9606 GN=HOXD4 PE=1 SV=3;sp|Q00056|HXA4_HUMAN Homeobox protein Hox-A4 OS=Homo sapiens OX=9606 GN=HOXA4 PE	-2.68939	-2.94013	-2.78826	-2.97002	-2.8889	-2.80805	-2.50211	-2.71853	-2.70199	2	2	2	11.2	11.2	11.2	27.604	0.00070175	2.0606	66846000	3
P17509;P31268	P17509	Homeobox protein Hox-B6	HOXB6	1123	sp|P17509|HXB6_HUMAN Homeobox protein Hox-B6 OS=Homo sapiens OX=9606 GN=HOXB6 PE=1 SV=4	-0.106958	-0.0518179	-0.0758991	-0.345493	-0.184446	-0.249426	-0.22496	0.0417709	-0.253952	4	4	4	22.3	22.3	22.3	25.432	0	44.714	380470000	10
P17535	P17535	Transcription factor jun-D	JUND	1124	sp|P17535|JUND_HUMAN Transcription factor JunD OS=Homo sapiens OX=9606 GN=JUND PE=1 SV=3	-1.49829	-1.37559	-1.40338	-1.62045	-1.4866	-1.53168	-1.37678	-1.43543	-1.27364	2	2	2	8.4	8.4	8.4	35.173	0	10.847	53109000	5
P17612	P17612	cAMP-dependent protein kinase catalytic subunit alpha	PRKACA	1126	sp|P17612|KAPCA_HUMAN cAMP-dependent protein kinase catalytic subunit alpha OS=Homo sapiens OX=9606 GN=PRKACA PE=1 SV=2	-2.18637	-2.0823	-2.28711	-2.08235	-2.23464	-2.1812	-2.17747	-2.20241	-2.21189	8	3	3	18.5	10	10	40.589	0	177.43	1533700000	6
P17655	P17655	Calpain-2 catalytic subunit	CAPN2	1127	sp|P17655|CAN2_HUMAN Calpain-2 catalytic subunit OS=Homo sapiens OX=9606 GN=CAPN2 PE=1 SV=6	2.38996	2.37246	2.39975	2.65304	2.51679	2.5069	2.67877	2.52887	2.61246	21	21	21	44.9	44.9	44.9	79.994	0	319.92	10584000000	40
P17706	P17706	Tyrosine-protein phosphatase non-receptor type 2	PTPN2	1128	sp|P17706|PTN2_HUMAN Tyrosine-protein phosphatase non-receptor type 2 OS=Homo sapiens OX=9606 GN=PTPN2 PE=1 SV=2	-0.67067	-0.619046	-0.463636	-0.345579	-0.598793	-0.411398	-0.291397	-0.245173	-0.248257	6	6	6	20	20	20	48.473	0	115.33	448740000	9
P17707	P17707	S-adenosylmethionine decarboxylase proenzyme;S-adenosylmethionine decarboxylase alpha chain;S-adenosylmethionine decarboxylase beta chain	AMD1	1129	sp|P17707|DCAM_HUMAN S-adenosylmethionine decarboxylase proenzyme OS=Homo sapiens OX=9606 GN=AMD1 PE=1 SV=2	-2.50445	-2.62633	-2.61038	-3.85975	-3.88063	-4.09002	-4.08343	-3.97092	-4.30727	3	3	3	10.8	10.8	10.8	38.339	0	323.31	156880000	3
P17812	P17812	CTP synthase 1	CTPS1	1130	sp|P17812|PYRG1_HUMAN CTP synthase 1 OS=Homo sapiens OX=9606 GN=CTPS1 PE=1 SV=2	3.13639	3.29137	3.25914	3.54795	3.47561	3.38666	3.56053	3.47486	3.47133	22	22	21	46.2	46.2	44.2	66.69	0	323.31	45425000000	40
P17844	P17844	Probable ATP-dependent RNA helicase DDX5	DDX5	1131	sp|P17844|DDX5_HUMAN Probable ATP-dependent RNA helicase DDX5 OS=Homo sapiens OX=9606 GN=DDX5 PE=1 SV=1	2.14701	2.16572	2.26245	2.12902	2.13152	2.18206	2.43984	2.39132	2.34346	22	15	15	37.6	25.9	25.9	69.147	0	47.499	4237100000	25
P17858	P17858	ATP-dependent 6-phosphofructokinase, liver type	PFKL	1132	sp|P17858|PFKAL_HUMAN ATP-dependent 6-phosphofructokinase, liver type OS=Homo sapiens OX=9606 GN=PFKL PE=1 SV=6	3.69003	3.78825	3.6627	4.0237	3.79538	3.97488	4.00783	3.96286	3.98301	21	18	17	36.9	32.3	31.2	85.018	0	197.73	13266000000	33
P17931	P17931	Galectin-3	LGALS3	1133	sp|P17931|LEG3_HUMAN Galectin-3 OS=Homo sapiens OX=9606 GN=LGALS3 PE=1 SV=5	-0.333702	-0.115394	-0.215433	0.187477	-0.0592155	-0.0571098	-0.214155	-0.496979	-0.263842	4	4	4	20	20	20	26.152	0	5.1351	318300000	5
P17980	P17980	26S protease regulatory subunit 6A	PSMC3	1134	sp|P17980|PRS6A_HUMAN 26S proteasome regulatory subunit 6A OS=Homo sapiens OX=9606 GN=PSMC3 PE=1 SV=3	5.43617	5.47863	5.46732	5.45972	5.39922	5.42509	5.59861	5.442	5.52087	23	23	23	61.7	61.7	61.7	49.203	0	323.31	31597000000	69
P17987	P17987	T-complex protein 1 subunit alpha	TCP1	1135	sp|P17987|TCPA_HUMAN T-complex protein 1 subunit alpha OS=Homo sapiens OX=9606 GN=TCP1 PE=1 SV=1	6.03755	6.11559	6.10411	6.27297	6.19234	6.15002	6.20939	6.18815	6.16847	32	32	32	64.9	64.9	64.9	60.343	0	323.31	168730000000	196
P18031	P18031	Tyrosine-protein phosphatase non-receptor type 1	PTPN1	1136	sp|P18031|PTN1_HUMAN Tyrosine-protein phosphatase non-receptor type 1 OS=Homo sapiens OX=9606 GN=PTPN1 PE=1 SV=1	-3.04926	-2.87186	-3.15149	-2.16185	-1.97617	-1.84476	-1.51298	-1.83031	-1.87514	3	3	2	7.6	7.6	5.1	49.966	0	71.495	209650000	3
P18074	P18074	TFIIH basal transcription factor complex helicase XPD subunit	ERCC2	1137	sp|P18074|ERCC2_HUMAN General transcription and DNA repair factor IIH helicase subunit XPD OS=Homo sapiens OX=9606 GN=ERCC2 PE=1 SV=1	0.237415	0.220181	0.120249	0.100021	0.173887	0.211306	-0.328671	-0.298868	-0.459314	7	7	7	14.1	14.1	14.1	86.908	0	56.422	437420000	9
P18077	P18077	60S ribosomal protein L35a	RPL35A	1138	sp|P18077|RL35A_HUMAN 60S ribosomal protein L35a OS=Homo sapiens OX=9606 GN=RPL35A PE=1 SV=2	0.839836	0.77958	0.649162	0.528128	0.573273	0.796507	0.487238	0.589808	0.291546	4	4	4	33.6	33.6	33.6	12.538	0	9.4619	4265200000	7
P18085	P18085	ADP-ribosylation factor 4	ARF4	1139	sp|P18085|ARF4_HUMAN ADP-ribosylation factor 4 OS=Homo sapiens OX=9606 GN=ARF4 PE=1 SV=3	2.53171	2.53232	2.44408	2.37695	2.39436	2.40716	2.40581	2.59013	2.56819	9	4	4	57.2	27.2	27.2	20.511	0	30.235	6310600000	21
P18124	P18124	60S ribosomal protein L7	RPL7	1140	sp|P18124|RL7_HUMAN 60S ribosomal protein L7 OS=Homo sapiens OX=9606 GN=RPL7 PE=1 SV=1	3.478	3.09731	3.15888	3.50036	3.33563	3.3801	3.22277	3.03004	2.90637	13	13	13	43.5	43.5	43.5	29.225	0	24.053	24621000000	23
P18206	P18206	Vinculin	VCL	1141	sp|P18206|VINC_HUMAN Vinculin OS=Homo sapiens OX=9606 GN=VCL PE=1 SV=4	5.17247	5.23581	5.26578	5.53106	5.40554	5.39941	5.51192	5.51628	5.51314	59	59	59	57	57	57	123.8	0	323.31	59983000000	154
P18440	P18440	Arylamine N-acetyltransferase 1	NAT1	1142	sp|P18440|ARY1_HUMAN Arylamine N-acetyltransferase 1 OS=Homo sapiens OX=9606 GN=NAT1 PE=1 SV=2	-0.677763	-0.763532	-0.71731	-0.606226	-0.614731	-0.719912	-0.49221	-0.624805	-0.673542	4	4	4	19.7	19.7	19.7	33.898	0	10.695	464700000	7
P18583	P18583	Protein SON	SON	1143	sp|P18583|SON_HUMAN Protein SON OS=Homo sapiens OX=9606 GN=SON PE=1 SV=4	-1.52905	-1.79445	-1.6092	-1.74904	-1.73539	-1.63375	-1.58571	-1.76253	-1.6104	7	7	7	3.8	3.8	3.8	263.83	0	48.31	231880000	10
P18615	P18615	Negative elongation factor E	NELFE	1144	sp|P18615|NELFE_HUMAN Negative elongation factor E OS=Homo sapiens OX=9606 GN=NELFE PE=1 SV=3	2.08653	1.99743	2.0082	2.27399	2.30003	2.32513	2.60696	2.57203	2.63264	12	12	12	42.4	42.4	42.4	43.239	0	323.31	2427800000	20
P18621	P18621	60S ribosomal protein L17	RPL17	1145	sp|P18621|RL17_HUMAN 60S ribosomal protein L17 OS=Homo sapiens OX=9606 GN=RPL17 PE=1 SV=3	3.09684	2.75299	2.77071	2.69556	2.53506	2.59755	2.47354	2.48659	2.25782	5	5	5	27.7	27.7	27.7	21.397	0	323.31	9738000000	15
P18669;P15259;Q8N0Y7	P18669	Phosphoglycerate mutase 1	PGAM1	1146	sp|P18669|PGAM1_HUMAN Phosphoglycerate mutase 1 OS=Homo sapiens OX=9606 GN=PGAM1 PE=1 SV=2	6.47644	6.51419	6.58577	6.74226	6.60383	6.74519	6.73704	6.7234	6.7191	17	17	17	72.8	72.8	72.8	28.804	0	323.31	101670000000	212
P18754	P18754	Regulator of chromosome condensation	RCC1	1147	sp|P18754|RCC1_HUMAN Regulator of chromosome condensation OS=Homo sapiens OX=9606 GN=RCC1 PE=1 SV=1	3.31257	3.3777	3.35293	3.40102	3.37371	3.39199	3.49909	3.39178	3.58827	12	12	12	46.8	46.8	46.8	44.969	0	323.31	14167000000	31
P18846	P18846	Cyclic AMP-dependent transcription factor ATF-1	ATF1	1148	sp|P18846|ATF1_HUMAN Cyclic AMP-dependent transcription factor ATF-1 OS=Homo sapiens OX=9606 GN=ATF1 PE=1 SV=2	-7.09239	-6.78518	-6.86276	-7.33034	-6.8517	-6.92299	-6.73009	-6.91468	-6.96983	1	1	1	9.6	9.6	9.6	29.232	0	28	182080000	3
P18858	P18858	DNA ligase 1	LIG1	1149	sp|P18858|DNLI1_HUMAN DNA ligase 1 OS=Homo sapiens OX=9606 GN=LIG1 PE=1 SV=1	3.35837	3.34566	3.38601	3.45972	3.41355	3.55228	3.58733	3.60417	3.61169	34	34	34	45	45	45	101.73	0	323.31	12616000000	67
P18887	P18887	DNA repair protein XRCC1	XRCC1	1150	sp|P18887|XRCC1_HUMAN DNA repair protein XRCC1 OS=Homo sapiens OX=9606 GN=XRCC1 PE=1 SV=3	-0.657656	-0.714272	-0.76696	-0.58917	-0.658323	-0.857615	-0.909134	-0.643736	-0.839991	3	3	3	6.6	6.6	6.6	69.497	0	2.8495	223710000	4
P19022;P55283	P19022;P55283	Cadherin-2;Cadherin-4	CDH2;CDH4	1151	sp|P19022|CADH2_HUMAN Cadherin-2 OS=Homo sapiens OX=9606 GN=CDH2 PE=1 SV=4;sp|P55283|CADH4_HUMAN Cadherin-4 OS=Homo sapiens OX=9606 GN=CDH4 PE=2 SV=2	-5.60819	-5.49891	-5.78862	-5.47542	-5.47214	-6.52005	-6.20879	-5.24966	-5.90245	2	2	2	3.5	3.5	3.5	99.808	0	2.9399	0	2
P19174	P19174	1-phosphatidylinositol 4,5-bisphosphate phosphodiesterase gamma-1	PLCG1	1153	sp|P19174|PLCG1_HUMAN 1-phosphatidylinositol 4,5-bisphosphate phosphodiesterase gamma-1 OS=Homo sapiens OX=9606 GN=PLCG1 PE=1 SV=1	3.34103	3.40843	3.43726	3.39374	3.43427	3.53276	3.47454	3.55895	3.4897	26	26	26	30.2	30.2	30.2	148.53	0	323.31	7037600000	43
P19338	P19338	Nucleolin	NCL	1154	sp|P19338|NUCL_HUMAN Nucleolin OS=Homo sapiens OX=9606 GN=NCL PE=1 SV=3	5.71888	5.73835	5.61395	5.75726	5.7367	5.75007	5.99789	6.08604	6.10957	20	20	20	28	28	28	76.613	0	323.31	67913000000	74
P19367;Q2TB90	P19367	Hexokinase-1	HK1	1155	sp|P19367|HXK1_HUMAN Hexokinase-1 OS=Homo sapiens OX=9606 GN=HK1 PE=1 SV=3	2.77682	2.84664	2.72585	2.73727	2.64826	2.61847	2.5082	2.35361	2.04748	21	20	20	27.6	26.7	26.7	102.48	0	323.31	6836100000	31
P19387	P19387	DNA-directed RNA polymerase II subunit RPB3	POLR2C	1156	sp|P19387|RPB3_HUMAN DNA-directed RNA polymerase II subunit RPB3 OS=Homo sapiens OX=9606 GN=POLR2C PE=1 SV=2	1.90715	1.96488	2.0034	1.70457	1.77165	1.77334	1.65867	1.73228	1.78943	10	10	10	46.5	46.5	46.5	31.441	0	323.31	3807800000	18
P19388	P19388	DNA-directed RNA polymerases I, II, and III subunit RPABC1	POLR2E	1157	sp|P19388|RPAB1_HUMAN DNA-directed RNA polymerases I, II, and III subunit RPABC1 OS=Homo sapiens OX=9606 GN=POLR2E PE=1 SV=4	1.41219	1.32855	1.37684	1.19049	1.20711	1.1648	1.11037	1.16356	1.26792	7	7	7	43.8	43.8	43.8	24.551	0	69.663	2911300000	13
P19404	P19404	NADH dehydrogenase [ubiquinone] flavoprotein 2, mitochondrial	NDUFV2	1158	sp|P19404|NDUV2_HUMAN NADH dehydrogenase [ubiquinone] flavoprotein 2, mitochondrial OS=Homo sapiens OX=9606 GN=NDUFV2 PE=1 SV=2	-2.61026	-2.83619	-2.77899	-2.00445	-2.02596	-1.85318	-2.18465	-2.11992	-2.16587	2	2	2	12	12	12	27.391	0	4.5363	42594000	3
P19419	P19419	ETS domain-containing protein Elk-1	ELK1	1159	sp|P19419|ELK1_HUMAN ETS domain-containing protein Elk-1 OS=Homo sapiens OX=9606 GN=ELK1 PE=1 SV=2	-2.94826	-2.6475	-2.68468	-3.00274	-3.04131	-2.74735	-2.83907	-2.783	-2.88719	2	2	2	4.7	4.7	4.7	44.887	0	15.695	0	2
P19447	P19447	TFIIH basal transcription factor complex helicase XPB subunit	ERCC3	1161	sp|P19447|ERCC3_HUMAN General transcription and DNA repair factor IIH helicase subunit XPB OS=Homo sapiens OX=9606 GN=ERCC3 PE=1 SV=1	-1.47703	-1.65665	-1.53142	-1.49475	-1.56016	-1.41447	-1.31689	-1.3849	-1.44028	4	4	4	9.3	9.3	9.3	89.277	0	60.818	126560000	8
P19474	P19474	E3 ubiquitin-protein ligase TRIM21	TRIM21	1162	sp|P19474|RO52_HUMAN E3 ubiquitin-protein ligase TRIM21 OS=Homo sapiens OX=9606 GN=TRIM21 PE=1 SV=1	-2.07241	-1.809	-2.05111	-1.83437	-1.87895	-1.97669	-2.24466	-2.26968	-2.45418	4	4	4	10.5	10.5	10.5	54.169	0	4.7021	224510000	4
P19525	P19525	Interferon-induced, double-stranded RNA-activated protein kinase	EIF2AK2	1163	sp|P19525|E2AK2_HUMAN Interferon-induced, double-stranded RNA-activated protein kinase OS=Homo sapiens OX=9606 GN=EIF2AK2 PE=1 SV=2	2.83769	2.71809	2.84345	3.37329	3.29402	3.32507	3.41755	3.38255	3.35285	11	11	11	26.7	26.7	26.7	62.094	0	71.355	4007100000	16
P19532;O75030;O14948	P19532	Transcription factor E3	TFE3	1164	sp|P19532|TFE3_HUMAN Transcription factor E3 OS=Homo sapiens OX=9606 GN=TFE3 PE=1 SV=4	0.27475	0.236207	0.210302	-0.134232	-0.0772858	-0.0151539	-0.130035	-0.0773792	-0.139387	4	4	4	7.8	7.8	7.8	61.52	0	3.8189	243810000	4
P19623	P19623	Spermidine synthase	SRM	1165	sp|P19623|SPEE_HUMAN Spermidine synthase OS=Homo sapiens OX=9606 GN=SRM PE=1 SV=1	2.07178	2.20649	2.44205	2.28169	2.22501	2.28252	2.1973	2.17805	2.13303	10	10	10	51	51	51	33.824	0	323.31	11685000000	31
P19784	P19784	Casein kinase II subunit alpha	CSNK2A2	1166	sp|P19784|CSK22_HUMAN Casein kinase II subunit alpha OS=Homo sapiens OX=9606 GN=CSNK2A2 PE=1 SV=1	2.91742	2.90513	2.995	3.162	2.94055	3.00814	2.97975	3.08905	3.00233	15	15	15	52.3	52.3	52.3	41.213	0	323.31	7008100000	34
P19793	P19793	Retinoic acid receptor RXR-alpha	RXRA	1167	sp|P19793|RXRA_HUMAN Retinoic acid receptor RXR-alpha OS=Homo sapiens OX=9606 GN=RXRA PE=1 SV=1	-2.15269	-2.1947	-2.1828	-2.31431	-2.35001	-2.23498	-2.18541	-2.31782	-2.00128	3	2	2	6.5	4.8	4.8	50.811	0	5.9641	252280000	3
P19838	P19838	Nuclear factor NF-kappa-B p105 subunit;Nuclear factor NF-kappa-B p50 subunit	NFKB1	1168	sp|P19838|NFKB1_HUMAN Nuclear factor NF-kappa-B p105 subunit OS=Homo sapiens OX=9606 GN=NFKB1 PE=1 SV=2	1.68279	1.77585	1.74941	1.67062	1.55999	1.67389	1.81282	1.7987	1.71829	17	17	17	24.7	24.7	24.7	105.35	0	323.31	1868100000	26
P20020;P23634;Q16720	P20020;P23634;Q16720	Plasma membrane calcium-transporting ATPase 1;Plasma membrane calcium-transporting ATPase 4;Plasma membrane calcium-transporting ATPase 3	ATP2B1;ATP2B4;ATP2B3	1169	sp|P20020|AT2B1_HUMAN Plasma membrane calcium-transporting ATPase 1 OS=Homo sapiens OX=9606 GN=ATP2B1 PE=1 SV=4;sp|P23634|AT2B4_HUMAN Plasma membrane calcium-transporting ATPase 4 OS=Homo sapiens OX=9606 GN=ATP2B4 PE=1 SV=2;sp|Q16720|AT2B3_HUMAN Plasma mem	-2.19144	-2.45766	-2.04858	-1.79825	-1.66744	-2.14123	-1.73026	-1.61361	-1.70762	2	2	1	3.3	3.3	1.9	134.68	0	53.244	101180000	3
P20042	P20042	Eukaryotic translation initiation factor 2 subunit 2	EIF2S2	1170	sp|P20042|IF2B_HUMAN Eukaryotic translation initiation factor 2 subunit 2 OS=Homo sapiens OX=9606 GN=EIF2S2 PE=1 SV=2	3.23029	3.1833	3.19205	3.38712	3.28727	3.32991	3.41245	3.32272	3.29768	21	21	20	52.9	52.9	52.6	38.388	0	323.31	19641000000	58
P20073	P20073	Annexin A7	ANXA7	1171	sp|P20073|ANXA7_HUMAN Annexin A7 OS=Homo sapiens OX=9606 GN=ANXA7 PE=1 SV=3	2.31515	2.45389	2.39022	2.16564	2.1702	2.36951	2.34975	2.5013	2.44487	12	12	12	28.7	28.7	28.7	52.739	0	268.53	12231000000	31
P20248;P78396	P20248	Cyclin-A2	CCNA2	1172	sp|P20248|CCNA2_HUMAN Cyclin-A2 OS=Homo sapiens OX=9606 GN=CCNA2 PE=1 SV=2	1.98987	1.8728	1.91879	1.47214	1.61177	1.5199	1.75326	1.79559	1.84439	6	6	6	19.2	19.2	19.2	48.55	0	43.337	1041800000	13
P20290	P20290	Transcription factor BTF3	BTF3	1173	sp|P20290|BTF3_HUMAN Transcription factor BTF3 OS=Homo sapiens OX=9606 GN=BTF3 PE=1 SV=1	5.23448	5.31837	5.38998	5.07023	5.14881	5.10277	5.20979	5.21941	5.15488	9	9	9	63.1	63.1	63.1	22.168	0	323.31	43815000000	73
P20337	P20337	Ras-related protein Rab-3B	RAB3B	1174	sp|P20337|RAB3B_HUMAN Ras-related protein Rab-3B OS=Homo sapiens OX=9606 GN=RAB3B PE=1 SV=2	-2.87878	-2.62549	-2.52633	-2.78467	-2.31464	-2.52063	-2.22053	-2.31625	-2.61635	1	1	1	7.3	7.3	7.3	24.758	0	5.8985	49063000	2
P20338	P20338	Ras-related protein Rab-4A	RAB4A	1175	sp|P20338|RAB4A_HUMAN Ras-related protein Rab-4A OS=Homo sapiens OX=9606 GN=RAB4A PE=1 SV=3	1.56911	1.66915	1.56609	1.496	1.63865	1.49275	1.42243	1.55105	1.36921	9	9	7	45	45	38.5	24.389	0	238.52	4784900000	11
P20339	P20339	Ras-related protein Rab-5A	RAB5A	1176	sp|P20339|RAB5A_HUMAN Ras-related protein Rab-5A OS=Homo sapiens OX=9606 GN=RAB5A PE=1 SV=2	0.580446	0.527024	0.466848	0.265112	0.521393	0.562815	0.302547	0.284718	0.410587	10	6	6	55.3	36.7	36.7	23.658	0	66.046	2274400000	12
P20340	P20340	Ras-related protein Rab-6A	RAB6A	1177	sp|P20340|RAB6A_HUMAN Ras-related protein Rab-6A OS=Homo sapiens OX=9606 GN=RAB6A PE=1 SV=3	0.691435	0.686584	0.492519	0.701851	0.635193	0.518284	0.964584	1.02712	0.693295	11	11	4	47.6	47.6	22.1	23.593	0	104.18	1658500000	17
P20585	P20585	DNA mismatch repair protein Msh3	MSH3	1178	sp|P20585|MSH3_HUMAN DNA mismatch repair protein Msh3 OS=Homo sapiens OX=9606 GN=MSH3 PE=1 SV=4	1.85855	1.7729	1.75976	2.25092	2.2318	2.19454	2.32403	2.20466	2.25418	19	19	19	19.5	19.5	19.5	127.41	0	296.04	2164500000	25
P20618	P20618	Proteasome subunit beta type-1	PSMB1	1179	sp|P20618|PSB1_HUMAN Proteasome subunit beta type-1 OS=Homo sapiens OX=9606 GN=PSMB1 PE=1 SV=2	0.861189	0.882087	0.899284	0.265167	0.0356731	0.0499821	0.142164	0.0425682	-0.0817566	4	4	4	22.4	22.4	22.4	26.489	0	81.472	762550000	6
P20645	P20645	Cation-dependent mannose-6-phosphate receptor	M6PR	1180	sp|P20645|MPRD_HUMAN Cation-dependent mannose-6-phosphate receptor OS=Homo sapiens OX=9606 GN=M6PR PE=1 SV=1	-0.255095	-0.208512	-0.10318	-0.244625	-0.241402	-0.011755	-0.361517	-0.168777	-0.349535	6	6	6	26	26	26	30.993	0	49.276	1002900000	10
P20700	P20700	Lamin-B1	LMNB1	1181	sp|P20700|LMNB1_HUMAN Lamin-B1 OS=Homo sapiens OX=9606 GN=LMNB1 PE=1 SV=2	1.81953	1.86403	1.84076	0.635357	0.666958	0.713371	0.41326	0.321098	0.248304	18	18	17	32.8	32.8	31.4	66.408	0	124.67	2100500000	26
P20719;P09067	P20719;P09067	Homeobox protein Hox-A5;Homeobox protein Hox-B5	HOXA5;HOXB5	1182	sp|P20719|HXA5_HUMAN Homeobox protein Hox-A5 OS=Homo sapiens OX=9606 GN=HOXA5 PE=1 SV=2;sp|P09067|HXB5_HUMAN Homeobox protein Hox-B5 OS=Homo sapiens OX=9606 GN=HOXB5 PE=1 SV=3	-1.95087	-1.94783	-1.98083	-2.12171	-1.91138	-2.14223	-1.95745	-2.00473	-1.91551	2	2	2	9.6	9.6	9.6	29.345	0	2.6219	50689000	4
P20810	P20810	Calpastatin	CAST	1183	sp|P20810|ICAL_HUMAN Calpastatin OS=Homo sapiens OX=9606 GN=CAST PE=1 SV=4	4.80263	4.83131	4.81487	4.94439	4.78825	4.88786	5.06413	5.02664	5.02806	25	25	25	47.7	47.7	47.7	76.572	0	323.31	33433000000	66
P20839	P20839	Inosine-5-monophosphate dehydrogenase 1	IMPDH1	1184	sp|P20839|IMDH1_HUMAN Inosine-5-monophosphate dehydrogenase 1 OS=Homo sapiens OX=9606 GN=IMPDH1 PE=1 SV=2	2.15863	2.11488	2.08743	2.16578	1.96142	2.12066	2.15069	2.04873	2.05407	11	11	11	27	27	27	55.405	0	199.81	2620900000	15
P20936	P20936	Ras GTPase-activating protein 1	RASA1	1185	sp|P20936|RASA1_HUMAN Ras GTPase-activating protein 1 OS=Homo sapiens OX=9606 GN=RASA1 PE=1 SV=1	1.46003	1.42106	1.46119	1.48444	1.39101	1.5954	1.55093	1.63624	1.53166	13	13	13	16.8	16.8	16.8	116.4	0	63.882	1659000000	20
P20962	P20962	Parathymosin	PTMS	1186	sp|P20962|PTMS_HUMAN Parathymosin OS=Homo sapiens OX=9606 GN=PTMS PE=1 SV=2	0.420149	0.36922	0.301081	0.565424	0.549608	0.494534	0.45583	0.458038	0.615118	5	5	5	23.5	23.5	23.5	11.53	0	105.07	11588000000	21
P21127;Q9UQ88	P21127;Q9UQ88	Cyclin-dependent kinase 11B;Cyclin-dependent kinase 11A	CDK11B;CDK11A	1187	sp|P21127|CD11B_HUMAN Cyclin-dependent kinase 11B OS=Homo sapiens OX=9606 GN=CDK11B PE=1 SV=4;sp|Q9UQ88|CD11A_HUMAN Cyclin-dependent kinase 11A OS=Homo sapiens OX=9606 GN=CDK11A PE=1 SV=4	1.32565	1.35392	1.39371	1.44229	1.484	1.58847	1.17415	1.14059	1.28867	6	6	6	8.4	8.4	8.4	92.619	0	8.9385	323350000	10
P21266	P21266	Glutathione S-transferase Mu 3	GSTM3	1188	sp|P21266|GSTM3_HUMAN Glutathione S-transferase Mu 3 OS=Homo sapiens OX=9606 GN=GSTM3 PE=1 SV=3	1.68709	1.94463	1.94337	2.12684	1.99977	2.07814	2.26206	2.17965	2.07475	11	11	11	53.8	53.8	53.8	26.559	0	197.49	5299700000	19
P21281;P15313	P21281	V-type proton ATPase subunit B, brain isoform	ATP6V1B2	1189	sp|P21281|VATB2_HUMAN V-type proton ATPase subunit B, brain isoform OS=Homo sapiens OX=9606 GN=ATP6V1B2 PE=1 SV=3	2.53804	2.60837	2.57831	2.65039	2.60048	2.62216	2.71907	2.67691	2.56136	20	20	20	54	54	54	56.5	0	323.31	13012000000	56
P21283	P21283	V-type proton ATPase subunit C 1	ATP6V1C1	1190	sp|P21283|VATC1_HUMAN V-type proton ATPase subunit C 1 OS=Homo sapiens OX=9606 GN=ATP6V1C1 PE=1 SV=4	1.06316	1.20725	1.11824	1.08293	1.11515	1.03645	1.04989	1.06104	1.11211	14	14	14	41.1	41.1	41.1	43.941	0	147.56	2542800000	17
P21291	P21291	Cysteine and glycine-rich protein 1	CSRP1	1191	sp|P21291|CSRP1_HUMAN Cysteine and glycine-rich protein 1 OS=Homo sapiens OX=9606 GN=CSRP1 PE=1 SV=3	-0.722258	-0.575847	-0.585905	-0.63483	-0.485836	-0.671791	-0.470875	-0.431566	-0.292631	3	3	3	25.4	25.4	25.4	20.567	0	9.1248	1270700000	7
P21333	P21333	Filamin-A	FLNA	1192	sp|P21333|FLNA_HUMAN Filamin-A OS=Homo sapiens OX=9606 GN=FLNA PE=1 SV=4	5.85622	6.02151	6.0067	6.0299	5.93297	5.86481	5.93031	5.90613	5.84564	97	97	90	44.2	44.2	41.9	280.74	0	323.31	90410000000	223
P21359	P21359	Neurofibromin;Neurofibromin truncated	NF1	1193	sp|P21359|NF1_HUMAN Neurofibromin OS=Homo sapiens OX=9606 GN=NF1 PE=1 SV=2	2.04558	1.85302	1.9387	2.10389	1.99821	1.9844	1.65108	1.6676	1.51645	21	21	21	10.6	10.6	10.6	319.37	0	323.31	756120000	31
P21399;O00408	P21399	Cytoplasmic aconitate hydratase	ACO1	1195	sp|P21399|ACOHC_HUMAN Cytoplasmic aconitate hydratase OS=Homo sapiens OX=9606 GN=ACO1 PE=1 SV=3	2.62526	2.62646	2.56494	2.47377	2.45682	2.42032	2.45154	2.72993	2.51341	18	18	18	28.5	28.5	28.5	98.398	0	190.01	5561100000	26
P21580	P21580	Tumor necrosis factor alpha-induced protein 3;A20p50;A20p37	TNFAIP3	1196	sp|P21580|TNAP3_HUMAN Tumor necrosis factor alpha-induced protein 3 OS=Homo sapiens OX=9606 GN=TNFAIP3 PE=1 SV=1	-4.66338	-4.62603	-4.72058	-4.65771	-4.95073	-4.85259	-4.54061	-4.59144	-4.93811	2	2	2	2.9	2.9	2.9	89.613	0	28.924	35249000	2
P21673	P21673	Diamine acetyltransferase 1	SAT1	1197	sp|P21673|SAT1_HUMAN Diamine acetyltransferase 1 OS=Homo sapiens OX=9606 GN=SAT1 PE=1 SV=1	-3.35986	-3.33247	-3.24341	-3.70702	-3.64153	-3.26005	-2.74287	-1.98642	-2.87451	1	1	1	5.8	5.8	5.8	20.024	0	2.3669	53696000	1
P21675;Q8IZX4	P21675;Q8IZX4	Transcription initiation factor TFIID subunit 1;Transcription initiation factor TFIID subunit 1-like	TAF1;TAF1L	1198	sp|P21675|TAF1_HUMAN Transcription initiation factor TFIID subunit 1 OS=Homo sapiens OX=9606 GN=TAF1 PE=1 SV=2;sp|Q8IZX4|TAF1L_HUMAN Transcription initiation factor TFIID subunit 1-like OS=Homo sapiens OX=9606 GN=TAF1L PE=1 SV=1	-2.85269	-2.82828	-2.79335	-2.63653	-2.72929	-2.65542	-2.73457	-1.70033	-2.48346	2	2	2	0.9	0.9	0.9	212.67	0.0099478	1.0676	2633900000	3
P21695	P21695	Glycerol-3-phosphate dehydrogenase [NAD(+)], cytoplasmic	GPD1	1199	sp|P21695|GPDA_HUMAN Glycerol-3-phosphate dehydrogenase [NAD(+)], cytoplasmic OS=Homo sapiens OX=9606 GN=GPD1 PE=1 SV=4	-1.48715	-1.37207	-1.6264	-1.39973	-1.49637	-1.61314	-1.37739	-1.51033	-1.63356	2	2	2	6.6	6.6	6.6	37.567	0	3.9342	129640000	3
P21926	P21926	CD9 antigen	CD9	1200	sp|P21926|CD9_HUMAN CD9 antigen OS=Homo sapiens OX=9606 GN=CD9 PE=1 SV=4	-0.0336246	0.105947	-0.174976	-0.0949554	-0.234961	-0.233692	0.0485439	0.219772	-0.106165	1	1	1	4.4	4.4	4.4	25.416	0.0038714	1.4392	401820000	3
P21964	P21964	Catechol O-methyltransferase	COMT	1201	sp|P21964|COMT_HUMAN Catechol O-methyltransferase OS=Homo sapiens OX=9606 GN=COMT PE=1 SV=2	1.45887	1.60011	1.54587	1.90649	1.71578	1.75696	1.89767	1.75387	1.90758	5	5	5	28.8	28.8	28.8	30.037	0	126.8	490280000	7
P21980	P21980	Protein-glutamine gamma-glutamyltransferase 2	TGM2	1202	sp|P21980|TGM2_HUMAN Protein-glutamine gamma-glutamyltransferase 2 OS=Homo sapiens OX=9606 GN=TGM2 PE=1 SV=2	-1.56892	-1.66094	-1.41866	-1.40749	-1.58942	-1.4045	-1.3068	-0.972075	-1.20056	4	4	3	7.3	7.3	6	77.328	0	4.8661	115840000	5
P22059	P22059	Oxysterol-binding protein 1	OSBP	1204	sp|P22059|OSBP1_HUMAN Oxysterol-binding protein 1 OS=Homo sapiens OX=9606 GN=OSBP PE=1 SV=1	2.54526	2.63354	2.59278	3.15423	3.0991	3.15082	3.15597	3.10028	3.24987	18	18	17	27.9	27.9	25.9	89.42	0	258.54	5561100000	34
P22061	P22061	Protein-L-isoaspartate(D-aspartate) O-methyltransferase	PCMT1	1205	sp|P22061|PIMT_HUMAN Protein-L-isoaspartate(D-aspartate) O-methyltransferase OS=Homo sapiens OX=9606 GN=PCMT1 PE=1 SV=4	2.89343	3.56889	3.14097	3.05372	2.72107	2.76937	2.58001	2.73662	2.67792	9	9	9	57.7	57.7	57.7	24.636	0	310.98	5913000000	12
P22087	P22087	rRNA 2-O-methyltransferase fibrillarin	FBL	1206	sp|P22087|FBRL_HUMAN rRNA 2-O-methyltransferase fibrillarin OS=Homo sapiens OX=9606 GN=FBL PE=1 SV=2	2.99563	2.79512	2.95349	2.74156	2.72546	2.6422	2.55475	2.36363	2.47379	9	9	9	36.4	36.4	36.4	33.784	0	198.85	4793800000	16
P22102	P22102	Trifunctional purine biosynthetic protein adenosine-3;Phosphoribosylamine--glycine ligase;Phosphoribosylformylglycinamidine cyclo-ligase;Phosphoribosylglycinamide formyltransferase	GART	1207	sp|P22102|PUR2_HUMAN Trifunctional purine biosynthetic protein adenosine-3 OS=Homo sapiens OX=9606 GN=GART PE=1 SV=1	5.60061	5.68162	5.65566	5.81229	5.73264	5.74689	5.79402	5.70946	5.7785	37	37	37	49	49	49	107.77	0	323.31	92445000000	145
P22234	P22234	Multifunctional protein ADE2;Phosphoribosylaminoimidazole-succinocarboxamide synthase;Phosphoribosylaminoimidazole carboxylase	PAICS	1208	sp|P22234|PUR6_HUMAN Bifunctional phosphoribosylaminoimidazole carboxylase/phosphoribosylaminoimidazole succinocarboxamide synthetase OS=Homo sapiens OX=9606 GN=PAICS PE=1 SV=3	6.15339	6.18951	6.22759	6.35258	6.16406	6.18247	6.16404	6.35716	6.28008	20	20	20	51.1	51.1	51.1	47.079	0	323.31	149300000000	127
P22307	P22307	Non-specific lipid-transfer protein	SCP2	1209	sp|P22307|SCP2_HUMAN Sterol carrier protein 2 OS=Homo sapiens OX=9606 GN=SCP2 PE=1 SV=2	-2.73793	-2.86302	-2.98796	-4.04471	-4.81378	-4.03232	-4.20105	-3.91828	-4.72162	2	2	2	3.7	3.7	3.7	58.993	0	2.2978	45618000	2
P22314	P22314	Ubiquitin-like modifier-activating enzyme 1	UBA1	1210	sp|P22314|UBA1_HUMAN Ubiquitin-like modifier-activating enzyme 1 OS=Homo sapiens OX=9606 GN=UBA1 PE=1 SV=3	7.27553	7.30949	7.31517	7.48504	7.4552	7.54997	7.49436	7.6062	7.56892	40	40	40	48.3	48.3	48.3	117.85	0	323.31	231140000000	268
P22392;O60361	P22392;O60361	Nucleoside diphosphate kinase B;Putative nucleoside diphosphate kinase	NME2;NME2P1	1211	sp|P22392|NDKB_HUMAN Nucleoside diphosphate kinase B OS=Homo sapiens OX=9606 GN=NME2 PE=1 SV=1;sp|O60361|NDK8_HUMAN Putative nucleoside diphosphate kinase OS=Homo sapiens OX=9606 GN=NME2P1 PE=5 SV=1	4.73868	4.96758	4.99673	4.88284	4.72257	4.62066	4.68441	4.62617	4.56376	14	14	8	77.6	77.6	46.7	17.298	0	234.77	80720000000	48
P22528;P35321	P22528;P35321	Cornifin-B;Cornifin-A	SPRR1B;SPRR1A	1212	sp|P22528|SPR1B_HUMAN Cornifin-B OS=Homo sapiens OX=9606 GN=SPRR1B PE=1 SV=2;sp|P35321|SPR1A_HUMAN Cornifin-A OS=Homo sapiens OX=9606 GN=SPRR1A PE=1 SV=2	-6.62209	-5.50559	-2.57863	-3.41966	-0.87071	-3.9469	-5.02108	-1.71576	-1.6141	2	2	2	34.8	34.8	34.8	9.8875	0	3.3585	18404000	4
P22626	P22626	Heterogeneous nuclear ribonucleoproteins A2/B1	HNRNPA2B1	1213	sp|P22626|ROA2_HUMAN Heterogeneous nuclear ribonucleoproteins A2/B1 OS=Homo sapiens OX=9606 GN=HNRNPA2B1 PE=1 SV=2	3.53312	3.42775	3.51674	3.01613	3.05132	2.9931	3.16504	3.2491	3.1341	11	10	10	33.7	31.2	31.2	37.429	0	151.81	15571000000	14
P22670	P22670	MHC class II regulatory factor RFX1	RFX1	1214	sp|P22670|RFX1_HUMAN MHC class II regulatory factor RFX1 OS=Homo sapiens OX=9606 GN=RFX1 PE=1 SV=2	0.242935	0.258708	0.224295	0.104927	0.303011	0.383608	0.393709	0.295254	0.268824	9	9	9	11.8	11.8	11.8	104.76	0	92.091	489460000	13
P22681	P22681	E3 ubiquitin-protein ligase CBL	CBL	1215	sp|P22681|CBL_HUMAN E3 ubiquitin-protein ligase CBL OS=Homo sapiens OX=9606 GN=CBL PE=1 SV=2	1.44517	1.46954	1.42651	1.54248	1.43174	1.45725	1.50881	1.58919	1.45134	18	18	18	29.4	29.4	29.4	99.632	0	323.31	2436000000	28
P22694	P22694	cAMP-dependent protein kinase catalytic subunit beta	PRKACB	1216	sp|P22694|KAPCB_HUMAN cAMP-dependent protein kinase catalytic subunit beta OS=Homo sapiens OX=9606 GN=PRKACB PE=1 SV=2	0.516809	0.465081	0.475235	0.748167	0.740601	0.815678	0.897955	0.936222	0.962606	10	10	5	27.6	27.6	19.1	40.622	0	176.28	4898400000	15
P22695	P22695	Cytochrome b-c1 complex subunit 2, mitochondrial	UQCRC2	1217	sp|P22695|QCR2_HUMAN Cytochrome b-c1 complex subunit 2, mitochondrial OS=Homo sapiens OX=9606 GN=UQCRC2 PE=1 SV=3	-1.65308	-1.54174	-1.67646	0.943731	0.936659	0.976337	-0.30662	-0.684452	-0.595596	2	2	2	6	6	6	48.442	0	42.594	200430000	6
P23025	P23025	DNA repair protein complementing XP-A cells	XPA	1218	sp|P23025|XPA_HUMAN DNA repair protein complementing XP-A cells OS=Homo sapiens OX=9606 GN=XPA PE=1 SV=1	-1.01838	-1.18564	-0.876923	-1.07874	-1.04706	-0.566799	-0.64258	-1.09214	-0.787344	2	2	2	15.8	15.8	15.8	31.368	0	33.889	462420000	3
P23193	P23193	Transcription elongation factor A protein 1	TCEA1	1219	sp|P23193|TCEA1_HUMAN Transcription elongation factor A protein 1 OS=Homo sapiens OX=9606 GN=TCEA1 PE=1 SV=2	1.11279	1.02728	0.984129	1.18008	1.02406	1.1012	1.32435	1.17164	1.18014	14	14	13	47.2	47.2	42.9	33.969	0	323.31	10137000000	22
P23246	P23246	Splicing factor, proline- and glutamine-rich	SFPQ	1220	sp|P23246|SFPQ_HUMAN Splicing factor, proline- and glutamine-rich OS=Homo sapiens OX=9606 GN=SFPQ PE=1 SV=2	2.02293	1.82989	1.90879	1.85589	2.12801	2.03755	2.20242	2.20234	2.23727	13	13	13	22.6	22.6	22.6	76.149	0	323.31	4305500000	21
P23258;Q9NRH3	P23258;Q9NRH3	Tubulin gamma-1 chain;Tubulin gamma-2 chain	TUBG1;TUBG2	1221	sp|P23258|TBG1_HUMAN Tubulin gamma-1 chain OS=Homo sapiens OX=9606 GN=TUBG1 PE=1 SV=2;sp|Q9NRH3|TBG2_HUMAN Tubulin gamma-2 chain OS=Homo sapiens OX=9606 GN=TUBG2 PE=2 SV=1	1.52186	1.45368	1.48109	1.46915	1.44634	1.39763	1.4972	1.37517	1.46089	7	7	7	17.7	17.7	17.7	51.169	0	107.88	1969000000	12
P23284	P23284	Peptidyl-prolyl cis-trans isomerase B	PPIB	1222	sp|P23284|PPIB_HUMAN Peptidyl-prolyl cis-trans isomerase B OS=Homo sapiens OX=9606 GN=PPIB PE=1 SV=2	0.808872	0.877772	0.989346	0.742039	0.729837	0.575693	0.810852	0.495459	0.516909	9	9	9	41.2	41.2	41.2	23.742	0	34.053	2401800000	10
P23368	P23368	NAD-dependent malic enzyme, mitochondrial	ME2	1223	sp|P23368|MAOM_HUMAN NAD-dependent malic enzyme, mitochondrial OS=Homo sapiens OX=9606 GN=ME2 PE=1 SV=1	-2.31446	-2.27606	-2.10382	-1.08735	-1.22722	-1.2489	-1.61609	-1.62483	-1.77065	4	4	4	10.4	10.4	10.4	65.443	0	87.212	220700000	4
P23381	P23381	Tryptophan--tRNA ligase, cytoplasmic;T1-TrpRS;T2-TrpRS	WARS	1224	sp|P23381|SYWC_HUMAN Tryptophan--tRNA ligase, cytoplasmic OS=Homo sapiens OX=9606 GN=WARS1 PE=1 SV=2	6.25815	6.37173	6.30263	6.58949	6.44871	6.47218	6.54992	6.56937	6.59371	23	23	23	61.1	61.1	61.1	53.165	0	323.31	57388000000	84
P23396	P23396	40S ribosomal protein S3	RPS3	1225	sp|P23396|RS3_HUMAN 40S ribosomal protein S3 OS=Homo sapiens OX=9606 GN=RPS3 PE=1 SV=2	3.82339	3.78758	4.12994	4.57332	4.34769	4.32673	4.34777	4.20024	4.30143	14	14	14	67.1	67.1	67.1	26.688	0	323.31	21902000000	34
P23443	P23443	Ribosomal protein S6 kinase beta-1	RPS6KB1	1226	sp|P23443|KS6B1_HUMAN Ribosomal protein S6 kinase beta-1 OS=Homo sapiens OX=9606 GN=RPS6KB1 PE=1 SV=2	-1.16038	-1.14627	-1.09663	-1.07087	-0.908968	-0.928576	-0.932558	-1.04542	-1.00193	3	3	3	6.9	6.9	6.9	59.139	0	2.938	348100000	5
P23508	P23508	Colorectal mutant cancer protein	MCC	1227	sp|P23508|CRCM_HUMAN Colorectal mutant cancer protein OS=Homo sapiens OX=9606 GN=MCC PE=1 SV=2	0.70145	0.693406	0.595797	0.506742	0.393562	0.434345	0.454113	0.200281	0.37715	10	10	10	18.6	18.6	18.6	93.026	0	55.384	946090000	15
P23511	P23511	Nuclear transcription factor Y subunit alpha	NFYA	1228	sp|P23511|NFYA_HUMAN Nuclear transcription factor Y subunit alpha OS=Homo sapiens OX=9606 GN=NFYA PE=1 SV=2	1.43813	1.43124	1.48853	1.69123	1.49403	1.5535	1.71581	1.42195	1.80651	2	2	2	11.5	11.5	11.5	36.876	0	26.997	1053800000	3
P23526	P23526	Adenosylhomocysteinase	AHCY	1229	sp|P23526|SAHH_HUMAN Adenosylhomocysteinase OS=Homo sapiens OX=9606 GN=AHCY PE=1 SV=4	3.07677	3.06256	3.13041	3.2526	3.08254	2.91405	3.11386	3.17334	3.06553	21	21	21	43.8	43.8	43.8	47.716	0	246.88	19748000000	47
P23528	P23528	Cofilin-1	CFL1	1230	sp|P23528|COF1_HUMAN Cofilin-1 OS=Homo sapiens OX=9606 GN=CFL1 PE=1 SV=3	6.29553	6.26428	6.25907	6.28679	6.42831	6.44017	6.39836	6.41604	6.34482	19	19	15	81.3	81.3	60.2	18.502	0	323.31	163380000000	130
P23588	P23588	Eukaryotic translation initiation factor 4B	EIF4B	1231	sp|P23588|IF4B_HUMAN Eukaryotic translation initiation factor 4B OS=Homo sapiens OX=9606 GN=EIF4B PE=1 SV=2	1.56219	1.63	1.59318	1.68538	1.65391	1.65012	1.62179	1.71673	1.57732	13	13	13	25.9	25.9	25.9	69.15	0	323.31	17574000000	36
P23610	P23610	Factor VIII intron 22 protein	F8A1	1232	sp|P23610|HAP40_HUMAN 40-kDa huntingtin-associated protein OS=Homo sapiens OX=9606 GN=F8A3 PE=1 SV=2	0.800272	0.722459	0.761631	0.953304	0.810989	0.840343	0.937351	0.844067	0.718025	6	6	5	26.7	26.7	20.2	39.103	0	14.022	1356500000	8
P23919	P23919	Thymidylate kinase	DTYMK	1233	sp|P23919|KTHY_HUMAN Thymidylate kinase OS=Homo sapiens OX=9606 GN=DTYMK PE=1 SV=4	2.76692	2.76175	2.74098	2.85836	2.87445	2.76288	2.89829	2.86914	2.92736	10	10	10	55.2	55.2	55.2	23.819	0	27.433	13228000000	18
P23921	P23921	Ribonucleoside-diphosphate reductase large subunit	RRM1	1234	sp|P23921|RIR1_HUMAN Ribonucleoside-diphosphate reductase large subunit OS=Homo sapiens OX=9606 GN=RRM1 PE=1 SV=1	4.95402	5.00316	4.95844	5.02926	4.88008	4.87931	4.94802	4.89753	4.90832	28	28	28	42.3	42.3	42.3	90.069	0	323.31	31524000000	66
P24385;P30281;P30279	P24385;P30281;P30279	G1/S-specific cyclin-D1;G1/S-specific cyclin-D3;G1/S-specific cyclin-D2	CCND1;CCND3;CCND2	1235	sp|P24385|CCND1_HUMAN G1/S-specific cyclin-D1 OS=Homo sapiens OX=9606 GN=CCND1 PE=1 SV=1;sp|P30281|CCND3_HUMAN G1/S-specific cyclin-D3 OS=Homo sapiens OX=9606 GN=CCND3 PE=1 SV=2;sp|P30279|CCND2_HUMAN G1/S-specific cyclin-D2 OS=Homo sapiens OX=9606 GN=CCND2	-2.53464	-2.61898	-2.79887	-4.22029	-4.31365	-3.92467	-4.11022	-3.92513	-4.66003	2	2	2	9.8	9.8	9.8	33.729	0	2.8858	13365000	2
P24386	P24386	Rab proteins geranylgeranyltransferase component A 1	CHM	1236	sp|P24386|RAE1_HUMAN Rab proteins geranylgeranyltransferase component A 1 OS=Homo sapiens OX=9606 GN=CHM PE=1 SV=3	-1.2611	-1.21212	-1.2345	-1.06653	-1.39354	-1.25904	-1.25975	-0.981922	-1.20959	6	5	5	15	13.8	13.8	73.475	0	124.8	1486900000	11
P24534	P24534	Elongation factor 1-beta	EEF1B2	1237	sp|P24534|EF1B_HUMAN Elongation factor 1-beta OS=Homo sapiens OX=9606 GN=EEF1B2 PE=1 SV=3	6.45436	6.59076	6.51412	6.64392	6.60237	6.50551	6.65329	6.75762	6.67837	11	8	8	67.1	58.7	58.7	24.763	0	235.32	62375000000	55
P24666	P24666	Low molecular weight phosphotyrosine protein phosphatase	ACP1	1238	sp|P24666|PPAC_HUMAN Low molecular weight phosphotyrosine protein phosphatase OS=Homo sapiens OX=9606 GN=ACP1 PE=1 SV=3	1.83708	1.99996	1.77394	2.13597	2.10188	1.95892	1.91954	2.27623	2.13133	6	6	6	48.1	48.1	48.1	18.042	0	49.832	7890200000	16
P24723	P24723	Protein kinase C eta type	PRKCH	1239	sp|P24723|KPCL_HUMAN Protein kinase C eta type OS=Homo sapiens OX=9606 GN=PRKCH PE=1 SV=4	-1.01359	-0.912759	-0.68297	-0.793037	-0.733311	-0.771671	-0.787004	-0.71945	-0.897058	9	9	9	14.9	14.9	14.9	77.828	0	35.742	577600000	10
P24752	P24752	Acetyl-CoA acetyltransferase, mitochondrial	ACAT1	1240	sp|P24752|THIL_HUMAN Acetyl-CoA acetyltransferase, mitochondrial OS=Homo sapiens OX=9606 GN=ACAT1 PE=1 SV=1	-1.06967	-1.32274	-1.61919	-1.38016	-1.20017	-1.20279	-0.604738	-0.93479	-0.995842	4	4	4	14.3	14.3	14.3	45.199	0	17.92	100460000	5
P24863	P24863	Cyclin-C	CCNC	1241	sp|P24863|CCNC_HUMAN Cyclin-C OS=Homo sapiens OX=9606 GN=CCNC PE=1 SV=2	-2.92595	-2.69683	-2.17791	-2.67358	-2.35924	-2.36449	-2.81201	-2.26809	-2.62522	2	2	2	12.4	12.4	12.4	33.242	0	6.1035	130360000	2
P24864	P24864	G1/S-specific cyclin-E1	CCNE1	1242	sp|P24864|CCNE1_HUMAN G1/S-specific cyclin-E1 OS=Homo sapiens OX=9606 GN=CCNE1 PE=1 SV=2	-0.196846	-0.184987	-0.159908	-0.636696	-0.627592	-0.585819	-0.712732	-0.663462	-0.640423	4	4	4	14.6	14.6	14.6	47.077	0	38.305	245170000	7
P24928	P24928	DNA-directed RNA polymerase II subunit RPB1	POLR2A	1243	sp|P24928|RPB1_HUMAN DNA-directed RNA polymerase II subunit RPB1 OS=Homo sapiens OX=9606 GN=POLR2A PE=1 SV=2	2.67596	2.6008	2.64448	2.56619	2.53878	2.60474	2.60493	2.53551	2.51917	26	26	26	17.8	17.8	17.8	217.17	0	232.05	3990000000	44
P24941;Q96Q40	P24941	Cyclin-dependent kinase 2	CDK2	1244	sp|P24941|CDK2_HUMAN Cyclin-dependent kinase 2 OS=Homo sapiens OX=9606 GN=CDK2 PE=1 SV=2	2.28454	2.33705	2.30733	2.2784	2.39707	2.3633	2.48894	2.45956	2.44395	12	10	9	45.6	39.3	34.6	33.929	0	150.57	4831600000	14
P25054	P25054	Adenomatous polyposis coli protein	APC	1245	sp|P25054|APC_HUMAN Adenomatous polyposis coli protein OS=Homo sapiens OX=9606 GN=APC PE=1 SV=2	-1.05264	-1.13689	-1.06697	-1.17345	-0.919043	-1.07445	-0.976437	-1.2129	-1.31721	10	10	10	4.7	4.7	4.7	311.64	0	224.6	280190000	12
P25098;P35626	P25098	Beta-adrenergic receptor kinase 1	ADRBK1	1246	sp|P25098|ARBK1_HUMAN Beta-adrenergic receptor kinase 1 OS=Homo sapiens OX=9606 GN=GRK2 PE=1 SV=2	1.38181	1.45545	1.41948	1.35392	1.34587	1.43771	1.35778	1.26894	1.34118	7	7	7	16	16	16	79.573	0	69.37	568950000	12
P25205	P25205	DNA replication licensing factor MCM3	MCM3	1247	sp|P25205|MCM3_HUMAN DNA replication licensing factor MCM3 OS=Homo sapiens OX=9606 GN=MCM3 PE=1 SV=3	5.09048	5.02272	5.04039	4.88383	4.87621	4.92825	4.92364	4.76593	4.95098	31	31	31	49.1	49.1	49.1	90.98	0	323.31	48875000000	84
P25325	P25325	3-mercaptopyruvate sulfurtransferase	MPST	1248	sp|P25325|THTM_HUMAN 3-mercaptopyruvate sulfurtransferase OS=Homo sapiens OX=9606 GN=MPST PE=1 SV=3	2.34103	2.20154	2.07952	2.45127	2.39987	2.31295	2.45639	2.50142	2.2547	9	9	9	45.5	45.5	45.5	33.178	0	123.37	11285000000	13
P25398	P25398	40S ribosomal protein S12	RPS12	1249	sp|P25398|RS12_HUMAN 40S ribosomal protein S12 OS=Homo sapiens OX=9606 GN=RPS12 PE=1 SV=3	2.76749	2.83316	2.86525	3.18608	3.34708	3.17297	3.32496	3.29072	3.10896	5	5	5	48.5	48.5	48.5	14.515	0	74.154	11838000000	10
P25440	P25440	Bromodomain-containing protein 2	BRD2	1250	sp|P25440|BRD2_HUMAN Bromodomain-containing protein 2 OS=Homo sapiens OX=9606 GN=BRD2 PE=1 SV=2	-5.30208	-5.08351	-5.51564	-5.18105	-5.4099	-4.95585	-5.06137	-5.14021	-4.86457	1	1	1	1.6	1.6	1.6	88.06	0	234.79	49419000	3
P25445	P25445	Tumor necrosis factor receptor superfamily member 6	FAS	1251	sp|P25445|TNR6_HUMAN Tumor necrosis factor receptor superfamily member 6 OS=Homo sapiens OX=9606 GN=FAS PE=1 SV=1	-7.22068	-6.9579	-7.02894	-8.26209	-7.87427	-7.19398	-7.39065	-8.09787	-7.2358	1	1	1	3.6	3.6	3.6	37.732	0	6.7694	5871200	2
P25490	P25490	Transcriptional repressor protein YY1	YY1	1252	sp|P25490|TYY1_HUMAN Transcriptional repressor protein YY1 OS=Homo sapiens OX=9606 GN=YY1 PE=1 SV=2	-1.52697	-1.86646	-1.82525	-1.22627	-1.39394	-1.35805	-1.16193	-1.36889	-1.38553	5	5	4	15.9	15.9	13.8	44.712	0	27.646	321190000	6
P25685	P25685	DnaJ homolog subfamily B member 1	DNAJB1	1253	sp|P25685|DNJB1_HUMAN DnaJ homolog subfamily B member 1 OS=Homo sapiens OX=9606 GN=DNAJB1 PE=1 SV=4	4.77437	4.77676	4.89539	4.79584	4.78024	4.80543	5.06046	5.03943	5.08973	15	15	14	44.4	44.4	40.9	38.044	0	126.35	18781000000	30
P25686	P25686	DnaJ homolog subfamily B member 2	DNAJB2	1254	sp|P25686|DNJB2_HUMAN DnaJ homolog subfamily B member 2 OS=Homo sapiens OX=9606 GN=DNAJB2 PE=1 SV=3	-1.95572	-1.75458	-1.71572	-2.06093	-2.1924	-1.97439	-2.31572	-2.25476	-2.22348	4	3	3	14.5	11.4	11.4	35.58	0	5.8461	73711000	4
P25705	P25705	ATP synthase subunit alpha, mitochondrial	ATP5A1	1255	sp|P25705|ATPA_HUMAN ATP synthase subunit alpha, mitochondrial OS=Homo sapiens OX=9606 GN=ATP5F1A PE=1 SV=1	-0.278929	-0.516044	-0.558577	2.65241	2.5152	2.519	0.981447	0.844105	0.856705	9	9	9	21	21	21	59.75	0	323.31	1402200000	14
P25786	P25786	Proteasome subunit alpha type-1	PSMA1	1256	sp|P25786|PSA1_HUMAN Proteasome subunit alpha type-1 OS=Homo sapiens OX=9606 GN=PSMA1 PE=1 SV=1	1.9992	2.04167	2.08386	2.00629	2.16691	2.16996	2.19365	2.23327	2.29388	12	12	12	47.9	47.9	47.9	29.555	0	54.179	12696000000	24
P25787	P25787	Proteasome subunit alpha type-2	PSMA2	1257	sp|P25787|PSA2_HUMAN Proteasome subunit alpha type-2 OS=Homo sapiens OX=9606 GN=PSMA2 PE=1 SV=2	1.02645	1.07301	1.16514	0.635141	0.649696	0.492807	0.578722	0.485119	0.500134	5	5	5	34.2	34.2	34.2	25.898	0	50.271	953620000	7
P25788	P25788	Proteasome subunit alpha type-3	PSMA3	1258	sp|P25788|PSA3_HUMAN Proteasome subunit alpha type-3 OS=Homo sapiens OX=9606 GN=PSMA3 PE=1 SV=2	0.88265	0.901023	0.830717	0.904083	0.676991	0.750082	0.748514	0.77779	0.61536	6	6	6	25.5	25.5	25.5	28.433	0	54.241	566880000	14
P25789	P25789	Proteasome subunit alpha type-4	PSMA4	1259	sp|P25789|PSA4_HUMAN Proteasome subunit alpha type-4 OS=Homo sapiens OX=9606 GN=PSMA4 PE=1 SV=1	1.08646	1.16267	1.12487	0.730429	0.629175	0.595015	0.51664	0.646151	0.640055	8	8	8	40.2	40.2	40.2	29.483	0	67.877	7622700000	15
P26038	P26038	Moesin	MSN	1261	sp|P26038|MOES_HUMAN Moesin OS=Homo sapiens OX=9606 GN=MSN PE=1 SV=3	2.11145	2.29503	2.32358	2.42468	2.36275	2.45347	2.47309	2.42871	2.42047	24	18	18	43.2	33.6	33.6	67.819	0	323.31	11790000000	50
P26196	P26196	Probable ATP-dependent RNA helicase DDX6	DDX6	1262	sp|P26196|DDX6_HUMAN Probable ATP-dependent RNA helicase DDX6 OS=Homo sapiens OX=9606 GN=DDX6 PE=1 SV=2	3.31956	3.29231	3.28568	3.26923	3.28085	3.14152	3.2431	3.22343	3.10853	18	18	18	51.1	51.1	51.1	54.416	0	265.08	12862000000	45
P26232	P26232	Catenin alpha-2	CTNNA2	1263	sp|P26232|CTNA2_HUMAN Catenin alpha-2 OS=Homo sapiens OX=9606 GN=CTNNA2 PE=1 SV=5	0.525459	0.641101	0.501829	-0.0459385	-0.0130844	-0.0239429	-0.0400829	0.187101	0.00885963	6	1	1	8.2	1.9	1.9	105.31	0	96.37	433920000	1
P26358	P26358	DNA (cytosine-5)-methyltransferase 1	DNMT1	1264	sp|P26358|DNMT1_HUMAN DNA (cytosine-5)-methyltransferase 1 OS=Homo sapiens OX=9606 GN=DNMT1 PE=1 SV=2	4.07981	4.07297	4.10123	4.0862	4.12273	4.13236	4.21012	4.26867	4.2634	51	51	51	36.8	36.8	36.8	183.16	0	323.31	20127000000	105
P26368	P26368	Splicing factor U2AF 65 kDa subunit	U2AF2	1265	sp|P26368|U2AF2_HUMAN Splicing factor U2AF 65 kDa subunit OS=Homo sapiens OX=9606 GN=U2AF2 PE=1 SV=4	0.692331	0.673856	1.01636	0.769997	0.783794	0.834101	0.913574	0.780905	1.03235	6	6	6	20	20	20	53.5	0	39.102	2089100000	8
P26373	P26373	60S ribosomal protein L13	RPL13	1266	sp|P26373|RL13_HUMAN 60S ribosomal protein L13 OS=Homo sapiens OX=9606 GN=RPL13 PE=1 SV=4	1.17917	1.08122	1.12664	1.37852	1.49112	1.39045	1.28901	1.29072	1.27379	7	7	7	29.9	29.9	29.9	24.261	0	72.805	11737000000	20
P26374	P26374	Rab proteins geranylgeranyltransferase component A 2	CHML	1267	sp|P26374|RAE2_HUMAN Rab proteins geranylgeranyltransferase component A 2 OS=Homo sapiens OX=9606 GN=CHML PE=1 SV=2	-0.369017	-0.242822	-0.265205	-0.204268	-0.417694	-0.341093	-0.235411	0.029604	-0.483873	10	10	9	18.4	18.4	17.2	74.071	0	215.23	1331800000	13
P26583	P26583	High mobility group protein B2	HMGB2	1268	sp|P26583|HMGB2_HUMAN High mobility group protein B2 OS=Homo sapiens OX=9606 GN=HMGB2 PE=1 SV=2	1.05323	1.28036	1.44291	1.90478	1.71247	2.07578	2.19608	2.1415	2.10125	5	5	5	18.7	18.7	18.7	24.033	0	43.611	35624000000	22
P26599	P26599	Polypyrimidine tract-binding protein 1	PTBP1	1269	sp|P26599|PTBP1_HUMAN Polypyrimidine tract-binding protein 1 OS=Homo sapiens OX=9606 GN=PTBP1 PE=1 SV=1	3.86699	3.59559	3.67073	4.12077	4.28275	4.42773	4.38588	4.39761	4.27583	13	13	11	37.9	37.9	33.7	57.221	0	323.31	13220000000	34
P26639	P26639	Threonine--tRNA ligase, cytoplasmic	TARS	1270	sp|P26639|SYTC_HUMAN Threonine--tRNA ligase 1, cytoplasmic OS=Homo sapiens OX=9606 GN=TARS1 PE=1 SV=3	3.15218	3.3991	3.44972	3.50389	3.42281	3.4008	3.26057	3.27488	3.22935	22	22	21	34.2	34.2	33.1	83.434	0	218.8	21505000000	34
P26640	P26640	Valine--tRNA ligase	VARS	1271	sp|P26640|SYVC_HUMAN Valine--tRNA ligase OS=Homo sapiens OX=9606 GN=VARS1 PE=1 SV=4	5.53367	5.5062	5.5337	5.69477	5.55688	5.55679	5.589	5.43775	5.55511	41	41	41	39.7	39.7	39.7	140.47	0	323.31	38043000000	96
P26641	P26641	Elongation factor 1-gamma	EEF1G	1272	sp|P26641|EF1G_HUMAN Elongation factor 1-gamma OS=Homo sapiens OX=9606 GN=EEF1G PE=1 SV=3	5.03658	5.0328	4.98162	5.17152	5.13885	5.24995	5.38718	5.23888	5.32585	18	18	18	40.7	40.7	40.7	50.118	0	323.31	117770000000	85
P26885	P26885	Peptidyl-prolyl cis-trans isomerase FKBP2	FKBP2	1273	sp|P26885|FKBP2_HUMAN Peptidyl-prolyl cis-trans isomerase FKBP2 OS=Homo sapiens OX=9606 GN=FKBP2 PE=1 SV=2	-2.2374	-2.32962	-2.48556	-3.08914	-2.71843	-2.81467	-3.04422	-2.92165	-3.08798	2	2	2	18.3	18.3	18.3	15.649	0	2.3334	52188000	2
P27348	P27348	14-3-3 protein theta	YWHAQ	1274	sp|P27348|1433T_HUMAN 14-3-3 protein theta OS=Homo sapiens OX=9606 GN=YWHAQ PE=1 SV=1	5.59442	5.67683	5.64716	5.77368	5.72696	5.66599	5.84194	5.83744	5.81936	16	14	12	60	52.7	49	27.764	0	323.31	147490000000	87
P27361	P27361	Mitogen-activated protein kinase 3	MAPK3	1275	sp|P27361|MK03_HUMAN Mitogen-activated protein kinase 3 OS=Homo sapiens OX=9606 GN=MAPK3 PE=1 SV=4	-0.176668	-0.248073	-0.289373	-0.130285	-0.206329	-0.205212	-0.0543365	-0.121796	-0.168705	5	3	3	17.9	11.6	11.6	43.135	0	9.2912	1030100000	5
P27448	P27448	MAP/microtubule affinity-regulating kinase 3	MARK3	1276	sp|P27448|MARK3_HUMAN MAP/microtubule affinity-regulating kinase 3 OS=Homo sapiens OX=9606 GN=MARK3 PE=1 SV=5	2.62032	2.65584	2.64654	2.97279	2.97097	2.88892	2.95492	2.86284	2.84231	15	15	10	25.1	25.1	18.1	84.428	0	323.31	3443900000	30
P27540	P27540	Aryl hydrocarbon receptor nuclear translocator	ARNT	1277	sp|P27540|ARNT_HUMAN Aryl hydrocarbon receptor nuclear translocator OS=Homo sapiens OX=9606 GN=ARNT PE=1 SV=1	-1.44156	-1.49389	-1.3045	-1.55422	-1.73727	-1.63332	-1.62238	-1.52883	-1.35151	9	9	9	17.1	17.1	17.1	86.636	0	323.31	213140000	13
P27635;Q96L21	P27635;Q96L21	60S ribosomal protein L10;60S ribosomal protein L10-like	RPL10;RPL10L	1278	sp|P27635|RL10_HUMAN 60S ribosomal protein L10 OS=Homo sapiens OX=9606 GN=RPL10 PE=1 SV=5;sp|Q96L21|RL10L_HUMAN 60S ribosomal protein L10-like OS=Homo sapiens OX=9606 GN=RPL10L PE=1 SV=3	4.17059	4.23042	4.27071	4.77695	4.7536	4.72938	4.80548	4.6658	4.65922	8	8	8	31.3	31.3	31.3	24.577	0	60.121	16613000000	26
P27694	P27694	Replication protein A 70 kDa DNA-binding subunit;Replication protein A 70 kDa DNA-binding subunit, N-terminally processed	RPA1	1279	sp|P27694|RFA1_HUMAN Replication protein A 70 kDa DNA-binding subunit OS=Homo sapiens OX=9606 GN=RPA1 PE=1 SV=2	4.68273	4.61878	4.65298	4.68997	4.70393	4.62456	4.79024	4.76318	4.80662	29	29	29	52.4	52.4	52.4	68.137	0	323.31	42772000000	83
P27695	P27695	DNA-(apurinic or apyrimidinic site) lyase;DNA-(apurinic or apyrimidinic site) lyase, mitochondrial	APEX1	1280	sp|P27695|APEX1_HUMAN DNA-(apurinic or apyrimidinic site) endonuclease OS=Homo sapiens OX=9606 GN=APEX1 PE=1 SV=2	1.58871	1.55576	1.60474	1.98732	1.84566	1.88794	2.02195	1.69681	2.0829	12	12	12	36.8	36.8	36.8	35.554	0	122.66	13349000000	26
P27707	P27707	Deoxycytidine kinase	DCK	1281	sp|P27707|DCK_HUMAN Deoxycytidine kinase OS=Homo sapiens OX=9606 GN=DCK PE=1 SV=1	1.41791	1.40861	1.36584	1.6927	1.51854	1.47062	1.60029	1.44551	1.61353	10	10	10	49.2	49.2	49.2	30.518	0	249.36	4174600000	22
P27708;P31327	P27708	CAD protein;Glutamine-dependent carbamoyl-phosphate synthase;Aspartate carbamoyltransferase;Dihydroorotase	CAD	1282	sp|P27708|PYR1_HUMAN CAD protein OS=Homo sapiens OX=9606 GN=CAD PE=1 SV=3	4.8782	4.94227	4.97131	5.13551	5.02422	5.06701	5.06458	4.96521	5.01087	65	65	65	39.5	39.5	39.5	242.98	0	323.31	87898000000	177
P27797	P27797	Calreticulin	CALR	1283	sp|P27797|CALR_HUMAN Calreticulin OS=Homo sapiens OX=9606 GN=CALR PE=1 SV=1	3.08488	3.88449	3.88258	3.05789	3.09165	3.03742	3.18816	2.85263	2.73774	14	14	14	49.4	49.4	49.4	48.141	0	171.27	13824000000	31
P27816	P27816	Microtubule-associated protein 4	MAP4	1284	sp|P27816|MAP4_HUMAN Microtubule-associated protein 4 OS=Homo sapiens OX=9606 GN=MAP4 PE=1 SV=3	4.22482	4.20354	4.14027	4.36716	4.34529	4.37258	4.46885	4.45025	4.45306	43	43	43	45.1	45.1	45.1	121	0	323.31	36016000000	111
P27824	P27824	Calnexin	CANX	1285	sp|P27824|CALX_HUMAN Calnexin OS=Homo sapiens OX=9606 GN=CANX PE=1 SV=2	-1.45872	-1.62492	-1.25289	-1.79431	-1.37616	-1.53693	-1.56665	-1.70046	-1.29502	4	4	4	7.4	7.4	7.4	67.567	0	35.162	111510000	5
P27986	P27986	Phosphatidylinositol 3-kinase regulatory subunit alpha	PIK3R1	1286	sp|P27986|P85A_HUMAN Phosphatidylinositol 3-kinase regulatory subunit alpha OS=Homo sapiens OX=9606 GN=PIK3R1 PE=1 SV=2	-2.24553	-2.22604	-2.11821	-2.08212	-1.74566	-1.90427	-1.84277	-1.97797	-1.94777	4	3	3	9.4	7.9	7.9	83.597	0	15.195	142590000	3
P28066	P28066	Proteasome subunit alpha type-5	PSMA5	1287	sp|P28066|PSA5_HUMAN Proteasome subunit alpha type-5 OS=Homo sapiens OX=9606 GN=PSMA5 PE=1 SV=3	2.55376	2.65724	2.51605	2.75664	2.59126	2.58932	2.61304	2.89036	2.5805	9	9	9	51.5	51.5	51.5	26.411	0	201.9	13614000000	25
P28070	P28070	Proteasome subunit beta type-4	PSMB4	1288	sp|P28070|PSB4_HUMAN Proteasome subunit beta type-4 OS=Homo sapiens OX=9606 GN=PSMB4 PE=1 SV=4	-1.90122	-2.00242	-2.20995	-2.4079	-2.39033	-3.09671	-3.11755	-2.5235	-2.58667	3	3	3	17	17	17	29.204	0	90.892	162440000	5
P28072	P28072	Proteasome subunit beta type-6	PSMB6	1289	sp|P28072|PSB6_HUMAN Proteasome subunit beta type-6 OS=Homo sapiens OX=9606 GN=PSMB6 PE=1 SV=4	1.56631	2.01956	2.04285	2.07912	2.02193	2.19466	2.26193	2.21071	2.09765	3	3	3	11.7	11.7	11.7	25.357	0.00070163	2.054	1060800000	9
P28074	P28074	Proteasome subunit beta type-5	PSMB5	1290	sp|P28074|PSB5_HUMAN Proteasome subunit beta type-5 OS=Homo sapiens OX=9606 GN=PSMB5 PE=1 SV=3	0.160749	0.144509	0.259039	-0.0156898	-0.247938	-0.0104752	-0.0888577	-0.085207	-0.114012	5	5	5	22.1	22.1	22.1	28.48	0	300.52	181060000	6
P28161;Q03013;P09488	P28161	Glutathione S-transferase Mu 2	GSTM2	1291	sp|P28161|GSTM2_HUMAN Glutathione S-transferase Mu 2 OS=Homo sapiens OX=9606 GN=GSTM2 PE=1 SV=2	0.128941	0.131116	0.346458	0.503782	0.392479	0.513805	0.636494	0.49847	0.532932	4	4	4	21.1	21.1	21.1	25.744	0	71.549	559180000	6
P28289	P28289	Tropomodulin-1	TMOD1	1292	sp|P28289|TMOD1_HUMAN Tropomodulin-1 OS=Homo sapiens OX=9606 GN=TMOD1 PE=1 SV=1	-1.94519	-2.05021	-1.85608	-2.16069	-2.32304	-2.32055	-2.27935	-2.66014	-2.17348	5	4	4	20.6	18.4	18.4	40.569	0	51.812	287050000	6
P28331	P28331	NADH-ubiquinone oxidoreductase 75 kDa subunit, mitochondrial	NDUFS1	1293	sp|P28331|NDUS1_HUMAN NADH-ubiquinone oxidoreductase 75 kDa subunit, mitochondrial OS=Homo sapiens OX=9606 GN=NDUFS1 PE=1 SV=3	-0.816185	-0.828252	-0.771738	1.17004	1.04279	1.27291	0.473448	0.362886	0.547165	6	6	6	14.2	14.2	14.2	79.467	0	132.57	231940000	9
P28340	P28340	DNA polymerase delta catalytic subunit	POLD1	1294	sp|P28340|DPOD1_HUMAN DNA polymerase delta catalytic subunit OS=Homo sapiens OX=9606 GN=POLD1 PE=1 SV=2	3.10927	3.15685	3.08937	3.21323	3.14451	3.21882	2.99621	2.97402	3.03431	29	29	29	32.2	32.2	32.2	123.63	0	323.31	6652900000	44
P28370	P28370	Probable global transcription activator SNF2L1	SMARCA1	1295	sp|P28370|SMCA1_HUMAN Probable global transcription activator SNF2L1 OS=Homo sapiens OX=9606 GN=SMARCA1 PE=1 SV=2	-3.16937	-3.00228	-3.2321	-3.36986	-3.31688	-3.46295	-3.36909	-3.31902	-3.11815	4	3	3	3.9	3.2	3.2	122.6	0	5.5245	24507000	3
P28482	P28482	Mitogen-activated protein kinase 1	MAPK1	1296	sp|P28482|MK01_HUMAN Mitogen-activated protein kinase 1 OS=Homo sapiens OX=9606 GN=MAPK1 PE=1 SV=3	2.6156	2.67342	2.72758	2.81371	2.7675	2.57373	2.72488	2.66852	2.63944	13	13	11	40.6	40.6	33.9	41.389	0	219.65	12573000000	27
P28676	P28676	Grancalcin	GCA	1297	sp|P28676|GRAN_HUMAN Grancalcin OS=Homo sapiens OX=9606 GN=GCA PE=1 SV=2	-1.25245	-1.23279	-1.26808	-1.0579	-1.31931	-1.12606	-1.28123	-1.39265	-1.18084	3	3	3	17.5	17.5	17.5	24.01	0	5.6717	434260000	5
P28702;P48443	P28702	Retinoic acid receptor RXR-beta	RXRB	1298	sp|P28702|RXRB_HUMAN Retinoic acid receptor RXR-beta OS=Homo sapiens OX=9606 GN=RXRB PE=1 SV=2	0.24118	0.323546	0.405968	0.417837	0.476437	0.48683	0.521044	0.470654	0.475405	6	6	5	14.3	14.3	12.8	56.921	0	92.364	600990000	9
P28715	P28715	DNA repair protein complementing XP-G cells	ERCC5	1299	sp|P28715|ERCC5_HUMAN DNA excision repair protein ERCC-5 OS=Homo sapiens OX=9606 GN=ERCC5 PE=1 SV=3	-1.50802	-1.49376	-1.68536	-1.28475	-1.31082	-1.32807	-0.995304	-1.19068	-1.24562	7	7	7	7.3	7.3	7.3	133.11	0	225.54	218450000	12
P28749	P28749	Retinoblastoma-like protein 1	RBL1	1300	sp|P28749|RBL1_HUMAN Retinoblastoma-like protein 1 OS=Homo sapiens OX=9606 GN=RBL1 PE=1 SV=3	0.243793	0.116019	0.0858498	-0.0991631	0.00471306	0.0496082	-0.0156116	-0.0357628	0.0591145	7	7	7	7.4	7.4	7.4	120.85	0	60.979	356650000	10
P28838	P28838	Cytosol aminopeptidase	LAP3	1301	sp|P28838|AMPL_HUMAN Cytosol aminopeptidase OS=Homo sapiens OX=9606 GN=LAP3 PE=1 SV=3	3.75723	3.87199	3.84687	3.93731	3.78022	3.83306	3.94129	3.86618	3.93042	22	22	22	48.4	48.4	48.4	56.166	0	320.23	13365000000	60
P29083	P29083	General transcription factor IIE subunit 1	GTF2E1	1302	sp|P29083|T2EA_HUMAN General transcription factor IIE subunit 1 OS=Homo sapiens OX=9606 GN=GTF2E1 PE=1 SV=2	-2.84823	-2.8538	-2.54477	-2.5524	-2.61843	-2.50669	-2.76828	-2.46524	-2.7226	6	6	6	20	20	20	49.452	0	178.82	725820000	7
P29084	P29084	Transcription initiation factor IIE subunit beta	GTF2E2	1303	sp|P29084|T2EB_HUMAN Transcription initiation factor IIE subunit beta OS=Homo sapiens OX=9606 GN=GTF2E2 PE=1 SV=1	-0.0612316	0.0821142	0.0646095	-0.228752	0.0822468	0.0577488	0.225853	0.198013	0.120312	7	7	7	29.6	29.6	29.6	33.043	0	89.581	597480000	9
P29144	P29144	Tripeptidyl-peptidase 2	TPP2	1304	sp|P29144|TPP2_HUMAN Tripeptidyl-peptidase 2 OS=Homo sapiens OX=9606 GN=TPP2 PE=1 SV=4	3.40746	3.4506	3.4226	3.24044	3.09131	3.09839	2.96976	2.92452	2.94804	27	27	27	24.1	24.1	24.1	138.35	0	133.51	4368700000	39
P29218	P29218	Inositol monophosphatase 1	IMPA1	1305	sp|P29218|IMPA1_HUMAN Inositol monophosphatase 1 OS=Homo sapiens OX=9606 GN=IMPA1 PE=1 SV=1	-0.404575	-0.266315	0.0512791	0.404596	0.0115566	-0.0137043	0.0594482	-0.148129	-0.00423241	7	7	7	34.7	34.7	34.7	30.188	0	273.34	2264900000	9
P29317	P29317	Ephrin type-A receptor 2	EPHA2	1306	sp|P29317|EPHA2_HUMAN Ephrin type-A receptor 2 OS=Homo sapiens OX=9606 GN=EPHA2 PE=1 SV=2	-2.7669	-3.02795	-2.95858	-2.9647	-3.10409	-2.83711	-3.01412	-2.8533	-3.12529	1	1	1	1.6	1.6	1.6	108.27	0.0008673	1.9078	0	1
P29323	P29323	Ephrin type-B receptor 2	EPHB2	1307	sp|P29323|EPHB2_HUMAN Ephrin type-B receptor 2 OS=Homo sapiens OX=9606 GN=EPHB2 PE=1 SV=5	-4.25159	-4.22793	-4.2483	-4.32908	-4.11371	-4.10107	-4.1001	-3.92732	-4.28675	2	2	2	2.9	2.9	2.9	117.49	0	42.726	28823000	2
P29350	P29350	Tyrosine-protein phosphatase non-receptor type 6	PTPN6	1308	sp|P29350|PTN6_HUMAN Tyrosine-protein phosphatase non-receptor type 6 OS=Homo sapiens OX=9606 GN=PTPN6 PE=1 SV=1	-1.32708	-1.17787	-1.24764	-0.875669	-1.17209	-1.02338	-1.06065	-1.09435	-0.964216	4	4	4	9.2	9.2	9.2	67.56	0	8.6312	133340000	4
P29353;P98077	P29353	SHC-transforming protein 1	SHC1	1309	sp|P29353|SHC1_HUMAN SHC-transforming protein 1 OS=Homo sapiens OX=9606 GN=SHC1 PE=1 SV=4	1.26419	1.33003	1.23006	1.48041	1.37741	1.41489	1.43989	1.33184	1.38235	10	10	10	25.9	25.9	25.9	62.821	0	285.76	1500800000	15
P29372	P29372	DNA-3-methyladenine glycosylase	MPG	1310	sp|P29372|3MG_HUMAN DNA-3-methyladenine glycosylase OS=Homo sapiens OX=9606 GN=MPG PE=1 SV=3	-0.488705	-0.690225	-0.567198	-0.575788	-0.424931	-0.373133	-0.67392	-0.859133	-0.620987	3	3	3	15.1	15.1	15.1	32.868	0	120.71	374770000	7
P29373	P29373	Cellular retinoic acid-binding protein 2	CRABP2	1311	sp|P29373|RABP2_HUMAN Cellular retinoic acid-binding protein 2 OS=Homo sapiens OX=9606 GN=CRABP2 PE=1 SV=2	1.20341	1.24202	1.18708	1.27793	1.14527	1.19478	1.44075	1.38234	1.28697	7	7	7	40.6	40.6	40.6	15.693	0	38.527	4272700000	16
P29401	P29401	Transketolase	TKT	1312	sp|P29401|TKT_HUMAN Transketolase OS=Homo sapiens OX=9606 GN=TKT PE=1 SV=3	4.16481	4.09416	4.13505	3.51245	3.54294	3.57271	3.64519	3.57088	3.76066	25	25	25	48.5	48.5	48.5	67.877	0	258.46	31273000000	53
P29536	P29536	Leiomodin-1	LMOD1	1313	sp|P29536|LMOD1_HUMAN Leiomodin-1 OS=Homo sapiens OX=9606 GN=LMOD1 PE=1 SV=3	-5.8135	-5.80319	-5.58459	-5.61808	-5.77289	-5.65327	-5.46746	-5.44931	-5.18192	1	1	1	2.7	2.7	2.7	67.029	0	41.482	15415000	1
P29558;Q6XE24	P29558;Q6XE24	RNA-binding motif, single-stranded-interacting protein 1;RNA-binding motif, single-stranded-interacting protein 3	RBMS1;RBMS3	1314	sp|P29558|RBMS1_HUMAN RNA-binding motif, single-stranded-interacting protein 1 OS=Homo sapiens OX=9606 GN=RBMS1 PE=1 SV=3;sp|Q6XE24|RBMS3_HUMAN RNA-binding motif, single-stranded-interacting protein 3 OS=Homo sapiens OX=9606 GN=RBMS3 PE=1 SV=1	-0.0622406	0.0233831	-0.148964	-0.0597744	-0.144665	-0.00204468	0.0834694	-0.155743	-0.162989	1	1	1	3.7	3.7	3.7	44.505	0	3.6546	232180000	4
P29590	P29590	Protein PML	PML	1315	sp|P29590|PML_HUMAN Protein PML OS=Homo sapiens OX=9606 GN=PML PE=1 SV=3	0.800714	0.738399	0.612635	0.736927	0.759003	0.773109	0.939869	0.833416	0.982557	13	13	13	19.2	19.2	19.2	97.55	0	106.05	1638500000	20
P29597	P29597	Non-receptor tyrosine-protein kinase TYK2	TYK2	1316	sp|P29597|TYK2_HUMAN Non-receptor tyrosine-protein kinase TYK2 OS=Homo sapiens OX=9606 GN=TYK2 PE=1 SV=3	-1.61468	-1.51416	-1.50327	-1.13612	-1.13227	-1.05321	-1.62115	-1.70269	-1.70326	2	2	2	1.7	1.7	1.7	133.65	0	3.1587	24178000	2
P29692	P29692	Elongation factor 1-delta	EEF1D	1317	sp|P29692|EF1D_HUMAN Elongation factor 1-delta OS=Homo sapiens OX=9606 GN=EEF1D PE=1 SV=5	3.6721	3.72308	3.79017	3.97711	3.8692	3.86574	3.99256	3.82997	3.81673	16	16	13	67.6	67.6	60.9	31.121	0	323.31	24993000000	42
P29966	P29966	Myristoylated alanine-rich C-kinase substrate	MARCKS	1318	sp|P29966|MARCS_HUMAN Myristoylated alanine-rich C-kinase substrate OS=Homo sapiens OX=9606 GN=MARCKS PE=1 SV=4	4.30575	4.28636	4.23777	3.95531	4.3874	4.39753	4.22426	4.60707	4.34318	13	13	13	53.9	53.9	53.9	31.554	0	207.53	88418000000	90
P29992	P29992	Guanine nucleotide-binding protein subunit alpha-11	GNA11	1319	sp|P29992|GNA11_HUMAN Guanine nucleotide-binding protein subunit alpha-11 OS=Homo sapiens OX=9606 GN=GNA11 PE=1 SV=2	0.133617	0.0534487	0.217909	-0.171452	-0.167099	-0.0576267	-0.183413	0.0308113	0.0318985	5	5	2	15.9	15.9	7.8	42.123	0	11.421	224800000	9
P30039	P30039	Phenazine biosynthesis-like domain-containing protein	PBLD	1320	sp|P30039|PBLD_HUMAN Phenazine biosynthesis-like domain-containing protein OS=Homo sapiens OX=9606 GN=PBLD PE=1 SV=2	-1.13809	-1.16022	-1.29162	-0.849958	-1.15337	-0.951351	-0.894684	-1.03092	-1.13535	2	2	2	10.1	10.1	10.1	31.785	0	3.4835	106410000	2
P30040	P30040	Endoplasmic reticulum resident protein 29	ERP29	1321	sp|P30040|ERP29_HUMAN Endoplasmic reticulum resident protein 29 OS=Homo sapiens OX=9606 GN=ERP29 PE=1 SV=4	-0.378845	-0.475413	-0.868088	-1.20879	-1.08686	-1.0245	-1.13424	-1.28957	-1.44192	4	4	4	19.9	19.9	19.9	28.993	0	18.658	1624400000	6
P30041	P30041	Peroxiredoxin-6	PRDX6	1322	sp|P30041|PRDX6_HUMAN Peroxiredoxin-6 OS=Homo sapiens OX=9606 GN=PRDX6 PE=1 SV=3	5.9511	5.93962	5.98169	6.09183	5.92063	6.00992	6.12787	6.17114	6.11631	16	16	16	68.3	68.3	68.3	25.035	0	323.31	136030000000	117
P30043	P30043	Flavin reductase (NADPH)	BLVRB	1323	sp|P30043|BLVRB_HUMAN Flavin reductase (NADPH) OS=Homo sapiens OX=9606 GN=BLVRB PE=1 SV=3	1.65583	1.90969	1.81461	1.84983	1.93644	1.83052	1.82424	2.10037	2.18589	6	6	6	42.7	42.7	42.7	22.119	0	156.14	4192100000	30
P30044	P30044	Peroxiredoxin-5, mitochondrial	PRDX5	1324	sp|P30044|PRDX5_HUMAN Peroxiredoxin-5, mitochondrial OS=Homo sapiens OX=9606 GN=PRDX5 PE=1 SV=4	1.18428	1.40735	1.46898	1.64355	1.74653	1.76156	1.91672	1.87069	1.74191	4	4	4	28	28	28	22.086	0	323.31	5246200000	15
P30046;A6NHG4	P30046;A6NHG4	D-dopachrome decarboxylase;D-dopachrome decarboxylase-like protein	DDT;DDTL	1325	sp|P30046|DOPD_HUMAN D-dopachrome decarboxylase OS=Homo sapiens OX=9606 GN=DDT PE=1 SV=3;sp|A6NHG4|DDTL_HUMAN D-dopachrome decarboxylase-like protein OS=Homo sapiens OX=9606 GN=DDTL PE=2 SV=1	2.43648	2.85557	2.82489	2.8404	2.59879	2.47468	2.44064	2.35856	2.37423	4	4	4	33.1	33.1	33.1	12.712	0	5.653	1043300000	4
P30048	P30048	Thioredoxin-dependent peroxide reductase, mitochondrial	PRDX3	1326	sp|P30048|PRDX3_HUMAN Thioredoxin-dependent peroxide reductase, mitochondrial OS=Homo sapiens OX=9606 GN=PRDX3 PE=1 SV=3	1.1541	0.858211	0.887287	1.60984	1.83935	1.84382	2.02268	1.87399	1.78642	6	6	5	38.7	38.7	34.8	27.692	0	92.288	634440000	7
P30049	P30049	ATP synthase subunit delta, mitochondrial	ATP5D	1327	sp|P30049|ATPD_HUMAN ATP synthase subunit delta, mitochondrial OS=Homo sapiens OX=9606 GN=ATP5F1D PE=1 SV=2	-3.34717	-3.28878	-3.11923	-1.66281	-1.74242	-1.75117	-2.4545	-2.25977	-2.35452	1	1	1	8.3	8.3	8.3	17.49	0.0054817	1.2769	72112000	2
P30050	P30050	60S ribosomal protein L12	RPL12	1328	sp|P30050|RL12_HUMAN 60S ribosomal protein L12 OS=Homo sapiens OX=9606 GN=RPL12 PE=1 SV=1	4.26198	4.13677	4.25696	4.7266	4.69791	4.78288	5.00617	4.77757	4.94965	8	8	8	63.6	63.6	63.6	17.818	0	93.415	25331000000	38
P30084	P30084	Enoyl-CoA hydratase, mitochondrial	ECHS1	1329	sp|P30084|ECHM_HUMAN Enoyl-CoA hydratase, mitochondrial OS=Homo sapiens OX=9606 GN=ECHS1 PE=1 SV=4	-0.675909	-0.927781	-1.10818	-0.632038	-0.513582	-0.579699	0.0537376	-0.388592	-0.151623	4	4	4	25.2	25.2	25.2	31.387	0	9.6591	223000000	4
P30085	P30085	UMP-CMP kinase	CMPK1	1330	sp|P30085|KCY_HUMAN UMP-CMP kinase OS=Homo sapiens OX=9606 GN=CMPK1 PE=1 SV=3	4.34508	4.41978	4.23138	4.67707	4.51433	4.5963	4.5353	4.60485	4.6288	10	10	10	41.3	41.3	41.3	22.222	0	323.31	16333000000	30
P30086	P30086	Phosphatidylethanolamine-binding protein 1;Hippocampal cholinergic neurostimulating peptide	PEBP1	1331	sp|P30086|PEBP1_HUMAN Phosphatidylethanolamine-binding protein 1 OS=Homo sapiens OX=9606 GN=PEBP1 PE=1 SV=3	2.44937	2.64537	2.69602	2.93361	2.76674	2.68387	2.83441	2.82553	2.81166	11	11	11	65.8	65.8	65.8	21.057	0	124.29	20717000000	31
P30101	P30101	Protein disulfide-isomerase A3	PDIA3	1332	sp|P30101|PDIA3_HUMAN Protein disulfide-isomerase A3 OS=Homo sapiens OX=9606 GN=PDIA3 PE=1 SV=4	3.8945	3.89717	3.59822	3.07477	3.14174	3.11481	3.27099	3.097	2.88365	19	19	19	47.5	47.5	47.5	56.782	0	323.31	20464000000	43
P30153	P30153	Serine/threonine-protein phosphatase 2A 65 kDa regulatory subunit A alpha isoform	PPP2R1A	1333	sp|P30153|2AAA_HUMAN Serine/threonine-protein phosphatase 2A 65 kDa regulatory subunit A alpha isoform OS=Homo sapiens OX=9606 GN=PPP2R1A PE=1 SV=4	5.94586	6.01779	5.9888	5.96561	5.88459	5.88747	5.90421	5.99562	6.03657	25	25	21	53	53	43.6	65.308	0	323.31	98461000000	109
P30154	P30154	Serine/threonine-protein phosphatase 2A 65 kDa regulatory subunit A beta isoform	PPP2R1B	1334	sp|P30154|2AAB_HUMAN Serine/threonine-protein phosphatase 2A 65 kDa regulatory subunit A beta isoform OS=Homo sapiens OX=9606 GN=PPP2R1B PE=1 SV=3	2.89428	3.02015	3.22038	3.05195	3.0881	3.12078	3.11257	2.95665	3.00256	14	10	10	30	20.8	20.8	66.213	0	59.696	4955000000	15
P30260	P30260	Cell division cycle protein 27 homolog	CDC27	1335	sp|P30260|CDC27_HUMAN Cell division cycle protein 27 homolog OS=Homo sapiens OX=9606 GN=CDC27 PE=1 SV=2	1.19732	1.18485	1.27108	1.02823	0.881134	0.999779	1.13756	1.09836	0.886862	11	11	11	17.5	17.5	17.5	91.866	0	108.33	1968300000	14
P30291	P30291	Wee1-like protein kinase	WEE1	1336	sp|P30291|WEE1_HUMAN Wee1-like protein kinase OS=Homo sapiens OX=9606 GN=WEE1 PE=1 SV=2	-2.30223	-2.11123	-2.28397	-2.63136	-2.65064	-2.88754	-3.16448	-2.86469	-3.28657	4	4	4	7.9	7.9	7.9	71.597	0	28.136	491250000	6
P30307	P30307	M-phase inducer phosphatase 3	CDC25C	1337	sp|P30307|MPIP3_HUMAN M-phase inducer phosphatase 3 OS=Homo sapiens OX=9606 GN=CDC25C PE=1 SV=2	0.476997	0.455676	0.376503	0.24229	0.224276	0.191956	0.0628872	-0.0165043	0.0535564	9	9	9	24.7	24.7	24.7	53.364	0	148.17	558280000	11
P30405	P30405	Peptidyl-prolyl cis-trans isomerase F, mitochondrial	PPIF	1338	sp|P30405|PPIF_HUMAN Peptidyl-prolyl cis-trans isomerase F, mitochondrial OS=Homo sapiens OX=9606 GN=PPIF PE=1 SV=1	-4.73555	-4.17484	-4.7444	-4.66832	-4.63997	-4.76574	-3.5466	-4.78158	-4.70624	2	2	2	18.4	18.4	18.4	22.04	0	174.97	47669000	3
P30414	P30414	NK-tumor recognition protein;Putative peptidyl-prolyl cis-trans isomerase	NKTR	1339	sp|P30414|NKTR_HUMAN NK-tumor recognition protein OS=Homo sapiens OX=9606 GN=NKTR PE=1 SV=2	-2.80097	-2.81011	-2.48711	-2.95624	-2.51334	-2.45715	-2.99911	-2.79469	-2.95053	2	2	2	2.1	2.1	2.1	165.67	0	5.3156	99358000	2
P30419	P30419	Glycylpeptide N-tetradecanoyltransferase 1	NMT1	1340	sp|P30419|NMT1_HUMAN Glycylpeptide N-tetradecanoyltransferase 1 OS=Homo sapiens OX=9606 GN=NMT1 PE=1 SV=2	3.28241	3.18499	3.30826	4.11277	3.91427	3.92551	4.12798	3.79673	3.95218	14	14	10	32.5	32.5	25	56.806	0	276.86	8648800000	32
P30520;Q8N142	P30520	Adenylosuccinate synthetase isozyme 2	ADSS	1342	sp|P30520|PURA2_HUMAN Adenylosuccinate synthetase isozyme 2 OS=Homo sapiens OX=9606 GN=ADSS2 PE=1 SV=3	5.11967	5.16692	5.31624	5.40218	5.24656	5.26154	5.33587	5.34682	5.35196	18	18	18	46.9	46.9	46.9	50.097	0	323.31	70275000000	50
P30533	P30533	Alpha-2-macroglobulin receptor-associated protein	LRPAP1	1343	sp|P30533|AMRP_HUMAN Alpha-2-macroglobulin receptor-associated protein OS=Homo sapiens OX=9606 GN=LRPAP1 PE=1 SV=1	0.111698	0.0334463	-0.20512	-0.869198	-1.02051	-0.610056	-0.546293	-0.935183	-0.736448	7	7	7	23.2	23.2	23.2	41.465	0	43.305	495380000	11
P30566	P30566	Adenylosuccinate lyase	ADSL	1345	sp|P30566|PUR8_HUMAN Adenylosuccinate lyase OS=Homo sapiens OX=9606 GN=ADSL PE=1 SV=2	4.54561	4.59143	4.62258	4.79055	4.60123	4.76822	4.8095	4.73227	4.937	18	18	18	44.8	44.8	44.8	54.889	0	323.31	34430000000	59
P30622	P30622	CAP-Gly domain-containing linker protein 1	CLIP1	1346	sp|P30622|CLIP1_HUMAN CAP-Gly domain-containing linker protein 1 OS=Homo sapiens OX=9606 GN=CLIP1 PE=1 SV=2	4.12591	4.19855	4.12154	4.17391	4.06375	4.09875	4.18504	4.24419	4.22071	43	43	42	37.1	37.1	36.3	162.24	0	323.31	7620700000	81
P30626	P30626	Sorcin	SRI	1347	sp|P30626|SORCN_HUMAN Sorcin OS=Homo sapiens OX=9606 GN=SRI PE=1 SV=1	2.2243	1.90653	2.2182	2.54909	2.34114	2.26597	2.33731	2.33784	2.48405	7	7	7	37.4	37.4	37.4	21.676	0	18.28	4482900000	12
P30740	P30740	Leukocyte elastase inhibitor	SERPINB1	1348	sp|P30740|ILEU_HUMAN Leukocyte elastase inhibitor OS=Homo sapiens OX=9606 GN=SERPINB1 PE=1 SV=1	-1.32417	-1.34563	-1.23677	-1.09602	-1.05673	-1.1761	-1.16859	-1.1685	-1.12015	3	3	3	10.3	10.3	10.3	42.741	0	4.9042	96089000	3
P30793	P30793	GTP cyclohydrolase 1	GCH1	1349	sp|P30793|GCH1_HUMAN GTP cyclohydrolase 1 OS=Homo sapiens OX=9606 GN=GCH1 PE=1 SV=1	-2.14478	-2.04849	-2.22439	-2.15281	-2.52826	-2.3319	-2.37665	-1.88672	-2.09203	2	2	2	7.6	7.6	7.6	27.903	0	2.8077	117930000	3
P30837	P30837	Aldehyde dehydrogenase X, mitochondrial	ALDH1B1	1350	sp|P30837|AL1B1_HUMAN Aldehyde dehydrogenase X, mitochondrial OS=Homo sapiens OX=9606 GN=ALDH1B1 PE=1 SV=4	-5.89777	-6.24559	-5.8598	-4.48149	-4.46333	-4.16531	-5.43988	-4.99569	-5.15927	3	1	1	5.8	4.1	4.1	57.249	0	16.663	0	1
P30876	P30876	DNA-directed RNA polymerase II subunit RPB2	POLR2B	1351	sp|P30876|RPB2_HUMAN DNA-directed RNA polymerase II subunit RPB2 OS=Homo sapiens OX=9606 GN=POLR2B PE=1 SV=1	2.71636	2.63904	2.46703	2.6211	2.54152	2.66902	2.34196	2.40678	2.34847	19	19	19	21.3	21.3	21.3	133.9	0	176.33	6188100000	27
P31040	P31040	Succinate dehydrogenase [ubiquinone] flavoprotein subunit, mitochondrial	SDHA	1352	sp|P31040|SDHA_HUMAN Succinate dehydrogenase [ubiquinone] flavoprotein subunit, mitochondrial OS=Homo sapiens OX=9606 GN=SDHA PE=1 SV=2	-2.50568	-2.41542	-2.39981	0.589203	0.658911	0.631937	-0.340841	-0.427505	-0.394817	6	6	6	13.6	13.6	13.6	72.691	0	15.268	213570000	9
P31146	P31146	Coronin-1A	CORO1A	1353	sp|P31146|COR1A_HUMAN Coronin-1A OS=Homo sapiens OX=9606 GN=CORO1A PE=1 SV=4	-6.6807	-6.68571	-7.19447	-7.02096	-7.18093	-7.31855	-6.9504	-7.59697	-6.78585	1	1	1	3.5	3.5	3.5	51.026	0	323.31	23667000	1
P31150	P31150	Rab GDP dissociation inhibitor alpha	GDI1	1354	sp|P31150|GDIA_HUMAN Rab GDP dissociation inhibitor alpha OS=Homo sapiens OX=9606 GN=GDI1 PE=1 SV=2	2.06637	2.05186	1.99995	2.42741	2.23495	2.2455	2.27131	2.25958	2.45215	22	13	13	55.3	33.8	33.8	50.582	0	167.61	5169400000	20
P31153;Q00266	P31153	S-adenosylmethionine synthase isoform type-2	MAT2A	1355	sp|P31153|METK2_HUMAN S-adenosylmethionine synthase isoform type-2 OS=Homo sapiens OX=9606 GN=MAT2A PE=1 SV=1	4.28084	4.1581	4.24656	4.15894	3.95364	3.98174	4.10101	4.17106	4.02002	16	16	16	51.6	51.6	51.6	43.66	0	323.31	41575000000	47
P31260	P31260	Homeobox protein Hox-A10	HOXA10	1356	sp|P31260|HXA10_HUMAN Homeobox protein Hox-A10 OS=Homo sapiens OX=9606 GN=HOXA10 PE=1 SV=3	-1.96837	-1.8504	-1.80087	-1.70385	-1.94052	-1.754	-1.64685	-1.91636	-1.8809	5	5	5	25.1	25.1	25.1	42.414	0	287.94	149500000	7
P31321	P31321	cAMP-dependent protein kinase type I-beta regulatory subunit	PRKAR1B	1357	sp|P31321|KAP1_HUMAN cAMP-dependent protein kinase type I-beta regulatory subunit OS=Homo sapiens OX=9606 GN=PRKAR1B PE=1 SV=4	1.18339	1.26122	1.21822	0.673447	0.778896	0.923719	0.779696	0.803694	0.8307	4	3	3	9.7	7.6	7.6	43.072	0	34.963	465920000	4
P31323	P31323	cAMP-dependent protein kinase type II-beta regulatory subunit	PRKAR2B	1358	sp|P31323|KAP3_HUMAN cAMP-dependent protein kinase type II-beta regulatory subunit OS=Homo sapiens OX=9606 GN=PRKAR2B PE=1 SV=3	0.107489	0.247558	0.232452	0.296131	0.359564	0.268169	0.349819	0.371969	0.393089	8	6	6	26.8	19.9	19.9	46.302	0	323.31	1267300000	9
P31350	P31350	Ribonucleoside-diphosphate reductase subunit M2	RRM2	1359	sp|P31350|RIR2_HUMAN Ribonucleoside-diphosphate reductase subunit M2 OS=Homo sapiens OX=9606 GN=RRM2 PE=1 SV=1	3.80589	3.75238	3.73022	3.50118	3.34842	3.37074	3.55648	3.45707	3.54239	12	12	11	35.2	35.2	31.4	44.877	0	323.31	8479900000	20
P31483	P31483	Nucleolysin TIA-1 isoform p40	TIA1	1360	sp|P31483|TIA1_HUMAN Cytotoxic granule associated RNA binding protein TIA1 OS=Homo sapiens OX=9606 GN=TIA1 PE=1 SV=3	0.217028	0.0371695	0.156445	0.178665	0.131783	0.208298	0.347342	0.560093	0.408249	4	2	2	12.7	6.5	6.5	42.963	0	5.3773	214610000	3
P31629	P31629	Transcription factor HIVEP2	HIVEP2	1361	sp|P31629|ZEP2_HUMAN Transcription factor HIVEP2 OS=Homo sapiens OX=9606 GN=HIVEP2 PE=1 SV=2	-1.32091	-1.37718	-1.28466	-1.3624	-1.3865	-1.27032	-1.34119	-1.54095	-1.47281	6	6	6	3	3	3	269.05	0	12.994	42476000	7
P31689	P31689	DnaJ homolog subfamily A member 1	DNAJA1	1362	sp|P31689|DNJA1_HUMAN DnaJ homolog subfamily A member 1 OS=Homo sapiens OX=9606 GN=DNAJA1 PE=1 SV=2	5.42001	5.38086	5.31797	4.99763	4.92717	4.91592	4.82099	4.90592	4.95999	24	24	24	65.2	65.2	65.2	44.868	0	323.31	17958000000	57
P31749	P31749	RAC-alpha serine/threonine-protein kinase	AKT1	1363	sp|P31749|AKT1_HUMAN RAC-alpha serine/threonine-protein kinase OS=Homo sapiens OX=9606 GN=AKT1 PE=1 SV=2	0.696331	0.669421	0.70624	0.869459	0.92667	0.832117	0.643719	0.642029	0.760206	13	9	8	35	24.2	22.1	55.686	0	95.324	1127300000	14
P31751	P31751	RAC-beta serine/threonine-protein kinase	AKT2	1364	sp|P31751|AKT2_HUMAN RAC-beta serine/threonine-protein kinase OS=Homo sapiens OX=9606 GN=AKT2 PE=1 SV=2	1.96929	2.02053	2.09293	1.94359	1.98491	1.96657	2.05828	1.95954	1.92796	17	17	13	44.9	44.9	34.1	55.768	0	104.73	5505400000	31
P31930	P31930	Cytochrome b-c1 complex subunit 1, mitochondrial	UQCRC1	1365	sp|P31930|QCR1_HUMAN Cytochrome b-c1 complex subunit 1, mitochondrial OS=Homo sapiens OX=9606 GN=UQCRC1 PE=1 SV=3	-3.94145	-5.13349	-5.02987	-1.69346	-2.05184	-1.53076	-2.57847	-2.59448	-2.86429	2	2	2	8.1	8.1	8.1	52.645	0	3.4019	66773000	2
P31939	P31939	Bifunctional purine biosynthesis protein PURH;Phosphoribosylaminoimidazolecarboxamide formyltransferase;IMP cyclohydrolase	ATIC	1366	sp|P31939|PUR9_HUMAN Bifunctional purine biosynthesis protein ATIC OS=Homo sapiens OX=9606 GN=ATIC PE=1 SV=3	5.15237	5.20618	5.26793	5.42159	5.41877	5.41877	5.47984	5.36747	5.34558	38	38	38	73	73	73	64.615	0	323.31	74059000000	108
P31942	P31942	Heterogeneous nuclear ribonucleoprotein H3	HNRNPH3	1367	sp|P31942|HNRH3_HUMAN Heterogeneous nuclear ribonucleoprotein H3 OS=Homo sapiens OX=9606 GN=HNRNPH3 PE=1 SV=2	0.312157	0.0998201	0.225395	-0.219872	-0.105709	-0.177719	0.00321388	-0.129045	-0.086235	5	5	5	18.8	18.8	18.8	36.926	0	249.64	1005200000	8
P31943	P31943	Heterogeneous nuclear ribonucleoprotein H;Heterogeneous nuclear ribonucleoprotein H, N-terminally processed	HNRNPH1	1368	sp|P31943|HNRH1_HUMAN Heterogeneous nuclear ribonucleoprotein H OS=Homo sapiens OX=9606 GN=HNRNPH1 PE=1 SV=4	4.09732	4.1414	4.11734	4.20841	4.22725	3.98809	4.55614	4.37682	4.29096	15	15	10	45.9	45.9	29.6	49.229	0	323.31	9122100000	50
P31946	P31946	14-3-3 protein beta/alpha;14-3-3 protein beta/alpha, N-terminally processed	YWHAB	1369	sp|P31946|1433B_HUMAN 14-3-3 protein beta/alpha OS=Homo sapiens OX=9606 GN=YWHAB PE=1 SV=3	3.47696	3.76601	3.91084	3.81642	3.67607	3.92634	4.08214	4.09166	3.95667	12	6	6	57.3	39.4	39.4	28.082	0	195.4	69127000000	50
P31947	P31947	14-3-3 protein sigma	SFN	1370	sp|P31947|1433S_HUMAN 14-3-3 protein sigma OS=Homo sapiens OX=9606 GN=SFN PE=1 SV=1	0.278858	0.309138	0.155249	0.44165	0.408552	0.307386	0.397329	-0.207657	0.243429	5	3	3	19.4	12.1	12.1	27.774	0	6.7478	17882000000	9
P31948	P31948	Stress-induced-phosphoprotein 1	STIP1	1371	sp|P31948|STIP1_HUMAN Stress-induced-phosphoprotein 1 OS=Homo sapiens OX=9606 GN=STIP1 PE=1 SV=1	4.53383	4.5144	4.58168	4.60472	4.50193	4.65172	4.64405	4.78487	4.62435	31	31	31	47	47	47	62.639	0	114.79	91764000000	86
P31949	P31949	Protein S100-A11;Protein S100-A11, N-terminally processed	S100A11	1372	sp|P31949|S10AB_HUMAN Protein S100-A11 OS=Homo sapiens OX=9606 GN=S100A11 PE=1 SV=2	2.10506	2.05197	2.11294	2.21474	1.94981	2.19659	2.27924	2.18877	2.31526	4	4	4	42.9	42.9	42.9	11.74	0	17.22	11904000000	6
P32019	P32019	Type II inositol 1,4,5-trisphosphate 5-phosphatase	INPP5B	1373	sp|P32019|I5P2_HUMAN Type II inositol 1,4,5-trisphosphate 5-phosphatase OS=Homo sapiens OX=9606 GN=INPP5B PE=1 SV=4	-1.45501	-1.51604	-1.28803	-1.19812	-1.19952	-1.49067	-1.28507	-1.37589	-1.34195	6	6	6	7.9	7.9	7.9	112.85	0	262.72	345710000	8
P32119	P32119	Peroxiredoxin-2	PRDX2	1374	sp|P32119|PRDX2_HUMAN Peroxiredoxin-2 OS=Homo sapiens OX=9606 GN=PRDX2 PE=1 SV=5	5.0279	5.08994	5.11548	5.17712	5.08785	5.12568	5.19429	4.90971	5.13553	14	13	13	55.6	50	50	21.892	0	123.92	145280000000	77
P32121	P32121	Beta-arrestin-2	ARRB2	1375	sp|P32121|ARRB2_HUMAN Beta-arrestin-2 OS=Homo sapiens OX=9606 GN=ARRB2 PE=1 SV=2	0.886549	0.841273	0.928526	1.41349	1.19369	1.3242	1.34242	0.74848	1.39921	9	9	8	30.3	30.3	28.6	46.105	0	35.18	2514800000	13
P32321	P32321	Deoxycytidylate deaminase	DCTD	1376	sp|P32321|DCTD_HUMAN Deoxycytidylate deaminase OS=Homo sapiens OX=9606 GN=DCTD PE=1 SV=2	-0.303102	-0.302747	-0.461674	-0.213284	-0.347116	-0.143524	-0.0768032	-0.284609	-0.127254	6	6	6	44.9	44.9	44.9	20.016	0	114	985670000	8
P32519	P32519	ETS-related transcription factor Elf-1	ELF1	1377	sp|P32519|ELF1_HUMAN ETS-related transcription factor Elf-1 OS=Homo sapiens OX=9606 GN=ELF1 PE=1 SV=2	-2.26567	-2.31785	-2.42585	-2.2057	-2.15971	-2.18878	-2.0609	-1.98482	-1.99463	5	5	5	14.7	14.7	14.7	67.497	0	53.465	331620000	10
P32929	P32929	Cystathionine gamma-lyase	CTH	1379	sp|P32929|CGL_HUMAN Cystathionine gamma-lyase OS=Homo sapiens OX=9606 GN=CTH PE=1 SV=3	1.20348	1.34197	1.24836	1.66407	1.35628	1.44722	1.43055	1.30377	1.46725	9	9	9	27.4	27.4	27.4	44.508	0	117.28	3150400000	11
P32969	P32969	60S ribosomal protein L9	RPL9	1380	sp|P32969|RL9_HUMAN 60S ribosomal protein L9 OS=Homo sapiens OX=9606 GN=RPL9P9 PE=1 SV=1	2.84846	2.50508	2.47994	2.81277	2.74426	2.50321	2.54142	2.43125	2.13374	8	8	8	58.3	58.3	58.3	21.863	0	130.32	5164100000	10
P33121;Q9ULC5	P33121	Long-chain-fatty-acid--CoA ligase 1	ACSL1	1381	sp|P33121|ACSL1_HUMAN Long-chain-fatty-acid--CoA ligase 1 OS=Homo sapiens OX=9606 GN=ACSL1 PE=1 SV=1	1.03265	1.1611	1.16298	1.78793	1.83159	1.84093	1.86459	1.74063	1.70813	11	11	11	19.2	19.2	19.2	77.942	0	45.057	1585100000	15
P33176	P33176	Kinesin-1 heavy chain	KIF5B	1382	sp|P33176|KINH_HUMAN Kinesin-1 heavy chain OS=Homo sapiens OX=9606 GN=KIF5B PE=1 SV=1	4.78083	4.95335	4.90965	5.17417	5.06752	5.09447	5.23246	5.13302	5.14448	45	45	37	51.3	51.3	41.2	109.68	0	323.31	66930000000	122
P33240	P33240	Cleavage stimulation factor subunit 2	CSTF2	1383	sp|P33240|CSTF2_HUMAN Cleavage stimulation factor subunit 2 OS=Homo sapiens OX=9606 GN=CSTF2 PE=1 SV=1	-0.970165	-0.920291	-0.922966	-0.801729	-0.734921	-0.858116	-0.627304	-0.665091	-0.689388	11	5	5	25.5	11.3	11.3	60.959	0	53.912	1392700000	8
P33316	P33316	Deoxyuridine 5-triphosphate nucleotidohydrolase, mitochondrial	DUT	1384	sp|P33316|DUT_HUMAN Deoxyuridine 5-triphosphate nucleotidohydrolase, mitochondrial OS=Homo sapiens OX=9606 GN=DUT PE=1 SV=4	5.9606	5.856	5.98481	6.12651	5.99046	5.89797	6.11284	6.20293	6.18821	7	7	7	35.3	35.3	35.3	26.563	0	146.39	19325000000	40
P33552	P33552	Cyclin-dependent kinases regulatory subunit 2	CKS2	1385	sp|P33552|CKS2_HUMAN Cyclin-dependent kinases regulatory subunit 2 OS=Homo sapiens OX=9606 GN=CKS2 PE=1 SV=1	-1.33974	-0.911767	-0.769308	-1.3201	-1.26335	-1.33823	-1.4706	-1.17148	-1.78167	3	2	2	32.9	24.1	24.1	9.8602	0	8.3756	163080000	2
P33981	P33981	Dual specificity protein kinase TTK	TTK	1386	sp|P33981|TTK_HUMAN Dual specificity protein kinase TTK OS=Homo sapiens OX=9606 GN=TTK PE=1 SV=2	1.25096	1.16785	1.24331	0.900478	0.903809	0.978245	0.743164	0.707777	0.930849	15	15	15	21.8	21.8	21.8	97.071	0	323.31	1053500000	22
P33991	P33991	DNA replication licensing factor MCM4	MCM4	1387	sp|P33991|MCM4_HUMAN DNA replication licensing factor MCM4 OS=Homo sapiens OX=9606 GN=MCM4 PE=1 SV=5	3.63657	3.59541	3.57955	3.4212	3.39469	3.47736	3.53444	3.54088	3.46987	27	27	27	38.9	38.9	38.9	96.557	0	323.31	22749000000	66
P33992	P33992	DNA replication licensing factor MCM5	MCM5	1388	sp|P33992|MCM5_HUMAN DNA replication licensing factor MCM5 OS=Homo sapiens OX=9606 GN=MCM5 PE=1 SV=5	4.91662	5.03855	5.08115	4.92067	4.90554	4.9511	5.0534	4.96777	5.01929	27	27	27	39.6	39.6	39.6	82.285	0	323.31	37769000000	69
P33993	P33993	DNA replication licensing factor MCM7	MCM7	1389	sp|P33993|MCM7_HUMAN DNA replication licensing factor MCM7 OS=Homo sapiens OX=9606 GN=MCM7 PE=1 SV=4	4.25501	4.42824	4.4921	4.17376	4.16941	4.22161	4.34168	4.36858	4.30521	27	27	27	40.5	40.5	40.5	81.307	0	248.11	27116000000	69
P34896	P34896	Serine hydroxymethyltransferase, cytosolic	SHMT1	1390	sp|P34896|GLYC_HUMAN Serine hydroxymethyltransferase, cytosolic OS=Homo sapiens OX=9606 GN=SHMT1 PE=1 SV=1	0.851744	0.690066	0.801197	0.463772	0.447323	0.277859	-0.368528	-0.101068	-0.36762	8	8	8	19.5	19.5	19.5	53.082	0	155.44	892000000	10
P34897	P34897	Serine hydroxymethyltransferase, mitochondrial	SHMT2	1391	sp|P34897|GLYM_HUMAN Serine hydroxymethyltransferase, mitochondrial OS=Homo sapiens OX=9606 GN=SHMT2 PE=1 SV=3	-3.50352	-3.65922	-3.79734	-2.06556	-1.92083	-1.95855	-2.87578	-2.71479	-3.05957	3	3	3	7.7	7.7	7.7	55.992	0	63.66	65055000	4
P34913	P34913	Bifunctional epoxide hydrolase 2;Cytosolic epoxide hydrolase 2;Lipid-phosphate phosphatase	EPHX2	1392	sp|P34913|HYES_HUMAN Bifunctional epoxide hydrolase 2 OS=Homo sapiens OX=9606 GN=EPHX2 PE=1 SV=2	0.622694	0.711251	0.721926	1.1162	0.972261	0.961754	0.988136	0.833031	1.10863	6	6	6	17.1	17.1	17.1	62.615	0	34.894	446730000	8
P34931	P34931	Heat shock 70 kDa protein 1-like	HSPA1L	1393	sp|P34931|HS71L_HUMAN Heat shock 70 kDa protein 1-like OS=Homo sapiens OX=9606 GN=HSPA1L PE=1 SV=2	0.620371	-0.0905218	-0.104464	-0.290871	-0.570644	-0.636854	-0.026598	0.305159	-0.13147	17	1	1	29.2	1.9	1.9	70.374	0.00069589	1.9533	492770000	4
P34932	P34932	Heat shock 70 kDa protein 4	HSPA4	1394	sp|P34932|HSP74_HUMAN Heat shock 70 kDa protein 4 OS=Homo sapiens OX=9606 GN=HSPA4 PE=1 SV=4	6.44823	6.55132	6.54068	6.60335	6.56909	6.58134	6.70479	6.78752	6.73109	49	49	47	70.2	70.2	66.7	94.33	0	323.31	177310000000	229
P34949	P34949	Mannose-6-phosphate isomerase	MPI	1395	sp|P34949|MPI_HUMAN Mannose-6-phosphate isomerase OS=Homo sapiens OX=9606 GN=MPI PE=1 SV=2	4.19477	4.2002	4.23189	4.32016	4.18037	4.36814	4.44545	4.44758	4.30045	15	15	15	48.9	48.9	48.9	46.655	0	323.31	10460000000	35
P35030	P35030	Trypsin-3	PRSS3	1396	sp|P35030|TRY3_HUMAN Trypsin-3 OS=Homo sapiens OX=9606 GN=PRSS3 PE=1 SV=2	-1.03729	-1.08889	-1.09575	-0.363228	-0.50605	-0.572947	-0.342253	-0.556904	-0.377275	1	1	1	4.3	4.3	4.3	32.528	0	2.5501	615950000	3
P35080	P35080	Profilin-2	PFN2	1397	sp|P35080|PROF2_HUMAN Profilin-2 OS=Homo sapiens OX=9606 GN=PFN2 PE=1 SV=3	1.93559	1.94554	1.9485	2.26874	2.18266	2.14171	2.02902	1.97189	2.1336	6	6	6	37.9	37.9	37.9	15.046	0	323.31	3857700000	11
P35219	P35219	Carbonic anhydrase-related protein	CA8	1398	sp|P35219|CAH8_HUMAN Carbonic anhydrase-related protein OS=Homo sapiens OX=9606 GN=CA8 PE=1 SV=3	1.04232	1.08122	1.0704	1.13852	0.88822	0.992054	1.12788	1.22924	1.16512	8	8	8	39	39	39	32.973	0	249.91	1406900000	13
P35221	P35221	Catenin alpha-1	CTNNA1	1399	sp|P35221|CTNA1_HUMAN Catenin alpha-1 OS=Homo sapiens OX=9606 GN=CTNNA1 PE=1 SV=1	2.67611	2.6922	2.64573	2.24305	2.22123	2.1784	2.22971	2.18142	2.15775	18	18	13	24	24	17.3	100.07	0	318.21	3964000000	35
P35222	P35222	Catenin beta-1	CTNNB1	1400	sp|P35222|CTNB1_HUMAN Catenin beta-1 OS=Homo sapiens OX=9606 GN=CTNNB1 PE=1 SV=1	-1.7536	-1.90572	-1.75494	-2.13045	-2.08877	-1.90826	-1.86412	-2.02308	-2.23633	4	4	4	6.9	6.9	6.9	85.496	0	32.17	84001000	8
P35226	P35226	Polycomb complex protein BMI-1	BMI1	1401	sp|P35226|BMI1_HUMAN Polycomb complex protein BMI-1 OS=Homo sapiens OX=9606 GN=BMI1 PE=1 SV=2	-3.15824	-3.69473	-3.28098	-3.32547	-3.5597	-3.22529	-3.22938	-3.25593	-3.0458	1	1	1	5.2	5.2	5.2	36.949	0	3.5116	23761000	2
P35232	P35232	Prohibitin	PHB	1402	sp|P35232|PHB1_HUMAN Prohibitin 1 OS=Homo sapiens OX=9606 GN=PHB1 PE=1 SV=1	-3.17525	-3.07028	-3.25175	-1.20069	-1.12047	-1.14267	-1.56084	-1.78677	-1.76499	5	5	5	22.4	22.4	22.4	29.804	0	39.223	176620000	7
P35240	P35240	Merlin	NF2	1403	sp|P35240|MERL_HUMAN Merlin OS=Homo sapiens OX=9606 GN=NF2 PE=1 SV=1	-0.0523376	-0.20674	-0.176378	0.56682	0.538294	0.517977	0.516855	0.454792	0.225737	6	6	6	11.3	11.3	11.3	69.689	0	8.8349	170860000	10
P35241	P35241	Radixin	RDX	1404	sp|P35241|RADI_HUMAN Radixin OS=Homo sapiens OX=9606 GN=RDX PE=1 SV=1	5.44307	5.47153	5.30513	5.68922	5.57023	5.61282	5.59759	5.58451	5.61783	27	27	19	41.2	41.2	30.4	68.563	0	136.66	49075000000	70
P35244	P35244	Replication protein A 14 kDa subunit	RPA3	1405	sp|P35244|RFA3_HUMAN Replication protein A 14 kDa subunit OS=Homo sapiens OX=9606 GN=RPA3 PE=1 SV=1	1.36791	1.45135	1.47368	1.67089	1.65321	1.6841	1.84176	1.89328	1.82736	5	5	5	62.8	62.8	62.8	13.569	0	65.089	6699500000	24
P35249	P35249	Replication factor C subunit 4	RFC4	1406	sp|P35249|RFC4_HUMAN Replication factor C subunit 4 OS=Homo sapiens OX=9606 GN=RFC4 PE=1 SV=2	2.4566	2.46043	2.48339	2.47821	2.46715	2.54771	2.5667	2.6232	2.69692	11	11	11	46.3	46.3	46.3	39.681	0	83.259	2748500000	15
P35250	P35250	Replication factor C subunit 2	RFC2	1407	sp|P35250|RFC2_HUMAN Replication factor C subunit 2 OS=Homo sapiens OX=9606 GN=RFC2 PE=1 SV=3	1.68218	1.65682	1.65266	1.54569	1.54162	1.5575	1.55492	1.68594	1.59444	10	10	10	44.4	44.4	44.4	39.157	0	44.131	2490100000	14
P35251	P35251	Replication factor C subunit 1	RFC1	1408	sp|P35251|RFC1_HUMAN Replication factor C subunit 1 OS=Homo sapiens OX=9606 GN=RFC1 PE=1 SV=4	1.17177	1.04582	1.0695	0.848797	0.971159	1.09641	0.979597	1.22062	1.23799	10	10	10	12.2	12.2	12.2	128.25	0	66.77	479680000	15
P35268	P35268	60S ribosomal protein L22	RPL22	1409	sp|P35268|RL22_HUMAN 60S ribosomal protein L22 OS=Homo sapiens OX=9606 GN=RPL22 PE=1 SV=2	0.731352	0.449908	0.563606	0.6742	0.498304	0.480749	0.491646	0.646236	0.28702	3	3	3	30.5	30.5	30.5	14.787	0	16.648	6567900000	10
P35269	P35269	General transcription factor IIF subunit 1	GTF2F1	1410	sp|P35269|T2FA_HUMAN General transcription factor IIF subunit 1 OS=Homo sapiens OX=9606 GN=GTF2F1 PE=1 SV=2	0.871445	0.945291	0.856985	0.702711	0.682884	0.777594	0.967499	0.920958	0.863382	18	18	18	36	36	36	58.24	0	323.31	5177800000	33
P35270	P35270	Sepiapterin reductase	SPR	1411	sp|P35270|SPRE_HUMAN Sepiapterin reductase OS=Homo sapiens OX=9606 GN=SPR PE=1 SV=1	0.97274	0.946042	1.00678	1.12675	0.941494	1.06851	1.28331	1.18047	1.32236	3	3	3	18.8	18.8	18.8	28.048	0	147.28	882450000	5
P35520	P35520	Cystathionine beta-synthase	CBS	1412	sp|P35520|CBS_HUMAN Cystathionine beta-synthase OS=Homo sapiens OX=9606 GN=CBS PE=1 SV=2	1.79259	1.88639	1.87811	2.06901	2.00403	2.0464	2.12808	2.17106	2.09819	11	11	11	29	29	29	60.586	0	323.31	11111000000	23
P35548	P35548	Homeobox protein MSX-2	MSX2	1414	sp|P35548|MSX2_HUMAN Homeobox protein MSX-2 OS=Homo sapiens OX=9606 GN=MSX2 PE=1 SV=3	-3.93464	-3.55353	-3.89417	-4.07969	-4.19451	-3.38427	-3.69919	-2.62857	-3.49553	1	1	1	6.7	6.7	6.7	28.897	0	4.2732	88130000	1
P35556	P35556	Fibrillin-2	FBN2	1415	sp|P35556|FBN2_HUMAN Fibrillin-2 OS=Homo sapiens OX=9606 GN=FBN2 PE=1 SV=3	-5.24537	-5.49133	-5.42342	-6.54222	-5.94029	-6.31833	-6.74593	-6.88061	-6.81851	3	3	3	1.1	1.1	1.1	314.77	0	3.0429	12109000	3
P35568	P35568	Insulin receptor substrate 1	IRS1	1416	sp|P35568|IRS1_HUMAN Insulin receptor substrate 1 OS=Homo sapiens OX=9606 GN=IRS1 PE=1 SV=1	-4.22542	-4.38805	-4.16623	-4.30594	-4.17424	-4.28325	-4.3849	-4.25777	-4.34025	2	2	2	1.9	1.9	1.9	131.59	0	108.88	27716000	2
P35573	P35573	Glycogen debranching enzyme;4-alpha-glucanotransferase;Amylo-alpha-1,6-glucosidase	AGL	1417	sp|P35573|GDE_HUMAN Glycogen debranching enzyme OS=Homo sapiens OX=9606 GN=AGL PE=1 SV=3	2.52198	2.39256	2.58714	2.8688	2.81313	2.67144	2.58094	2.61461	2.75653	29	29	29	20.9	20.9	20.9	174.76	0	179.14	4776300000	47
P35579;REV__Q9UKV3	P35579	Myosin-9	MYH9	1418	sp|P35579|MYH9_HUMAN Myosin-9 OS=Homo sapiens OX=9606 GN=MYH9 PE=1 SV=4	7.46101	7.4669	7.46071	7.61863	7.46984	7.55012	7.57148	7.47639	7.52307	101	101	84	52.3	52.3	42.3	226.53	0	323.31	253650000000	363
P35580;REV__Q8IYT3	P35580	Myosin-10	MYH10	1419	sp|P35580|MYH10_HUMAN Myosin-10 OS=Homo sapiens OX=9606 GN=MYH10 PE=1 SV=3	6.4039	6.47044	6.42115	6.58499	6.51855	6.56731	6.52199	6.5366	6.54436	96	85	79	48.5	41.7	39.5	229	0	323.31	99711000000	189
P35606	P35606	Coatomer subunit beta	COPB2	1420	sp|P35606|COPB2_HUMAN Coatomer subunit beta OS=Homo sapiens OX=9606 GN=COPB2 PE=1 SV=2	2.27559	2.14445	2.20042	2.1534	2.18879	2.1134	2.37262	2.36895	2.26753	17	17	17	25.5	25.5	25.5	102.49	0	184.5	3268200000	27
P35611	P35611	Alpha-adducin	ADD1	1421	sp|P35611|ADDA_HUMAN Alpha-adducin OS=Homo sapiens OX=9606 GN=ADD1 PE=1 SV=2	3.98206	3.95866	4.05061	3.9898	3.94757	4.02848	3.77807	3.71529	3.64849	14	14	14	28.8	28.8	28.8	80.954	0	323.31	5587300000	32
P35612	P35612	Beta-adducin	ADD2	1422	sp|P35612|ADDB_HUMAN Beta-adducin OS=Homo sapiens OX=9606 GN=ADD2 PE=1 SV=3	1.53449	1.5772	1.62349	1.65872	1.50972	1.62858	1.43021	1.44272	1.31701	20	20	20	38.2	38.2	38.2	80.853	0	323.31	1884700000	32
P35613	P35613	Basigin	BSG	1423	sp|P35613|BASI_HUMAN Basigin OS=Homo sapiens OX=9606 GN=BSG PE=1 SV=2	-0.768663	-1.18314	-1.15734	-1.23401	-1.18057	-1.1239	-1.10947	-0.997295	-0.991016	3	3	3	10.6	10.6	10.6	42.2	0	34.131	384780000	3
P35637	P35637	RNA-binding protein FUS	FUS	1424	sp|P35637|FUS_HUMAN RNA-binding protein FUS OS=Homo sapiens OX=9606 GN=FUS PE=1 SV=1	2.01351	1.97194	1.86833	1.80853	1.80371	1.7294	1.97361	1.91879	1.88846	7	7	5	13.3	13.3	11.6	53.425	0	73.536	5563300000	30
P35658	P35658	Nuclear pore complex protein Nup214	NUP214	1425	sp|P35658|NU214_HUMAN Nuclear pore complex protein Nup214 OS=Homo sapiens OX=9606 GN=NUP214 PE=1 SV=2	3.86015	3.89894	3.87455	3.65897	3.66464	3.62807	3.61066	3.62359	3.60395	33	33	33	23.7	23.7	23.7	213.62	0	323.31	7094900000	63
P35659	P35659	Protein DEK	DEK	1426	sp|P35659|DEK_HUMAN Protein DEK OS=Homo sapiens OX=9606 GN=DEK PE=1 SV=1	-2.63199	-2.59297	-2.49997	-2.83204	-2.87381	-2.81856	-2.69798	-2.15163	-2.70937	4	4	3	16	16	8.5	42.674	0	6.655	141090000	4
P35711;P35712	P35711	Transcription factor SOX-5	SOX5	1427	sp|P35711|SOX5_HUMAN Transcription factor SOX-5 OS=Homo sapiens OX=9606 GN=SOX5 PE=1 SV=3	-0.0941143	-0.347415	-0.211491	-0.0982361	-0.0330238	0.0114956	0.0178318	0.127504	0.0826626	8	8	8	12.8	12.8	12.8	84.025	0	37.551	178770000	9
P35754	P35754	Glutaredoxin-1	GLRX	1428	sp|P35754|GLRX1_HUMAN Glutaredoxin-1 OS=Homo sapiens OX=9606 GN=GLRX PE=1 SV=2	3.19728	3.2598	3.19797	3.38246	3.36386	3.20697	3.39908	3.31565	3.37375	4	4	4	43.4	43.4	43.4	11.776	0	12.041	2235100000	5
P35790	P35790	Choline kinase alpha	CHKA	1429	sp|P35790|CHKA_HUMAN Choline kinase alpha OS=Homo sapiens OX=9606 GN=CHKA PE=1 SV=3	-1.56462	-1.434	-1.65294	-1.7466	-2.05444	-2.05195	-2.3562	-2.03701	-2.09898	3	3	3	17.9	17.9	17.9	52.248	0	91.25	287910000	6
P35813	P35813	Protein phosphatase 1A	PPM1A	1430	sp|P35813|PPM1A_HUMAN Protein phosphatase 1A OS=Homo sapiens OX=9606 GN=PPM1A PE=1 SV=1	1.04255	1.09802	1.05705	1.28618	1.16998	1.192	1.29974	1.10111	1.25131	7	6	6	24.1	20.9	20.9	42.447	0	37.462	2108800000	15
P35869	P35869	Aryl hydrocarbon receptor	AHR	1431	sp|P35869|AHR_HUMAN Aryl hydrocarbon receptor OS=Homo sapiens OX=9606 GN=AHR PE=1 SV=2	-2.36478	-2.08349	-2.30421	-1.93484	-2.32031	-2.11296	-3.42076	-3.71106	-3.73773	3	3	3	3.5	3.5	3.5	96.146	0.00070114	2.0467	228020000	3
P35998	P35998	26S protease regulatory subunit 7	PSMC2	1432	sp|P35998|PRS7_HUMAN 26S proteasome regulatory subunit 7 OS=Homo sapiens OX=9606 GN=PSMC2 PE=1 SV=3	4.2588	4.29914	4.27497	4.14208	4.17383	4.14966	4.10151	4.17003	4.07875	25	25	25	59.1	59.1	59.1	48.633	0	323.31	34896000000	48
P36404	P36404	ADP-ribosylation factor-like protein 2	ARL2	1433	sp|P36404|ARL2_HUMAN ADP-ribosylation factor-like protein 2 OS=Homo sapiens OX=9606 GN=ARL2 PE=1 SV=4	1.8265	2.14286	2.16622	1.9973	1.91468	1.97389	1.95834	1.88323	1.89392	8	8	8	50.5	50.5	50.5	20.878	0	234.59	4127900000	17
P36405	P36405	ADP-ribosylation factor-like protein 3	ARL3	1434	sp|P36405|ARL3_HUMAN ADP-ribosylation factor-like protein 3 OS=Homo sapiens OX=9606 GN=ARL3 PE=1 SV=2	3.37397	3.59642	3.58223	3.70761	3.62779	3.7523	3.84107	3.79382	3.89968	9	9	9	58.2	58.2	58.2	20.455	0	189.88	9440400000	19
P36406	P36406	E3 ubiquitin-protein ligase TRIM23	TRIM23	1435	sp|P36406|TRI23_HUMAN E3 ubiquitin-protein ligase TRIM23 OS=Homo sapiens OX=9606 GN=TRIM23 PE=1 SV=1	2.6898	2.65946	2.47911	2.8519	2.9207	2.86145	2.87807	2.92461	2.9735	1	1	1	1.7	1.7	1.7	64.066	0.0038721	1.4505	625490000	1
P36507;A0A1B0GUL7	P36507	Dual specificity mitogen-activated protein kinase kinase 2	MAP2K2	1436	sp|P36507|MP2K2_HUMAN Dual specificity mitogen-activated protein kinase kinase 2 OS=Homo sapiens OX=9606 GN=MAP2K2 PE=1 SV=1	4.43958	4.37487	4.3386	4.42636	4.54325	4.42526	4.3731	4.35116	4.34789	18	18	14	44.8	44.8	33.5	44.424	0	294.76	18745000000	36
P36543;Q96A05	P36543	V-type proton ATPase subunit E 1	ATP6V1E1	1437	sp|P36543|VATE1_HUMAN V-type proton ATPase subunit E 1 OS=Homo sapiens OX=9606 GN=ATP6V1E1 PE=1 SV=1	2.87781	2.85205	2.89452	2.94863	2.91988	2.86956	2.95818	2.86529	2.91258	7	7	7	29.6	29.6	29.6	26.145	0	118.93	9450600000	23
P36578	P36578	60S ribosomal protein L4	RPL4	1438	sp|P36578|RL4_HUMAN 60S ribosomal protein L4 OS=Homo sapiens OX=9606 GN=RPL4 PE=1 SV=5	4.49378	4.27093	4.33937	4.57841	4.41443	4.44973	4.43081	4.46447	4.2215	17	17	17	32.8	32.8	32.8	47.697	0	246.47	18974000000	49
P36639	P36639	7,8-dihydro-8-oxoguanine triphosphatase	NUDT1	1439	sp|P36639|8ODP_HUMAN Oxidized purine nucleoside triphosphate hydrolase OS=Homo sapiens OX=9606 GN=NUDT1 PE=1 SV=4	-1.55878	-1.41364	-1.11762	-1.63224	-1.7893	-2.0741	-2.0002	-1.81958	-2.05171	5	5	5	30.8	30.8	30.8	17.951	0	37.951	392840000	6
P36776	P36776	Lon protease homolog, mitochondrial	LONP1	1440	sp|P36776|LONM_HUMAN Lon protease homolog, mitochondrial OS=Homo sapiens OX=9606 GN=LONP1 PE=1 SV=2	-0.37389	-0.500014	-0.546982	0.67708	0.641479	0.625151	0.763241	0.628839	0.663433	7	7	7	10	10	10	106.49	0	11.314	200750000	10
P36871	P36871	Phosphoglucomutase-1	PGM1	1441	sp|P36871|PGM1_HUMAN Phosphoglucomutase-1 OS=Homo sapiens OX=9606 GN=PGM1 PE=1 SV=3	3.51012	3.63439	3.58836	3.62537	3.61536	3.64282	3.73523	3.89032	3.70776	23	23	23	51.6	51.6	51.6	61.448	0	323.31	11859000000	48
P36873	P36873	Serine/threonine-protein phosphatase PP1-gamma catalytic subunit	PPP1CC	1442	sp|P36873|PP1G_HUMAN Serine/threonine-protein phosphatase PP1-gamma catalytic subunit OS=Homo sapiens OX=9606 GN=PPP1CC PE=1 SV=1	-3.47972	-3.45539	-3.44835	-2.97578	-2.99673	-3.18365	-3.33791	-3.17467	-3.16827	7	3	3	28.5	10.5	10.5	36.983	0	44.573	2199600000	4
P36915	P36915	Guanine nucleotide-binding protein-like 1	GNL1	1443	sp|P36915|GNL1_HUMAN Guanine nucleotide-binding protein-like 1 OS=Homo sapiens OX=9606 GN=GNL1 PE=1 SV=2	2.33328	2.35627	2.43909	2.50935	2.40116	2.54222	2.36364	2.28427	2.35419	12	12	12	22.6	22.6	22.6	68.66	0	65.111	3439200000	18
P36954	P36954	DNA-directed RNA polymerase II subunit RPB9	POLR2I	1444	sp|P36954|RPB9_HUMAN DNA-directed RNA polymerase II subunit RPB9 OS=Homo sapiens OX=9606 GN=POLR2I PE=1 SV=1	-2.06088	-2.0106	-2.15593	-2.34089	-2.83296	-2.65028	-2.39886	-2.20968	-3.4907	4	4	4	44	44	44	14.523	0	7.8586	880220000	9
P36959	P36959	GMP reductase 1	GMPR	1445	sp|P36959|GMPR1_HUMAN GMP reductase 1 OS=Homo sapiens OX=9606 GN=GMPR PE=1 SV=1	0.919308	1.03486	1.15325	1.17161	1.06832	1.28016	1.3752	1.27973	1.30368	4	3	3	15.7	12.8	12.8	37.418	0	3.8064	343270000	6
[truncated: 4,546 more rows]

## Sheet: Hsp90-dependent subset
UniProt names	Gene names	Protein names	Protein IDs	Mol. weight [kDa]	ctrl_1	ctrl_2	ctrl_3	val_1	val_2	val_3	val+gel_1	val+gel_2	val+gel_3	Increase with Val	Decrease with Gel
[truncated: 46 more rows]
